# Supplementary material for: GalNT2-mediated O-glycosylation affects pancreas development and function in mice
Source: Sci Rep. 2024 Nov 30;14:29760. doi: 10.1038/s41598-024-80276-7 (PMC11607353; doi:10.1038/s41598-024-80276-7)
Supplement: Supplementary file 2 — Supplementary Material 2 [file 41598_2024_80276_MOESM2_ESM.xlsx]

## Sheet: A) WT1_PNA
	Accession	Description	Coverage	# Peptides	# PSMs	# Unique Peptides	MW [kDa]	Score Sequest HT
True	P00688	Pancreatic alpha-amylase OS=Mus musculus GN=Amy2 PE=1 SV=2	57.6772	22	278	22	57.282	920.317
True	P00687	Alpha-amylase 1 OS=Mus musculus GN=Amy1 PE=1 SV=2	17.8082	9	163	9	57.607	460.519
True	Q9CR35	Chymotrypsinogen B OS=Mus musculus GN=Ctrb1 PE=1 SV=1	54.3726	9	141	9	27.804	370.709
True	P01942	Hemoglobin subunit alpha OS=Mus musculus GN=Hba PE=1 SV=2	34.507	5	121	5	15.076	368.998
True	P09103	Protein disulfide-isomerase OS=Mus musculus GN=P4hb PE=1 SV=2	40.275	22	87	22	57.023	170.352
True	P07724	Serum albumin OS=Mus musculus GN=Alb PE=1 SV=3	36.6776	20	53	20	68.648	165.273
True	P02088	Hemoglobin subunit beta-1 OS=Mus musculus GN=Hbb-b1 PE=1 SV=2	65.3061	9	63	9	15.83	155.062
True	Q99PL5	Ribosome-binding protein 1 OS=Mus musculus GN=Rrbp1 PE=1 SV=2	40.0623	35	41	35	172.776	128.191
True	P20029	78 kDa glucose-regulated protein OS=Mus musculus GN=Hspa5 PE=1 SV=3	34.9618	22	48	21	72.377	121.162
True	P02089	Hemoglobin subunit beta-2 OS=Mus musculus GN=Hbb-b2 PE=1 SV=2	29.932	5	52	5	15.868	104.882
True	P10126	Elongation factor 1-alpha 1 OS=Mus musculus GN=Eef1a1 PE=1 SV=3	29.0043	11	56	11	50.082	101.426
True	D3Z6P0	Protein disulfide-isomerase A2 OS=Mus musculus GN=Pdia2 PE=1 SV=1	35.8634	18	36	18	58.28	98.4055
True	Q5BKQ4	Inactive pancreatic lipase-related protein 1 OS=Mus musculus GN=Pnliprp1 PE=1 SV=2	33.4038	12	24	12	52.662	96.3876
True	Q6P8U6	Pancreatic triacylglycerol lipase OS=Mus musculus GN=Pnlip PE=1 SV=1	31.3978	11	33	10	51.395	93.5023
True	P05208	Chymotrypsin-like elastase family member 2A OS=Mus musculus GN=Cela2a PE=1 SV=1	35.7934	6	34	6	28.895	92.0609
True	P58252	Elongation factor 2 OS=Mus musculus GN=Eef2 PE=1 SV=2	26.1072	20	24	20	95.253	91.6712
True	P14211	Calreticulin OS=Mus musculus GN=Calr PE=1 SV=1	33.4135	12	19	12	47.965	84.3411
True	Q7TPZ8	Carboxypeptidase A1 OS=Mus musculus GN=Cpa1 PE=1 SV=1	34.8449	13	27	13	47.355	81.1757
True	P08113	Endoplasmin OS=Mus musculus GN=Hsp90b1 PE=1 SV=2	27.0574	19	21	18	92.418	73.9325
True	P14824	Annexin A6 OS=Mus musculus GN=Anxa6 PE=1 SV=3	25.4086	15	17	14	75.837	55.3287
True	Q01768	Nucleoside diphosphate kinase B OS=Mus musculus GN=Nme2 PE=1 SV=1	65.7895	9	28	5	17.352	55.1885
True	P63017	Heat shock cognate 71 kDa protein OS=Mus musculus GN=Hspa8 PE=1 SV=1	18.5759	11	19	10	70.827	54.8797
True	Q61753	D-3-phosphoglycerate dehydrogenase OS=Mus musculus GN=Phgdh PE=1 SV=3	27.2045	12	14	12	56.549	54.3984
True	P27773	Protein disulfide-isomerase A3 OS=Mus musculus GN=Pdia3 PE=1 SV=2	29.505	13	16	13	56.643	53.635
True	P35564	Calnexin OS=Mus musculus GN=Canx PE=1 SV=1	21.8274	11	13	11	67.236	53.2483
True	Q8VDJ3	Vigilin OS=Mus musculus GN=Hdlbp PE=1 SV=1	15.3785	18	19	18	141.655	52.1201
True	Q9JKR6	Hypoxia up-regulated protein 1 OS=Mus musculus GN=Hyou1 PE=1 SV=1	16.3163	14	15	14	111.112	51.4125
True	Q921I1	Serotransferrin OS=Mus musculus GN=Tf PE=1 SV=1	19.2253	11	12	11	76.674	50.5247
True	P62631	Elongation factor 1-alpha 2 OS=Mus musculus GN=Eef1a2 PE=1 SV=1	11.0151	5	45	5	50.422	50.2905
True	P54071	Isocitrate dehydrogenase [NADP], mitochondrial OS=Mus musculus GN=Idh2 PE=1 SV=3	23.0088	10	15	10	50.874	49.4859
True	Q78PY7	Staphylococcal nuclease domain-containing protein 1 OS=Mus musculus GN=Snd1 PE=1 SV=1	16.8132	12	14	12	102.025	48.0561
True	Q9CQ52	Chymotrypsin-like elastase family member 3B OS=Mus musculus GN=Cela3b PE=1 SV=1	36.0595	6	11	6	28.886	43.785
True	Q01853	Transitional endoplasmic reticulum ATPase OS=Mus musculus GN=Vcp PE=1 SV=4	18.3623	12	12	12	89.266	41.211
True	P15947	Kallikrein-1 OS=Mus musculus GN=Klk1 PE=1 SV=3	37.931	9	11	9	28.756	41.0426
True	Q64285	Bile salt-activated lipase OS=Mus musculus GN=Cel PE=1 SV=1	14.3573	10	12	10	65.771	40.7163
True	Q91VI7	Ribonuclease inhibitor OS=Mus musculus GN=Rnh1 PE=1 SV=1	27.193	9	11	9	49.784	40.7138
True	P35979	60S ribosomal protein L12 OS=Mus musculus GN=Rpl12 PE=1 SV=2	54.5455	6	9	6	17.794	40.4754
True	P56480	ATP synthase subunit beta, mitochondrial OS=Mus musculus GN=Atp5b PE=1 SV=2	24.7637	11	11	11	56.265	39.9548
True	P11499	Heat shock protein HSP 90-beta OS=Mus musculus GN=Hsp90ab1 PE=1 SV=3	15.884	10	12	4	83.229	38.3104
True	Q922R8	Protein disulfide-isomerase A6 OS=Mus musculus GN=Pdia6 PE=1 SV=3	21.3636	7	9	7	48.07	38.1271
True	P15532	Nucleoside diphosphate kinase A OS=Mus musculus GN=Nme1 PE=1 SV=1	47.3684	6	22	2	17.197	36.6871
True	O35855	Branched-chain-amino-acid aminotransferase, mitochondrial OS=Mus musculus GN=Bcat2 PE=1 SV=2	17.8117	7	9	7	44.099	36.3817
True	P50247	Adenosylhomocysteinase OS=Mus musculus GN=Ahcy PE=1 SV=3	28.2407	11	12	11	47.657	36.1025
True	P99027	60S acidic ribosomal protein P2 OS=Mus musculus GN=Rplp2 PE=1 SV=3	25.2174	4	9	4	11.644	35.4562
True	P35700	Peroxiredoxin-1 OS=Mus musculus GN=Prdx1 PE=1 SV=1	50.2513	9	11	7	22.162	35.1386
True	Q504N0	Carboxypeptidase A2 OS=Mus musculus GN=Cpa2 PE=1 SV=1	32.3741	9	9	9	47.027	35.033
True	P24369	Peptidyl-prolyl cis-trans isomerase B OS=Mus musculus GN=Ppib PE=1 SV=2	40.7407	9	13	9	23.699	34.724
True	P57776	Elongation factor 1-delta OS=Mus musculus GN=Eef1d PE=1 SV=3	34.8754	6	7	6	31.274	33.7193
True	P40142	Transketolase OS=Mus musculus GN=Tkt PE=1 SV=1	11.236	7	9	7	67.588	32.9974
True	P17156	Heat shock-related 70 kDa protein 2 OS=Mus musculus GN=Hspa2 PE=1 SV=2	6.16114	4	12	3	69.599	32.9192
True	Q05D44	Eukaryotic translation initiation factor 5B OS=Mus musculus GN=Eif5b PE=1 SV=2	4.93421	6	7	6	137.532	31.6412
True	Q8BG05	Heterogeneous nuclear ribonucleoprotein A3 OS=Mus musculus GN=Hnrnpa3 PE=1 SV=1	15.0396	6	9	5	39.628	31.6332
True	Q9Z1Q9	Valine--tRNA ligase OS=Mus musculus GN=Vars PE=1 SV=1	9.42201	11	11	11	140.127	31.4787
True	P17751	Triosephosphate isomerase OS=Mus musculus GN=Tpi1 PE=1 SV=4	29.7659	7	8	7	32.171	31.1125
True	Q00623	Apolipoprotein A-I OS=Mus musculus GN=Apoa1 PE=1 SV=2	34.4697	9	12	9	30.597	30.9176
True	Q9EQ20	Methylmalonate-semialdehyde dehydrogenase [acylating], mitochondrial OS=Mus musculus GN=Aldh6a1 PE=1 SV=1	16.6355	7	9	7	57.879	30.5837
True	P08003	Protein disulfide-isomerase A4 OS=Mus musculus GN=Pdia4 PE=1 SV=3	14.5768	9	11	9	71.938	30.2482
True	P15626	Glutathione S-transferase Mu 2 OS=Mus musculus GN=Gstm2 PE=1 SV=2	29.3578	8	10	7	25.7	30.2032
True	P07146	Anionic trypsin-2 OS=Mus musculus GN=Prss2 PE=1 SV=1	14.2276	2	7	2	26.187	30.0859
True	P14152	Malate dehydrogenase, cytoplasmic OS=Mus musculus GN=Mdh1 PE=1 SV=3	27.5449	7	8	7	36.488	29.9109
True	Q02053	Ubiquitin-like modifier-activating enzyme 1 OS=Mus musculus GN=Uba1 PE=1 SV=1	8.4121	8	10	8	117.734	29.4494
True	P63101	14-3-3 protein zeta/delta OS=Mus musculus GN=Ywhaz PE=1 SV=1	33.8776	7	9	5	27.754	29.3586
True	Q99KI0	Aconitate hydratase, mitochondrial OS=Mus musculus GN=Aco2 PE=1 SV=1	13.9744	9	9	9	85.41	29.2148
True	Q91YQ5	Dolichyl-diphosphooligosaccharide--protein glycosyltransferase subunit 1 OS=Mus musculus GN=Rpn1 PE=1 SV=1	14.3092	8	10	8	68.486	29.0404
True	P26443	Glutamate dehydrogenase 1, mitochondrial OS=Mus musculus GN=Glud1 PE=1 SV=1	20.0717	9	9	9	61.298	29.0384
True	P63038	60 kDa heat shock protein, mitochondrial OS=Mus musculus GN=Hspd1 PE=1 SV=1	18.1501	9	9	9	60.917	28.4888
True	Q8BH04	Phosphoenolpyruvate carboxykinase [GTP], mitochondrial OS=Mus musculus GN=Pck2 PE=1 SV=1	16.7188	10	10	10	70.482	28.1179
True	P17892	Pancreatic lipase-related protein 2 OS=Mus musculus GN=Pnliprp2 PE=1 SV=1	20.5128	7	8	6	52.551	27.6682
True	Q9D8U3	Endoplasmic reticulum resident protein 27 OS=Mus musculus GN=Erp27 PE=1 SV=1	19.4853	5	8	5	30.674	27.295
True	P63242	Eukaryotic translation initiation factor 5A-1 OS=Mus musculus GN=Eif5a PE=1 SV=2	18.8312	4	7	4	16.821	26.7448
True	O08807	Peroxiredoxin-4 OS=Mus musculus GN=Prdx4 PE=1 SV=1	24.4526	5	7	3	31.033	26.7174
True	Q9D8E6	60S ribosomal protein L4 OS=Mus musculus GN=Rpl4 PE=1 SV=3	18.1384	9	9	9	47.124	26.7023
True	P07901	Heat shock protein HSP 90-alpha OS=Mus musculus GN=Hsp90aa1 PE=1 SV=4	11.7326	8	9	3	84.735	26.3397
True	P09411	Phosphoglycerate kinase 1 OS=Mus musculus GN=Pgk1 PE=1 SV=4	21.3429	7	8	7	44.522	26.3114
True	P62259	14-3-3 protein epsilon OS=Mus musculus GN=Ywhae PE=1 SV=1	29.0196	7	9	5	29.155	25.1079
True	Q03265	ATP synthase subunit alpha, mitochondrial OS=Mus musculus GN=Atp5a1 PE=1 SV=1	16.2749	8	8	8	59.716	25.0872
True	P62908	40S ribosomal protein S3 OS=Mus musculus GN=Rps3 PE=1 SV=1	30.4527	8	8	8	26.657	24.6554
True	Q9DBF1	Alpha-aminoadipic semialdehyde dehydrogenase OS=Mus musculus GN=Aldh7a1 PE=1 SV=4	18.5529	7	7	7	58.824	24.0871
True	P53026	60S ribosomal protein L10a OS=Mus musculus GN=Rpl10a PE=1 SV=3	21.659	5	7	5	24.901	24.0682
True	P10852	4F2 cell-surface antigen heavy chain OS=Mus musculus GN=Slc3a2 PE=1 SV=1	14.2586	7	7	7	58.3	23.9127
True	P61979	Heterogeneous nuclear ribonucleoprotein K OS=Mus musculus GN=Hnrnpk PE=1 SV=1	19.8704	7	7	7	50.944	23.7983
True	Q9QXT0	Protein canopy homolog 2 OS=Mus musculus GN=Cnpy2 PE=1 SV=1	36.8132	6	7	6	20.754	23.7398
True	Q60997	Deleted in malignant brain tumors 1 protein OS=Mus musculus GN=Dmbt1 PE=1 SV=2	8.58513	6	6	6	226.67	23.7035
True	O08749	Dihydrolipoyl dehydrogenase, mitochondrial OS=Mus musculus GN=Dld PE=1 SV=2	14.5383	6	7	6	54.238	23.6003
True	P63260	Actin, cytoplasmic 2 OS=Mus musculus GN=Actg1 PE=1 SV=1	21.6	8	8	1	41.766	23.0262
True	P60710	Actin, cytoplasmic 1 OS=Mus musculus GN=Actb PE=1 SV=1	21.6	8	8	1	41.71	23.0262
True	O88986	2-amino-3-ketobutyrate coenzyme A ligase, mitochondrial OS=Mus musculus GN=Gcat PE=1 SV=2	15.8654	5	6	5	44.902	23.0161
True	Q99K85	Phosphoserine aminotransferase OS=Mus musculus GN=Psat1 PE=1 SV=1	21.6216	8	8	8	40.447	22.7221
True	P05064	Fructose-bisphosphate aldolase A OS=Mus musculus GN=Aldoa PE=1 SV=2	14.2857	5	7	5	39.331	22.6407
True	P63268	Actin, gamma-enteric smooth muscle OS=Mus musculus GN=Actg2 PE=1 SV=1	22.3404	8	9	1	41.85	22.4854
True	P62737	Actin, aortic smooth muscle OS=Mus musculus GN=Acta2 PE=1 SV=1	22.2812	8	9	1	41.982	22.4854
True	P68033	Actin, alpha cardiac muscle 1 OS=Mus musculus GN=Actc1 PE=1 SV=1	22.2812	8	9	1	41.992	22.4854
True	P68134	Actin, alpha skeletal muscle OS=Mus musculus GN=Acta1 PE=1 SV=1	22.2812	8	9	1	42.024	22.4854
True	Q9CYA0	Cysteine-rich with EGF-like domain protein 2 OS=Mus musculus GN=Creld2 PE=1 SV=1	13.1429	5	6	5	38.194	22.3181
True	Q3UPL0	Protein transport protein Sec31A OS=Mus musculus GN=Sec31a PE=1 SV=2	6.09756	9	9	9	133.486	22.2496
True	P81117	Nucleobindin-2 OS=Mus musculus GN=Nucb2 PE=1 SV=2	16.6667	6	6	6	50.273	22.1513
True	Q9CPR4	60S ribosomal protein L17 OS=Mus musculus GN=Rpl17 PE=1 SV=3	23.913	4	6	4	21.409	21.9949
True	P68040	Guanine nucleotide-binding protein subunit beta-2-like 1 OS=Mus musculus GN=Gnb2l1 PE=1 SV=3	18.9274	6	7	6	35.055	21.5797
True	Q61035	Histidine--tRNA ligase, cytoplasmic OS=Mus musculus GN=Hars PE=1 SV=2	15.1277	7	7	7	57.396	21.4611
True	Q9DCN2	NADH-cytochrome b5 reductase 3 OS=Mus musculus GN=Cyb5r3 PE=1 SV=3	14.9502	5	7	5	34.106	21.4268
True	P25444	40S ribosomal protein S2 OS=Mus musculus GN=Rps2 PE=1 SV=3	21.843	6	8	6	31.212	21.2534
True	Q9D0F3	Protein ERGIC-53 OS=Mus musculus GN=Lman1 PE=1 SV=1	12.1857	5	5	5	57.753	21.1101
True	P55264	Adenosine kinase OS=Mus musculus GN=Adk PE=1 SV=2	14.6814	6	7	6	40.123	20.8964
True	Q922Q8	Leucine-rich repeat-containing protein 59 OS=Mus musculus GN=Lrrc59 PE=1 SV=1	26.0586	6	6	6	34.856	20.5245
True	P62751	60S ribosomal protein L23a OS=Mus musculus GN=Rpl23a PE=1 SV=1	27.5641	5	6	5	17.684	20.3983
True	P15945	Kallikrein 1-related peptidase b5 OS=Mus musculus GN=Klk1b5 PE=2 SV=1	11.1111	3	4	3	28.729	20.3825
True	Q8K009	Mitochondrial 10-formyltetrahydrofolate dehydrogenase OS=Mus musculus GN=Aldh1l2 PE=1 SV=2	8.55905	7	7	3	101.526	20.2959
True	Q93092	Transaldolase OS=Mus musculus GN=Taldo1 PE=1 SV=2	16.9139	5	6	5	37.363	19.9378
True	P07759	Serine protease inhibitor A3K OS=Mus musculus GN=Serpina3k PE=1 SV=2	11.4833	3	4	3	46.85	19.817
True	P52480	Pyruvate kinase PKM OS=Mus musculus GN=Pkm PE=1 SV=4	13.371	7	7	7	57.808	19.6221
True	P63276	40S ribosomal protein S17 OS=Mus musculus GN=Rps17 PE=1 SV=2	25.1852	3	5	3	15.514	19.5564
True	P26645	Myristoylated alanine-rich C-kinase substrate OS=Mus musculus GN=Marcks PE=1 SV=2	16.8285	4	4	4	29.644	19.5432
True	P08228	Superoxide dismutase [Cu-Zn] OS=Mus musculus GN=Sod1 PE=1 SV=2	25.3247	3	5	3	15.933	19.4725
True	O08709	Peroxiredoxin-6 OS=Mus musculus GN=Prdx6 PE=1 SV=3	23.2143	4	5	4	24.855	19.4244
True	O55029	Coatomer subunit beta' OS=Mus musculus GN=Copb2 PE=1 SV=2	8.1768	6	6	6	102.384	19.3034
True	P47911	60S ribosomal protein L6 OS=Mus musculus GN=Rpl6 PE=1 SV=3	22.2973	7	7	7	33.489	19.2642
True	P19157	Glutathione S-transferase P 1 OS=Mus musculus GN=Gstp1 PE=1 SV=2	22.381	3	5	3	23.594	19.2299
True	O88569	Heterogeneous nuclear ribonucleoproteins A2/B1 OS=Mus musculus GN=Hnrnpa2b1 PE=1 SV=2	23.2295	8	8	7	37.38	19.1246
True	Q9D2R4	Transmembrane emp24 domain-containing protein 11 OS=Mus musculus GN=Tmed11 PE=1 SV=1	16.7442	3	5	3	24.827	19.0667
True	P26638	Serine--tRNA ligase, cytoplasmic OS=Mus musculus GN=Sars PE=1 SV=3	9.375	4	6	4	58.352	18.8564
True	P17182	Alpha-enolase OS=Mus musculus GN=Eno1 PE=1 SV=3	16.129	6	6	6	47.111	18.8314
True	P47955	60S acidic ribosomal protein P1 OS=Mus musculus GN=Rplp1 PE=1 SV=1	51.7544	2	3	2	11.468	18.7971
True	P99024	Tubulin beta-5 chain OS=Mus musculus GN=Tubb5 PE=1 SV=1	10.1351	3	4	3	49.639	18.6758
True	Q9CWF2	Tubulin beta-2B chain OS=Mus musculus GN=Tubb2b PE=1 SV=1	10.1124	3	4	3	49.921	18.6758
True	Q7TMM9	Tubulin beta-2A chain OS=Mus musculus GN=Tubb2a PE=1 SV=1	10.1124	3	4	3	49.875	18.6758
True	Q9D8N0	Elongation factor 1-gamma OS=Mus musculus GN=Eef1g PE=1 SV=3	13.73	6	6	6	50.029	18.5344
True	Q6P5E4	UDP-glucose:glycoprotein glucosyltransferase 1 OS=Mus musculus GN=Uggt1 PE=1 SV=4	4.77112	6	6	6	176.323	18.2786
True	Q9Z0L8	Gamma-glutamyl hydrolase OS=Mus musculus GN=Ggh PE=1 SV=2	12.3028	3	5	3	35.447	18.1527
True	Q9CQV8	14-3-3 protein beta/alpha OS=Mus musculus GN=Ywhab PE=1 SV=3	16.2602	4	6	2	28.069	18.1037
True	P15864	Histone H1.2 OS=Mus musculus GN=Hist1h1c PE=1 SV=2	11.7925	4	5	2	21.254	17.8493
True	P43277	Histone H1.3 OS=Mus musculus GN=Hist1h1d PE=1 SV=2	11.3122	4	5	2	22.086	17.8493
True	P17742	Peptidyl-prolyl cis-trans isomerase A OS=Mus musculus GN=Ppia PE=1 SV=2	35.3659	6	6	6	17.96	17.8221
True	P62702	40S ribosomal protein S4, X isoform OS=Mus musculus GN=Rps4x PE=1 SV=2	23.5741	6	6	6	29.579	17.7477
True	Q8BVI4	Dihydropteridine reductase OS=Mus musculus GN=Qdpr PE=1 SV=2	17.4274	3	4	3	25.554	17.7075
True	P08249	Malate dehydrogenase, mitochondrial OS=Mus musculus GN=Mdh2 PE=1 SV=3	20.1183	6	6	6	35.589	17.6493
True	Q9D1D4	Transmembrane emp24 domain-containing protein 10 OS=Mus musculus GN=Tmed10 PE=1 SV=1	26.484	4	4	4	24.895	17.5747
True	Q9DCW4	Electron transfer flavoprotein subunit beta OS=Mus musculus GN=Etfb PE=1 SV=3	23.5294	5	5	5	27.606	17.5151
True	P60843	Eukaryotic initiation factor 4A-I OS=Mus musculus GN=Eif4a1 PE=1 SV=1	16.0099	6	6	6	46.125	17.5013
True	P05202	Aspartate aminotransferase, mitochondrial OS=Mus musculus GN=Got2 PE=1 SV=1	13.4884	5	5	5	47.381	17.4819
True	Q91WT9	Cystathionine beta-synthase OS=Mus musculus GN=Cbs PE=1 SV=3	10.5169	6	6	6	61.504	17.3283
True	Q60864	Stress-induced-phosphoprotein 1 OS=Mus musculus GN=Stip1 PE=1 SV=1	13.4438	6	6	6	62.542	17.2917
True	P48036	Annexin A5 OS=Mus musculus GN=Anxa5 PE=1 SV=1	13.1661	5	6	5	35.73	17.165
True	Q61171	Peroxiredoxin-2 OS=Mus musculus GN=Prdx2 PE=1 SV=3	22.7273	3	4	3	21.765	17.1476
True	Q8QZT1	Acetyl-CoA acetyltransferase, mitochondrial OS=Mus musculus GN=Acat1 PE=1 SV=1	12.2642	4	4	4	44.787	17.1105
True	P68254	14-3-3 protein theta OS=Mus musculus GN=Ywhaq PE=1 SV=1	16.7347	5	6	3	27.761	17.0692
True	Q6ZWN5	40S ribosomal protein S9 OS=Mus musculus GN=Rps9 PE=1 SV=3	24.7423	6	7	6	22.578	17.0368
True	Q9D662	Protein transport protein Sec23B OS=Mus musculus GN=Sec23b PE=1 SV=1	8.21382	6	6	5	86.382	16.8672
True	Q9D0R2	Threonine--tRNA ligase, cytoplasmic OS=Mus musculus GN=Tars PE=1 SV=2	8.58726	5	5	5	83.303	16.7989
True	P62960	Nuclease-sensitive element-binding protein 1 OS=Mus musculus GN=Ybx1 PE=1 SV=3	17.7019	4	4	2	35.709	16.6185
True	P60335	Poly(rC)-binding protein 1 OS=Mus musculus GN=Pcbp1 PE=1 SV=1	16.0112	5	5	3	37.474	16.5016
True	O08795	Glucosidase 2 subunit beta OS=Mus musculus GN=Prkcsh PE=1 SV=1	8.25336	4	5	4	58.756	16.0293
True	Q9D7S7	60S ribosomal protein L22-like 1 OS=Mus musculus GN=Rpl22l1 PE=1 SV=1	29.5082	2	3	2	14.459	16.0225
True	O35945	Aldehyde dehydrogenase, cytosolic 1 OS=Mus musculus GN=Aldh1a7 PE=1 SV=1	11.976	6	6	3	54.553	15.9823
True	Q91X79	Chymotrypsin-like elastase family member 1 OS=Mus musculus GN=Cela1 PE=1 SV=1	16.1654	3	4	3	28.882	15.9252
True	Q8VCN5	Cystathionine gamma-lyase OS=Mus musculus GN=Cth PE=1 SV=1	15.0754	5	5	5	43.539	15.866
True	Q00898	Alpha-1-antitrypsin 1-5 OS=Mus musculus GN=Serpina1e PE=1 SV=1	11.138	5	5	3	45.862	15.8308
True	P46425	Glutathione S-transferase P 2 OS=Mus musculus GN=Gstp2 PE=1 SV=2	14.7619	2	4	2	23.522	15.8068
True	P63028	Translationally-controlled tumor protein OS=Mus musculus GN=Tpt1 PE=1 SV=1	21.5116	3	4	3	19.45	15.767
True	Q9ERD7	Tubulin beta-3 chain OS=Mus musculus GN=Tubb3 PE=1 SV=1	7.33333	2	3	2	50.386	15.669
True	P06151	L-lactate dehydrogenase A chain OS=Mus musculus GN=Ldha PE=1 SV=3	19.2771	6	6	6	36.475	15.591
True	Q9R0P3	S-formylglutathione hydrolase OS=Mus musculus GN=Esd PE=1 SV=1	21.6312	4	4	4	31.299	15.5552
True	P14148	60S ribosomal protein L7 OS=Mus musculus GN=Rpl7 PE=1 SV=2	21.8519	5	5	5	31.4	15.5207
True	P62301	40S ribosomal protein S13 OS=Mus musculus GN=Rps13 PE=1 SV=2	17.8808	4	6	4	17.212	15.5052
True	P49312	Heterogeneous nuclear ribonucleoprotein A1 OS=Mus musculus GN=Hnrnpa1 PE=1 SV=2	16.5625	5	6	4	34.175	15.3075
True	P43137	Lithostathine-1 OS=Mus musculus GN=Reg1 PE=1 SV=1	25.4545	3	4	3	18.507	15.2856
True	Q8K0C5	Zymogen granule membrane protein 16 OS=Mus musculus GN=Zg16 PE=1 SV=1	32.9341	4	4	4	18.198	15.2743
True	Q9CXI5	Mesencephalic astrocyte-derived neurotrophic factor OS=Mus musculus GN=Manf PE=1 SV=1	20.1117	4	4	4	20.361	15.0215
True	Q91VM5	RNA binding motif protein, X-linked-like-1 OS=Mus musculus GN=Rbmxl1 PE=2 SV=1	6.95876	3	4	3	42.136	14.8662
True	Q9WV02	RNA-binding motif protein, X chromosome OS=Mus musculus GN=Rbmx PE=1 SV=1	6.90537	3	4	3	42.275	14.8662
True	P11679	Keratin, type II cytoskeletal 8 OS=Mus musculus GN=Krt8 PE=1 SV=4	7.95918	4	5	2	54.531	14.8414
True	Q8R0Y6	Cytosolic 10-formyltetrahydrofolate dehydrogenase OS=Mus musculus GN=Aldh1l1 PE=1 SV=1	5.87583	5	5	1	98.647	14.7393
True	Q9D1M7	Peptidyl-prolyl cis-trans isomerase FKBP11 OS=Mus musculus GN=Fkbp11 PE=1 SV=1	19.403	3	4	3	22.123	14.6553
True	P60867	40S ribosomal protein S20 OS=Mus musculus GN=Rps20 PE=1 SV=1	26.8908	3	5	3	13.364	14.6244
True	Q9CPY7	Cytosol aminopeptidase OS=Mus musculus GN=Lap3 PE=1 SV=3	9.44123	4	4	4	56.106	14.5895
True	P56395	Cytochrome b5 OS=Mus musculus GN=Cyb5a PE=1 SV=2	32.0896	3	4	3	15.232	14.5296
True	P59325	Eukaryotic translation initiation factor 5 OS=Mus musculus GN=Eif5 PE=1 SV=1	13.0536	5	5	5	48.938	14.5068
True	P63323	40S ribosomal protein S12 OS=Mus musculus GN=Rps12 PE=1 SV=2	21.9697	4	5	4	14.516	14.3603
True	P68372	Tubulin beta-4B chain OS=Mus musculus GN=Tubb4b PE=1 SV=1	6.74157	2	3	2	49.799	14.3517
True	P14869	60S acidic ribosomal protein P0 OS=Mus musculus GN=Rplp0 PE=1 SV=3	17.9811	4	4	4	34.195	13.9187
True	Q8R2E9	ERO1-like protein beta OS=Mus musculus GN=Ero1b PE=1 SV=1	11.349	5	5	5	53.484	13.85
True	Q61024	Asparagine synthetase [glutamine-hydrolyzing] OS=Mus musculus GN=Asns PE=1 SV=3	6.95187	4	5	4	64.241	13.8144
True	Q91ZA3	Propionyl-CoA carboxylase alpha chain, mitochondrial OS=Mus musculus GN=Pcca PE=1 SV=2	7.59669	5	5	5	79.871	13.7175
True	Q9JIF7	Coatomer subunit beta OS=Mus musculus GN=Copb1 PE=1 SV=1	2.62329	2	3	2	106.998	13.7085
True	P68368	Tubulin alpha-4A chain OS=Mus musculus GN=Tuba4a PE=1 SV=1	14.0625	5	5	2	49.892	13.6966
True	Q99LC5	Electron transfer flavoprotein subunit alpha, mitochondrial OS=Mus musculus GN=Etfa PE=1 SV=2	16.5165	4	4	4	34.988	13.6932
True	Q9D1M0	Protein SEC13 homolog OS=Mus musculus GN=Sec13 PE=1 SV=3	10.8696	2	3	2	35.543	13.6623
True	P62082	40S ribosomal protein S7 OS=Mus musculus GN=Rps7 PE=2 SV=1	18.0412	3	3	3	22.113	13.6312
True	P70296	Phosphatidylethanolamine-binding protein 1 OS=Mus musculus GN=Pebp1 PE=1 SV=3	28.877	4	4	4	20.817	13.5091
True	Q91X72	Hemopexin OS=Mus musculus GN=Hpx PE=1 SV=2	8.04348	4	4	4	51.285	13.4088
True	P62962	Profilin-1 OS=Mus musculus GN=Pfn1 PE=1 SV=2	27.1429	3	4	3	14.948	13.3212
True	Q91YI0	Argininosuccinate lyase OS=Mus musculus GN=Asl PE=1 SV=1	11.2069	4	4	4	51.707	13.3129
True	P04117	Fatty acid-binding protein, adipocyte OS=Mus musculus GN=Fabp4 PE=1 SV=3	37.1212	4	4	4	14.641	13.2275
True	P10649	Glutathione S-transferase Mu 1 OS=Mus musculus GN=Gstm1 PE=1 SV=2	21.1009	5	5	4	25.953	13.1999
True	Q91WQ3	Tyrosine--tRNA ligase, cytoplasmic OS=Mus musculus GN=Yars PE=1 SV=3	10.4167	6	6	6	59.068	13.1892
True	P97351	40S ribosomal protein S3a OS=Mus musculus GN=Rps3a PE=1 SV=3	14.0152	4	5	4	29.866	13.0162
True	Q7TMK9	Heterogeneous nuclear ribonucleoprotein Q OS=Mus musculus GN=Syncrip PE=1 SV=2	10.7544	7	7	7	69.59	12.9983
True	Q9QUI0	Transforming protein RhoA OS=Mus musculus GN=Rhoa PE=1 SV=1	17.0984	3	4	3	21.768	12.965
True	Q62159	Rho-related GTP-binding protein RhoC OS=Mus musculus GN=Rhoc PE=1 SV=2	17.0984	3	4	3	21.992	12.965
True	P68037	Ubiquitin-conjugating enzyme E2 L3 OS=Mus musculus GN=Ube2l3 PE=1 SV=1	27.2727	3	3	3	17.85	12.91
True	Q9D8V7	Signal peptidase complex catalytic subunit SEC11C OS=Mus musculus GN=Sec11c PE=1 SV=3	14.5833	2	3	2	21.646	12.8796
True	Q9DCJ5	NADH dehydrogenase [ubiquinone] 1 alpha subcomplex subunit 8 OS=Mus musculus GN=Ndufa8 PE=1 SV=3	17.4419	2	3	2	19.979	12.7347
True	P61027	Ras-related protein Rab-10 OS=Mus musculus GN=Rab10 PE=1 SV=1	22.5	4	4	2	22.527	12.7195
True	Q9JJZ2	Tubulin alpha-8 chain OS=Mus musculus GN=Tuba8 PE=1 SV=1	12.6949	4	4	1	50.02	12.7067
True	P68373	Tubulin alpha-1C chain OS=Mus musculus GN=Tuba1c PE=1 SV=1	12.6949	4	4	1	49.877	12.7067
True	Q9D0M3	Cytochrome c1, heme protein, mitochondrial OS=Mus musculus GN=Cyc1 PE=1 SV=1	8.61538	2	3	2	35.305	12.6934
True	Q8BM55	Transmembrane protein 214 OS=Mus musculus GN=Tmem214 PE=1 SV=1	7.13246	4	4	4	76.381	12.5417
True	P62984	Ubiquitin-60S ribosomal protein L40 OS=Mus musculus GN=Uba52 PE=1 SV=2	29.6875	3	4	3	14.719	12.5227
True	P62983	Ubiquitin-40S ribosomal protein S27a OS=Mus musculus GN=Rps27a PE=1 SV=2	24.359	3	4	3	17.939	12.5227
True	P0CG49	Polyubiquitin-B OS=Mus musculus GN=Ubb PE=2 SV=1	49.8361	3	4	3	34.347	12.5227
True	P0CG50	Polyubiquitin-C OS=Mus musculus GN=Ubc PE=1 SV=2	46.594	3	4	3	82.499	12.5227
True	P31786	Acyl-CoA-binding protein OS=Mus musculus GN=Dbi PE=1 SV=2	27.5862	2	3	2	9.994	12.4789
True	Q99MN9	Propionyl-CoA carboxylase beta chain, mitochondrial OS=Mus musculus GN=Pccb PE=1 SV=2	8.50277	4	4	4	58.372	12.4634
True	Q8R081	Heterogeneous nuclear ribonucleoprotein L OS=Mus musculus GN=Hnrnpl PE=1 SV=2	5.46075	1	2	1	63.923	12.4434
True	Q9WVA4	Transgelin-2 OS=Mus musculus GN=Tagln2 PE=1 SV=4	20.603	4	4	4	22.381	12.4247
True	Q99PT1	Rho GDP-dissociation inhibitor 1 OS=Mus musculus GN=Arhgdia PE=1 SV=3	23.0392	3	3	3	23.393	12.3694
True	P51881	ADP/ATP translocase 2 OS=Mus musculus GN=Slc25a5 PE=1 SV=3	17.7852	6	6	6	32.91	12.3273
True	Q9JK88	Serpin I2 OS=Mus musculus GN=Serpini2 PE=1 SV=1	10.3704	4	4	4	45.747	12.3102
True	Q922U2	Keratin, type II cytoskeletal 5 OS=Mus musculus GN=Krt5 PE=1 SV=1	5	3	4	1	61.729	12.2881
True	P10605	Cathepsin B OS=Mus musculus GN=Ctsb PE=1 SV=2	12.9794	3	3	3	37.256	12.2579
True	P62852	40S ribosomal protein S25 OS=Mus musculus GN=Rps25 PE=1 SV=1	24	4	4	4	13.734	12.1953
True	P19783	Cytochrome c oxidase subunit 4 isoform 1, mitochondrial OS=Mus musculus GN=Cox4i1 PE=1 SV=2	24.2604	4	4	4	19.518	12.1396
True	P16045	Galectin-1 OS=Mus musculus GN=Lgals1 PE=1 SV=3	22.963	3	4	3	14.856	12.0921
True	P42932	T-complex protein 1 subunit theta OS=Mus musculus GN=Cct8 PE=1 SV=3	8.94161	4	4	4	59.518	12.0725
True	Q9R0P5	Destrin OS=Mus musculus GN=Dstn PE=1 SV=3	17.5758	2	3	2	18.509	12.0529
True	Q9Z2I8	Succinyl-CoA ligase [GDP-forming] subunit beta, mitochondrial OS=Mus musculus GN=Suclg2 PE=1 SV=3	9.69977	4	4	4	46.811	12.0452
True	Q9DB77	Cytochrome b-c1 complex subunit 2, mitochondrial OS=Mus musculus GN=Uqcrc2 PE=1 SV=1	10.1545	3	3	3	48.205	12.0319
True	Q9D1Q6	Endoplasmic reticulum resident protein 44 OS=Mus musculus GN=Erp44 PE=1 SV=1	6.89655	3	4	3	46.823	12.0207
True	P17563	Selenium-binding protein 1 OS=Mus musculus GN=Selenbp1 PE=1 SV=2	8.68644	4	4	4	52.48	12.0105
True	Q63836	Selenium-binding protein 2 OS=Mus musculus GN=Selenbp2 PE=1 SV=2	8.68644	4	4	4	52.576	12.0105
True	P62245	40S ribosomal protein S15a OS=Mus musculus GN=Rps15a PE=1 SV=2	30.7692	4	4	4	14.83	11.9641
True	Q9CWJ9	Bifunctional purine biosynthesis protein PURH OS=Mus musculus GN=Atic PE=1 SV=2	7.43243	4	4	4	64.177	11.9569
True	Q91Z53	Glyoxylate reductase/hydroxypyruvate reductase OS=Mus musculus GN=Grhpr PE=1 SV=1	11.5854	3	3	3	35.306	11.9009
True	Q8VED5	Keratin, type II cytoskeletal 79 OS=Mus musculus GN=Krt79 PE=1 SV=2	5.46139	3	4	1	57.517	11.8571
True	P24549	Retinal dehydrogenase 1 OS=Mus musculus GN=Aldh1a1 PE=1 SV=5	8.78244	5	5	2	54.433	11.8018
True	Q91YW3	DnaJ homolog subfamily C member 3 OS=Mus musculus GN=Dnajc3 PE=1 SV=1	6.94444	4	5	4	57.428	11.7968
True	Q80UM7	Mannosyl-oligosaccharide glucosidase OS=Mus musculus GN=Mogs PE=1 SV=1	5.15588	3	3	3	91.774	11.7693
True	Q8BH95	Enoyl-CoA hydratase, mitochondrial OS=Mus musculus GN=Echs1 PE=1 SV=1	15.1724	3	3	3	31.454	11.7499
True	Q61937	Nucleophosmin OS=Mus musculus GN=Npm1 PE=1 SV=1	15.0685	3	3	3	32.54	11.6972
True	Q99LX0	Protein deglycase DJ-1 OS=Mus musculus GN=Park7 PE=1 SV=1	26.455	3	3	3	20.008	11.6728
True	Q9DBJ1	Phosphoglycerate mutase 1 OS=Mus musculus GN=Pgam1 PE=1 SV=3	16.1417	3	3	3	28.814	11.6124
True	P50580	Proliferation-associated protein 2G4 OS=Mus musculus GN=Pa2g4 PE=1 SV=3	12.4365	4	4	4	43.671	11.5135
True	Q9CZX8	40S ribosomal protein S19 OS=Mus musculus GN=Rps19 PE=1 SV=3	19.3103	5	5	5	16.076	11.4695
True	P09405	Nucleolin OS=Mus musculus GN=Ncl PE=1 SV=2	6.08204	4	4	4	76.677	11.4565
True	P12970	60S ribosomal protein L7a OS=Mus musculus GN=Rpl7a PE=1 SV=2	11.2782	4	4	4	29.958	11.3817
True	Q922F4	Tubulin beta-6 chain OS=Mus musculus GN=Tubb6 PE=1 SV=1	4.02685	1	2	1	50.058	11.3448
True	P47738	Aldehyde dehydrogenase, mitochondrial OS=Mus musculus GN=Aldh2 PE=1 SV=1	8.09249	4	4	3	56.502	11.1914
True	Q9DCX2	ATP synthase subunit d, mitochondrial OS=Mus musculus GN=Atp5h PE=1 SV=3	16.7702	3	3	3	18.738	11.0859
True	Q3UHX2	28 kDa heat- and acid-stable phosphoprotein OS=Mus musculus GN=Pdap1 PE=1 SV=1	17.6796	3	3	3	20.593	11.0707
True	Q08731	Lithostathine-2 OS=Mus musculus GN=Reg2 PE=1 SV=1	16.763	2	3	2	19.394	11.0378
True	P61982	14-3-3 protein gamma OS=Mus musculus GN=Ywhag PE=1 SV=2	11.7409	3	4	1	28.285	10.9844
True	Q6ZWX6	Eukaryotic translation initiation factor 2 subunit 1 OS=Mus musculus GN=Eif2s1 PE=1 SV=3	13.0159	4	4	4	36.085	10.9552
True	P16015	Carbonic anhydrase 3 OS=Mus musculus GN=Ca3 PE=1 SV=3	14.6154	3	3	3	29.348	10.92
True	Q9CY50	Translocon-associated protein subunit alpha OS=Mus musculus GN=Ssr1 PE=1 SV=1	9.09091	2	3	2	32.045	10.888
True	A2AFS3	UPF0577 protein KIAA1324 OS=Mus musculus GN=Kiaa1324 PE=1 SV=1	5.05451	2	3	2	110.61	10.8663
True	P47758	Signal recognition particle receptor subunit beta OS=Mus musculus GN=Srprb PE=1 SV=1	14.8699	3	3	3	29.561	10.8132
True	P45878	Peptidyl-prolyl cis-trans isomerase FKBP2 OS=Mus musculus GN=Fkbp2 PE=1 SV=1	29.2857	3	3	3	15.334	10.8081
True	P45376	Aldose reductase OS=Mus musculus GN=Akr1b1 PE=1 SV=3	12.9747	4	4	4	35.709	10.78
True	Q60928	Gamma-glutamyltranspeptidase 1 OS=Mus musculus GN=Ggt1 PE=1 SV=1	7.57042	4	4	4	61.524	10.7793
True	Q9D964	Glycine amidinotransferase, mitochondrial OS=Mus musculus GN=Gatm PE=1 SV=1	9.69267	3	3	3	48.266	10.728
True	Q9CZU6	Citrate synthase, mitochondrial OS=Mus musculus GN=Cs PE=1 SV=1	9.69828	4	4	4	51.703	10.3865
True	Q9D1P4	Cysteine and histidine-rich domain-containing protein 1 OS=Mus musculus GN=Chordc1 PE=1 SV=1	5.43807	1	2	1	37.327	10.3827
True	O35215	D-dopachrome decarboxylase OS=Mus musculus GN=Ddt PE=1 SV=3	29.661	3	3	3	13.069	10.3612
True	Q8R1V4	Transmembrane emp24 domain-containing protein 4 OS=Mus musculus GN=Tmed4 PE=1 SV=1	16.2996	3	3	3	26.005	10.3223
True	P61458	Pterin-4-alpha-carbinolamine dehydratase OS=Mus musculus GN=Pcbd1 PE=1 SV=2	29.8077	4	4	4	11.978	10.2905
True	Q8BMS1	Trifunctional enzyme subunit alpha, mitochondrial OS=Mus musculus GN=Hadha PE=1 SV=1	5.24246	3	3	3	82.617	10.2841
True	P99029	Peroxiredoxin-5, mitochondrial OS=Mus musculus GN=Prdx5 PE=1 SV=2	12.381	3	3	3	21.884	10.2359
True	P62270	40S ribosomal protein S18 OS=Mus musculus GN=Rps18 PE=1 SV=3	19.7368	3	8	3	17.708	10.2331
True	P40124	Adenylyl cyclase-associated protein 1 OS=Mus musculus GN=Cap1 PE=1 SV=4	8.01688	3	3	3	51.532	10.229
True	Q9JLJ2	4-trimethylaminobutyraldehyde dehydrogenase OS=Mus musculus GN=Aldh9a1 PE=1 SV=1	6.88259	3	3	3	53.48	10.2181
True	P62204	Calmodulin OS=Mus musculus GN=Calm1 PE=1 SV=2	7.38255	1	3	1	16.827	10.2048
True	Q9D6P8	Calmodulin-like protein 3 OS=Mus musculus GN=Calml3 PE=2 SV=1	7.38255	1	3	1	16.691	10.2048
True	Q8JZQ9	Eukaryotic translation initiation factor 3 subunit B OS=Mus musculus GN=Eif3b PE=1 SV=1	3.98506	2	2	2	91.313	10.193
True	P53994	Ras-related protein Rab-2A OS=Mus musculus GN=Rab2a PE=1 SV=1	17.9245	3	3	3	23.533	10.1118
True	Q9DBG6	Dolichyl-diphosphooligosaccharide--protein glycosyltransferase subunit 2 OS=Mus musculus GN=Rpn2 PE=1 SV=1	6.33914	2	2	2	69.02	10.0978
True	Q8BWY3	Eukaryotic peptide chain release factor subunit 1 OS=Mus musculus GN=Etf1 PE=1 SV=4	8.69565	3	3	3	49	10.0959
True	Q5XJY5	Coatomer subunit delta OS=Mus musculus GN=Arcn1 PE=1 SV=2	6.45793	3	3	3	57.193	10.0012
True	P29341	Polyadenylate-binding protein 1 OS=Mus musculus GN=Pabpc1 PE=1 SV=2	5.81761	4	4	4	70.626	9.99409
True	Q9CZ13	Cytochrome b-c1 complex subunit 1, mitochondrial OS=Mus musculus GN=Uqcrc1 PE=1 SV=2	6.45833	3	3	3	52.819	9.76501
True	P00405	Cytochrome c oxidase subunit 2 OS=Mus musculus GN=Mtco2 PE=1 SV=1	16.2996	3	3	3	25.959	9.7611
True	P97450	ATP synthase-coupling factor 6, mitochondrial OS=Mus musculus GN=Atp5j PE=1 SV=1	30.5556	2	2	2	12.489	9.73538
True	P26350	Prothymosin alpha OS=Mus musculus GN=Ptma PE=1 SV=2	13.5135	2	2	2	12.247	9.68926
True	Q9CQ62	2,4-dienoyl-CoA reductase, mitochondrial OS=Mus musculus GN=Decr1 PE=1 SV=1	11.0448	3	3	3	36.191	9.65936
True	Q03404	Trefoil factor 2 OS=Mus musculus GN=Tff2 PE=1 SV=2	12.4031	1	2	1	14.163	9.63981
True	P00683	Ribonuclease pancreatic OS=Mus musculus GN=Rnase1 PE=1 SV=2	13.4228	2	3	2	16.809	9.62572
True	Q64433	10 kDa heat shock protein, mitochondrial OS=Mus musculus GN=Hspe1 PE=1 SV=2	38.2353	4	4	4	10.956	9.61288
True	Q8K2B3	Succinate dehydrogenase [ubiquinone] flavoprotein subunit, mitochondrial OS=Mus musculus GN=Sdha PE=1 SV=1	5.27108	3	3	3	72.539	9.60662
True	Q9CR57	60S ribosomal protein L14 OS=Mus musculus GN=Rpl14 PE=1 SV=3	17.0507	3	3	3	23.549	9.58854
True	Q8BHN3	Neutral alpha-glucosidase AB OS=Mus musculus GN=Ganab PE=1 SV=1	3.81356	3	3	3	106.844	9.58111
True	Q9D0F9	Phosphoglucomutase-1 OS=Mus musculus GN=Pgm1 PE=1 SV=4	6.40569	3	3	3	61.38	9.56508
True	Q91V41	Ras-related protein Rab-14 OS=Mus musculus GN=Rab14 PE=1 SV=3	16.7442	3	3	2	23.882	9.56337
True	Q99KV1	DnaJ homolog subfamily B member 11 OS=Mus musculus GN=Dnajb11 PE=1 SV=1	11.4525	3	3	3	40.53	9.55184
True	P38647	Stress-70 protein, mitochondrial OS=Mus musculus GN=Hspa9 PE=1 SV=3	5.44919	3	3	3	73.416	9.54813
True	P14206	40S ribosomal protein SA OS=Mus musculus GN=Rpsa PE=1 SV=4	12.2034	3	3	3	32.817	9.54611
True	P29699	Alpha-2-HS-glycoprotein OS=Mus musculus GN=Ahsg PE=1 SV=1	8.4058	2	2	2	37.302	9.5196
True	Q8R050	Eukaryotic peptide chain release factor GTP-binding subunit ERF3A OS=Mus musculus GN=Gspt1 PE=1 SV=2	4.87421	3	3	3	68.582	9.51258
True	Q8BGD9	Eukaryotic translation initiation factor 4B OS=Mus musculus GN=Eif4b PE=1 SV=1	5.89198	3	3	3	68.799	9.50747
True	Q9D154	Leukocyte elastase inhibitor A OS=Mus musculus GN=Serpinb1a PE=1 SV=1	8.97098	3	3	3	42.548	9.4895
True	Q922H4	Mannose-1-phosphate guanyltransferase alpha OS=Mus musculus GN=Gmppa PE=1 SV=1	9.28571	3	3	3	46.215	9.41983
True	Q9D958	Signal peptidase complex subunit 1 OS=Mus musculus GN=Spcs1 PE=2 SV=3	8.07453	2	3	2	18.174	9.41833
True	P05201	Aspartate aminotransferase, cytoplasmic OS=Mus musculus GN=Got1 PE=1 SV=3	8.47458	3	3	3	46.219	9.37091
True	P62281	40S ribosomal protein S11 OS=Mus musculus GN=Rps11 PE=1 SV=3	22.7848	3	3	3	18.419	9.3654
True	P43274	Histone H1.4 OS=Mus musculus GN=Hist1h1e PE=1 SV=2	10.9589	3	3	1	21.964	9.3555
True	P68510	14-3-3 protein eta OS=Mus musculus GN=Ywhah PE=1 SV=2	10.1626	3	4	1	28.194	9.26689
True	Q61838	Alpha-2-macroglobulin OS=Mus musculus GN=A2m PE=1 SV=3	0.668896	2	3	2	165.748	9.18693
True	P68369	Tubulin alpha-1A chain OS=Mus musculus GN=Tuba1a PE=1 SV=1	9.53437	3	3	1	50.104	9.18651
True	P05214	Tubulin alpha-3 chain OS=Mus musculus GN=Tuba3a PE=1 SV=1	9.55556	3	3	1	49.928	9.18651
True	O70251	Elongation factor 1-beta OS=Mus musculus GN=Eef1b PE=1 SV=5	12.4444	2	2	2	24.678	9.16579
True	Q9QXF8	Glycine N-methyltransferase OS=Mus musculus GN=Gnmt PE=1 SV=3	11.9454	2	2	2	32.654	9.13521
True	P62858	40S ribosomal protein S28 OS=Mus musculus GN=Rps28 PE=1 SV=1	46.3768	3	3	3	7.836	9.13065
True	Q9JL35	High mobility group nucleosome-binding domain-containing protein 5 OS=Mus musculus GN=Hmgn5 PE=1 SV=2	9.60591	2	2	2	45.317	9.0777
True	P14115	60S ribosomal protein L27a OS=Mus musculus GN=Rpl27a PE=1 SV=5	20.9459	3	3	3	16.595	9.07081
True	P62806	Histone H4 OS=Mus musculus GN=Hist1h4a PE=1 SV=2	19.4175	2	3	2	11.36	9.06342
True	Q6ZWV7	60S ribosomal protein L35 OS=Mus musculus GN=Rpl35 PE=1 SV=1	18.6992	3	3	3	14.544	9.0225
True	Q8BJW6	Eukaryotic translation initiation factor 2A OS=Mus musculus GN=Eif2a PE=1 SV=2	2.75387	1	2	1	64.363	9.00001
True	Q9JKB3	Y-box-binding protein 3 OS=Mus musculus GN=Ybx3 PE=1 SV=2	9.41828	3	3	1	38.79	8.93432
True	Q61990	Poly(rC)-binding protein 2 OS=Mus musculus GN=Pcbp2 PE=1 SV=1	9.66851	3	3	1	38.197	8.8858
True	P10630	Eukaryotic initiation factor 4A-II OS=Mus musculus GN=Eif4a2 PE=1 SV=2	7.61671	3	3	3	46.373	8.84959
True	Q60668	Heterogeneous nuclear ribonucleoprotein D0 OS=Mus musculus GN=Hnrnpd PE=1 SV=2	10.1408	3	3	2	38.33	8.81416
True	P31230	Aminoacyl tRNA synthase complex-interacting multifunctional protein 1 OS=Mus musculus GN=Aimp1 PE=1 SV=2	10.9677	2	2	2	33.976	8.70976
True	Q9ER72	Cysteine--tRNA ligase, cytoplasmic OS=Mus musculus GN=Cars PE=1 SV=2	3.85078	3	3	3	94.8	8.65583
True	Q6IRU5	Clathrin light chain B OS=Mus musculus GN=Cltb PE=1 SV=1	13.9738	3	3	3	25.156	8.64952
True	Q9Z2W0	Aspartyl aminopeptidase OS=Mus musculus GN=Dnpep PE=1 SV=2	7.39958	3	3	3	52.174	8.64875
True	Q62446	Peptidyl-prolyl cis-trans isomerase FKBP3 OS=Mus musculus GN=Fkbp3 PE=1 SV=2	15.1786	3	3	3	25.132	8.62872
True	P16254	Signal recognition particle 14 kDa protein OS=Mus musculus GN=Srp14 PE=1 SV=1	11.8182	1	2	1	12.502	8.60489
True	Q99L47	Hsc70-interacting protein OS=Mus musculus GN=St13 PE=1 SV=1	6.73854	2	2	2	41.629	8.49489
True	Q8C1A5	Thimet oligopeptidase OS=Mus musculus GN=Thop1 PE=1 SV=1	4.65793	3	3	3	77.976	8.47489
True	Q9D1G1	Ras-related protein Rab-1B OS=Mus musculus GN=Rab1b PE=1 SV=1	14.9254	3	3	1	22.173	8.47427
True	P62821	Ras-related protein Rab-1A OS=Mus musculus GN=Rab1A PE=1 SV=3	14.6341	3	3	1	22.663	8.47427
True	Q8BTZ7	Mannose-1-phosphate guanyltransferase beta OS=Mus musculus GN=Gmppb PE=1 SV=1	8.61111	2	2	2	39.891	8.42897
True	O35658	Complement component 1 Q subcomponent-binding protein, mitochondrial OS=Mus musculus GN=C1qbp PE=1 SV=1	5.03597	1	2	1	30.994	8.32746
True	P50518	V-type proton ATPase subunit E 1 OS=Mus musculus GN=Atp6v1e1 PE=1 SV=2	6.19469	1	2	1	26.141	8.31773
True	P47963	60S ribosomal protein L13 OS=Mus musculus GN=Rpl13 PE=1 SV=3	14.6919	3	3	3	24.291	8.17508
True	Q61233	Plastin-2 OS=Mus musculus GN=Lcp1 PE=1 SV=4	5.26316	3	3	3	70.105	8.15165
True	Q00897	Alpha-1-antitrypsin 1-4 OS=Mus musculus GN=Serpina1d PE=1 SV=1	4.60048	3	3	1	45.969	8.13292
True	P22599	Alpha-1-antitrypsin 1-2 OS=Mus musculus GN=Serpina1b PE=1 SV=2	4.60048	3	3	1	45.946	8.13292
True	P62264	40S ribosomal protein S14 OS=Mus musculus GN=Rps14 PE=1 SV=3	8.60927	2	2	2	16.263	8.10516
True	Q00896	Alpha-1-antitrypsin 1-3 OS=Mus musculus GN=Serpina1c PE=1 SV=2	4.61165	3	3	1	45.794	8.06546
True	P07758	Alpha-1-antitrypsin 1-1 OS=Mus musculus GN=Serpina1a PE=1 SV=4	4.60048	3	3	1	45.974	8.06546
True	P00920	Carbonic anhydrase 2 OS=Mus musculus GN=Ca2 PE=1 SV=4	10.7692	3	3	3	29.015	8.05487
True	P70168	Importin subunit beta-1 OS=Mus musculus GN=Kpnb1 PE=1 SV=2	3.08219	2	2	2	97.122	8.04796
True	P16858	Glyceraldehyde-3-phosphate dehydrogenase OS=Mus musculus GN=Gapdh PE=1 SV=2	9.60961	2	2	2	35.787	8.02162
True	Q9Z0N2	Eukaryotic translation initiation factor 2 subunit 3, Y-linked OS=Mus musculus GN=Eif2s3y PE=1 SV=2	5.08475	2	2	2	51.098	7.93197
True	Q9Z0N1	Eukaryotic translation initiation factor 2 subunit 3, X-linked OS=Mus musculus GN=Eif2s3x PE=1 SV=2	5.08475	2	2	2	51.033	7.93197
True	Q60932	Voltage-dependent anion-selective channel protein 1 OS=Mus musculus GN=Vdac1 PE=1 SV=3	9.7973	2	2	2	32.331	7.91781
True	P06745	Glucose-6-phosphate isomerase OS=Mus musculus GN=Gpi PE=1 SV=4	5.19713	3	3	3	62.727	7.88749
True	Q99LB7	Sarcosine dehydrogenase, mitochondrial OS=Mus musculus GN=Sardh PE=1 SV=1	2.93798	2	2	2	101.618	7.79905
True	P37804	Transgelin OS=Mus musculus GN=Tagln PE=1 SV=3	15.4229	3	3	3	22.561	7.78766
True	Q9WTP6	Adenylate kinase 2, mitochondrial OS=Mus musculus GN=Ak2 PE=1 SV=5	13.3891	3	3	3	26.452	7.78137
True	P14131	40S ribosomal protein S16 OS=Mus musculus GN=Rps16 PE=1 SV=4	14.3836	3	3	3	16.435	7.77356
True	P61358	60S ribosomal protein L27 OS=Mus musculus GN=Rpl27 PE=1 SV=2	19.1176	3	3	3	15.788	7.73706
True	Q9DBH5	Vesicular integral-membrane protein VIP36 OS=Mus musculus GN=Lman2 PE=1 SV=2	8.37989	3	3	3	40.404	7.71442
True	Q91XV3	Brain acid soluble protein 1 OS=Mus musculus GN=Basp1 PE=1 SV=3	15.9292	2	2	2	22.074	7.59889
True	P07356	Annexin A2 OS=Mus musculus GN=Anxa2 PE=1 SV=2	7.66962	2	2	2	38.652	7.58638
True	O55234	Proteasome subunit beta type-5 OS=Mus musculus GN=Psmb5 PE=1 SV=3	4.54545	1	2	1	28.514	7.52404
True	P26040	Ezrin OS=Mus musculus GN=Ezr PE=1 SV=3	3.41297	2	2	2	69.364	7.50505
True	P51410	60S ribosomal protein L9 OS=Mus musculus GN=Rpl9 PE=1 SV=2	16.1458	2	2	2	21.868	7.48999
True	Q6ZQ58	La-related protein 1 OS=Mus musculus GN=Larp1 PE=1 SV=3	3.07836	2	2	2	121.05	7.44803
True	P18242	Cathepsin D OS=Mus musculus GN=Ctsd PE=1 SV=1	7.80488	2	2	2	44.925	7.44274
True	P06467	Hemoglobin subunit zeta OS=Mus musculus GN=Hbz PE=2 SV=2	4.92958	1	4	1	16.224	7.44241
True	P63158	High mobility group protein B1 OS=Mus musculus GN=Hmgb1 PE=1 SV=2	6.97674	1	2	1	24.878	7.42395
True	Q9D733	Pancreatic secretory granule membrane major glycoprotein GP2 OS=Mus musculus GN=Gp2 PE=1 SV=3	5.46139	3	3	3	59.115	7.40579
True	P14576	Signal recognition particle 54 kDa protein OS=Mus musculus GN=Srp54 PE=1 SV=2	5.55556	2	2	2	55.684	7.3592
True	Q01405	Protein transport protein Sec23A OS=Mus musculus GN=Sec23a PE=1 SV=2	3.39869	2	2	1	86.106	7.34313
True	P62918	60S ribosomal protein L8 OS=Mus musculus GN=Rpl8 PE=1 SV=2	10.1167	3	3	3	28.007	7.30439
True	P62889	60S ribosomal protein L30 OS=Mus musculus GN=Rpl30 PE=1 SV=2	24.3478	2	2	2	12.776	7.2874
True	Q9CZ30	Obg-like ATPase 1 OS=Mus musculus GN=Ola1 PE=1 SV=1	6.31313	2	2	2	44.701	7.28332
True	P31254	Ubiquitin-like modifier-activating enzyme 1 Y OS=Mus musculus GN=Uba1y PE=1 SV=2	3.59168	4	4	4	117.962	7.25486
True	P48678	Prelamin-A/C OS=Mus musculus GN=Lmna PE=1 SV=2	3.7594	2	2	2	74.193	7.20401
True	Q9DCS9	NADH dehydrogenase [ubiquinone] 1 beta subcomplex subunit 10 OS=Mus musculus GN=Ndufb10 PE=1 SV=3	13.0682	2	2	2	21.01	7.1509
True	Q91WK2	Eukaryotic translation initiation factor 3 subunit H OS=Mus musculus GN=Eif3h PE=1 SV=1	7.95455	2	2	2	39.807	7.07949
True	Q9CZD3	Glycine--tRNA ligase OS=Mus musculus GN=Gars PE=1 SV=1	5.34979	4	4	4	81.826	7.07949
True	Q149F3	Eukaryotic peptide chain release factor GTP-binding subunit ERF3B OS=Mus musculus GN=Gspt2 PE=1 SV=1	3.32278	2	2	2	69.103	7.04525
True	Q8BGY2	Eukaryotic translation initiation factor 5A-2 OS=Mus musculus GN=Eif5a2 PE=1 SV=3	7.84314	1	2	1	16.782	7.04298
True	Q62393	Tumor protein D52 OS=Mus musculus GN=Tpd52 PE=1 SV=2	10.2679	2	2	2	24.298	7.01409
True	Q9D379	Epoxide hydrolase 1 OS=Mus musculus GN=Ephx1 PE=1 SV=2	5.49451	3	3	3	52.543	6.98815
True	P62892	60S ribosomal protein L39 OS=Mus musculus GN=Rpl39 PE=3 SV=2	19.6078	1	2	1	6.403	6.97381
True	P62830	60S ribosomal protein L23 OS=Mus musculus GN=Rpl23 PE=1 SV=1	20	2	2	2	14.856	6.97151
True	P48962	ADP/ATP translocase 1 OS=Mus musculus GN=Slc25a4 PE=1 SV=4	8.72483	3	3	3	32.883	6.93837
True	P08226	Apolipoprotein E OS=Mus musculus GN=Apoe PE=1 SV=2	5.46624	2	3	2	35.844	6.92808
True	P09041	Phosphoglycerate kinase 2 OS=Mus musculus GN=Pgk2 PE=1 SV=4	6.23501	2	2	2	44.824	6.90114
True	Q03734	Serine protease inhibitor A3M OS=Mus musculus GN=Serpina3m PE=1 SV=2	5.98086	2	2	2	47.034	6.87261
True	P84099	60S ribosomal protein L19 OS=Mus musculus GN=Rpl19 PE=1 SV=1	13.2653	2	2	2	23.451	6.85613
True	Q9DB20	ATP synthase subunit O, mitochondrial OS=Mus musculus GN=Atp5o PE=1 SV=1	15.0235	2	2	2	23.349	6.84256
True	Q9DB29	Isoamyl acetate-hydrolyzing esterase 1 homolog OS=Mus musculus GN=Iah1 PE=1 SV=1	10.8434	2	2	2	27.956	6.79209
True	Q8VDL4	ADP-dependent glucokinase OS=Mus musculus GN=Adpgk PE=1 SV=2	5.24194	2	2	2	53.869	6.78846
True	P70412	CUB and zona pellucida-like domain-containing protein 1 OS=Mus musculus GN=Cuzd1 PE=1 SV=2	5.44554	3	3	3	68.038	6.75329
True	P35980	60S ribosomal protein L18 OS=Mus musculus GN=Rpl18 PE=1 SV=3	12.234	2	2	2	21.631	6.72716
True	P23953	Carboxylesterase 1C OS=Mus musculus GN=Ces1c PE=1 SV=4	3.79061	2	2	2	61.017	6.69977
True	P21614	Vitamin D-binding protein OS=Mus musculus GN=Gc PE=1 SV=2	5.67227	2	2	2	53.565	6.68832
True	P51174	Long-chain specific acyl-CoA dehydrogenase, mitochondrial OS=Mus musculus GN=Acadl PE=1 SV=2	5.11628	2	2	2	47.877	6.66179
True	P02535	Keratin, type I cytoskeletal 10 OS=Mus musculus GN=Krt10 PE=1 SV=3	4.38596	2	2	2	57.735	6.64544
True	P27659	60S ribosomal protein L3 OS=Mus musculus GN=Rpl3 PE=1 SV=3	5.7072	2	2	2	46.081	6.64419
True	Q62465	Synaptic vesicle membrane protein VAT-1 homolog OS=Mus musculus GN=Vat1 PE=1 SV=3	6.15764	2	2	2	43.069	6.63717
True	P60764	Ras-related C3 botulinum toxin substrate 3 OS=Mus musculus GN=Rac3 PE=1 SV=1	14.0625	3	3	2	21.365	6.59213
True	P63001	Ras-related C3 botulinum toxin substrate 1 OS=Mus musculus GN=Rac1 PE=1 SV=1	14.0625	3	3	2	21.436	6.59213
True	P59279	Ras-related protein Rab-2B OS=Mus musculus GN=Rab2b PE=1 SV=1	11.1111	2	2	2	24.183	6.58512
True	P62911	60S ribosomal protein L32 OS=Mus musculus GN=Rpl32 PE=1 SV=2	15.5556	2	2	2	15.85	6.55546
True	Q06890	Clusterin OS=Mus musculus GN=Clu PE=1 SV=1	6.47321	2	2	2	51.623	6.5508
True	Q8VCR2	17-beta-hydroxysteroid dehydrogenase 13 OS=Mus musculus GN=Hsd17b13 PE=1 SV=2	9.21053	3	3	3	33.437	6.54337
True	P47962	60S ribosomal protein L5 OS=Mus musculus GN=Rpl5 PE=1 SV=3	8.08081	2	2	2	34.379	6.53056
True	P62862	40S ribosomal protein S30 OS=Mus musculus GN=Fau PE=1 SV=1	18.6441	2	2	2	6.644	6.52425
True	O54724	Polymerase I and transcript release factor OS=Mus musculus GN=Ptrf PE=1 SV=1	2.80612	1	2	1	43.927	6.52305
True	P70349	Histidine triad nucleotide-binding protein 1 OS=Mus musculus GN=Hint1 PE=1 SV=3	17.4603	2	2	2	13.768	6.49551
True	Q60675	Laminin subunit alpha-2 OS=Mus musculus GN=Lama2 PE=1 SV=2	0.769724	2	2	2	343.593	6.48013
True	Q8BFR5	Elongation factor Tu, mitochondrial OS=Mus musculus GN=Tufm PE=1 SV=1	3.31858	1	1	1	49.477	6.46508
True	Q9D855	Cytochrome b-c1 complex subunit 7 OS=Mus musculus GN=Uqcrb PE=1 SV=3	9.90991	1	2	1	13.519	6.40883
True	P99028	Cytochrome b-c1 complex subunit 6, mitochondrial OS=Mus musculus GN=Uqcrh PE=1 SV=2	10.1124	1	2	1	10.428	6.39142
True	P62717	60S ribosomal protein L18a OS=Mus musculus GN=Rpl18a PE=1 SV=1	11.3636	2	2	2	20.719	6.38354
True	A3KMP2	Tetratricopeptide repeat protein 38 OS=Mus musculus GN=Ttc38 PE=1 SV=2	4.08602	2	2	2	52.19	6.33269
True	Q9CQR2	40S ribosomal protein S21 OS=Mus musculus GN=Rps21 PE=1 SV=1	13.253	2	2	2	9.136	6.33103
True	P51859	Hepatoma-derived growth factor OS=Mus musculus GN=Hdgf PE=1 SV=2	12.6582	2	2	2	26.253	6.30112
True	P47754	F-actin-capping protein subunit alpha-2 OS=Mus musculus GN=Capza2 PE=1 SV=3	8.74126	2	2	1	32.947	6.26618
True	P11983	T-complex protein 1 subunit alpha OS=Mus musculus GN=Tcp1 PE=1 SV=3	2.15827	1	2	1	60.411	6.23631
True	Q9D6J6	NADH dehydrogenase [ubiquinone] flavoprotein 2, mitochondrial OS=Mus musculus GN=Ndufv2 PE=1 SV=2	8.46774	2	2	2	27.268	6.13655
True	P21550	Beta-enolase OS=Mus musculus GN=Eno3 PE=1 SV=3	4.83871	2	2	2	46.995	6.12813
True	Q91W90	Thioredoxin domain-containing protein 5 OS=Mus musculus GN=Txndc5 PE=1 SV=2	4.79616	1	1	1	46.386	6.12348
True	Q9JII6	Alcohol dehydrogenase [NADP(+)] OS=Mus musculus GN=Akr1a1 PE=1 SV=3	7.38462	2	2	2	36.564	6.11043
True	Q9EQU5	Protein SET OS=Mus musculus GN=Set PE=1 SV=1	8.3045	2	2	2	33.358	6.09599
True	Q7TSV4	Phosphoglucomutase-2 OS=Mus musculus GN=Pgm2 PE=1 SV=1	3.3871	2	2	2	68.704	6.06016
True	Q76MZ3	Serine/threonine-protein phosphatase 2A 65 kDa regulatory subunit A alpha isoform OS=Mus musculus GN=Ppp2r1a PE=1 SV=3	1.86757	1	2	1	65.281	6.0369
True	P61804	Dolichyl-diphosphooligosaccharide--protein glycosyltransferase subunit DAD1 OS=Mus musculus GN=Dad1 PE=1 SV=3	19.469	2	2	2	12.489	6.02587
True	O88844	Isocitrate dehydrogenase [NADP] cytoplasmic OS=Mus musculus GN=Idh1 PE=1 SV=2	6.28019	2	2	2	46.644	5.9791
True	P57016	Ladinin-1 OS=Mus musculus GN=Lad1 PE=1 SV=1	3.59848	1	1	1	58.829	5.97606
True	O35129	Prohibitin-2 OS=Mus musculus GN=Phb2 PE=1 SV=1	5.68562	1	1	1	33.276	5.94999
True	Q6P069	Sorcin OS=Mus musculus GN=Sri PE=1 SV=1	11.6162	2	2	2	21.613	5.93057
True	O55131	Septin-7 OS=Mus musculus GN=Sept7 PE=1 SV=1	5.04587	2	2	2	50.518	5.86867
True	Q9QZE5	Coatomer subunit gamma-1 OS=Mus musculus GN=Copg1 PE=1 SV=1	2.63158	2	2	2	97.45	5.84323
True	Q8CHW4	Translation initiation factor eIF-2B subunit epsilon OS=Mus musculus GN=Eif2b5 PE=1 SV=1	2.7894	2	2	2	80.036	5.83484
True	Q8VDW0	ATP-dependent RNA helicase DDX39A OS=Mus musculus GN=Ddx39a PE=1 SV=1	2.34192	1	2	1	49.036	5.83134
True	Q9Z1N5	Spliceosome RNA helicase Ddx39b OS=Mus musculus GN=Ddx39b PE=1 SV=1	2.33645	1	2	1	49.004	5.83134
True	P56135	ATP synthase subunit f, mitochondrial OS=Mus musculus GN=Atp5j2 PE=1 SV=3	26.1364	2	2	2	10.337	5.79557
True	Q9D8S3	ADP-ribosylation factor GTPase-activating protein 3 OS=Mus musculus GN=Arfgap3 PE=1 SV=2	3.25048	1	1	1	57.42	5.78889
True	P61202	COP9 signalosome complex subunit 2 OS=Mus musculus GN=Cops2 PE=1 SV=1	3.83747	1	1	1	51.564	5.76281
True	Q64105	Sepiapterin reductase OS=Mus musculus GN=Spr PE=1 SV=1	8.42912	2	2	2	27.865	5.72562
True	O54734	Dolichyl-diphosphooligosaccharide--protein glycosyltransferase 48 kDa subunit OS=Mus musculus GN=Ddost PE=1 SV=2	4.53515	2	2	2	48.997	5.72495
True	Q9JM76	Actin-related protein 2/3 complex subunit 3 OS=Mus musculus GN=Arpc3 PE=1 SV=3	6.17978	1	2	1	20.511	5.6997
True	Q62095	ATP-dependent RNA helicase DDX3Y OS=Mus musculus GN=Ddx3y PE=1 SV=2	3.34347	2	2	2	73.382	5.69849
True	Q62167	ATP-dependent RNA helicase DDX3X OS=Mus musculus GN=Ddx3x PE=1 SV=3	3.32326	2	2	2	73.056	5.69849
True	P16381	Putative ATP-dependent RNA helicase Pl10 OS=Mus musculus GN=D1Pas1 PE=1 SV=1	3.33333	2	2	2	73.095	5.69849
True	O35381	Acidic leucine-rich nuclear phosphoprotein 32 family member A OS=Mus musculus GN=Anp32a PE=1 SV=1	6.88259	2	2	2	28.52	5.69405
True	Q61598	Rab GDP dissociation inhibitor beta OS=Mus musculus GN=Gdi2 PE=1 SV=1	4.94382	2	2	2	50.505	5.69242
True	P47753	F-actin-capping protein subunit alpha-1 OS=Mus musculus GN=Capza1 PE=1 SV=4	8.74126	2	2	1	32.919	5.68675
True	Q60692	Proteasome subunit beta type-6 OS=Mus musculus GN=Psmb6 PE=1 SV=3	8.82353	2	2	2	25.362	5.68633
True	P42208	Septin-2 OS=Mus musculus GN=Sept2 PE=1 SV=2	5.26316	2	2	2	41.499	5.68524
True	Q8VCR7	Alpha/beta hydrolase domain-containing protein 14B OS=Mus musculus GN=Abhd14b PE=1 SV=1	10.9524	2	2	2	22.437	5.68429
True	P09671	Superoxide dismutase [Mn], mitochondrial OS=Mus musculus GN=Sod2 PE=1 SV=3	13.0631	3	3	3	24.588	5.67516
True	P26369	Splicing factor U2AF 65 kDa subunit OS=Mus musculus GN=U2af2 PE=1 SV=3	1.89474	1	2	1	53.483	5.66852
True	P20108	Thioredoxin-dependent peroxide reductase, mitochondrial OS=Mus musculus GN=Prdx3 PE=1 SV=1	7.393	2	2	2	28.109	5.65043
True	Q9D819	Inorganic pyrophosphatase OS=Mus musculus GN=Ppa1 PE=1 SV=1	8.3045	2	2	2	32.646	5.63273
True	P70202	Latexin OS=Mus musculus GN=Lxn PE=1 SV=2	9.45946	2	2	2	25.476	5.5817
True	Q78IS1	Transmembrane emp24 domain-containing protein 3 OS=Mus musculus GN=Tmed3 PE=1 SV=1	4.52489	1	2	1	25.449	5.57746
True	Q6NZJ6	Eukaryotic translation initiation factor 4 gamma 1 OS=Mus musculus GN=Eif4g1 PE=1 SV=1	1.125	2	2	2	175.967	5.55665
True	P02104	Hemoglobin subunit epsilon-Y2 OS=Mus musculus GN=Hbb-y PE=1 SV=2	6.80272	1	2	1	16.126	5.48576
True	P28798	Granulins OS=Mus musculus GN=Grn PE=1 SV=2	2.71647	1	1	1	63.413	5.48372
True	P61089	Ubiquitin-conjugating enzyme E2 N OS=Mus musculus GN=Ube2n PE=1 SV=1	11.1842	2	2	2	17.127	5.46216
True	Q9JHU9	Inositol-3-phosphate synthase 1 OS=Mus musculus GN=Isyna1 PE=1 SV=1	3.7702	2	2	2	60.893	5.45809
True	Q6ZWY3	40S ribosomal protein S27-like OS=Mus musculus GN=Rps27l PE=1 SV=3	13.0952	1	2	1	9.471	5.42636
True	Q9D6R2	Isocitrate dehydrogenase [NAD] subunit alpha, mitochondrial OS=Mus musculus GN=Idh3a PE=1 SV=1	5.19126	2	2	2	39.613	5.41485
True	Q9DBG5	Perilipin-3 OS=Mus musculus GN=Plin3 PE=1 SV=1	4.11899	1	1	1	47.233	5.40556
True	Q9D8V0	Minor histocompatibility antigen H13 OS=Mus musculus GN=Hm13 PE=1 SV=1	5.82011	2	2	2	41.721	5.40378
True	Q8BL97	Serine/arginine-rich splicing factor 7 OS=Mus musculus GN=Srsf7 PE=1 SV=1	9.73783	2	2	2	30.799	5.39221
True	Q8BP47	Asparagine--tRNA ligase, cytoplasmic OS=Mus musculus GN=Nars PE=1 SV=2	3.22004	2	2	2	64.238	5.3596
True	Q8BGZ7	Keratin, type II cytoskeletal 75 OS=Mus musculus GN=Krt75 PE=1 SV=1	3.44828	2	2	1	59.704	5.35187
True	Q9Z331	Keratin, type II cytoskeletal 6B OS=Mus musculus GN=Krt6b PE=1 SV=3	3.38078	2	2	1	60.285	5.35187
True	P50446	Keratin, type II cytoskeletal 6A OS=Mus musculus GN=Krt6a PE=1 SV=3	3.4358	2	2	1	59.299	5.35187
True	P00342	L-lactate dehydrogenase C chain OS=Mus musculus GN=Ldhc PE=1 SV=2	6.3253	2	2	2	35.889	5.32407
True	P62823	Ras-related protein Rab-3C OS=Mus musculus GN=Rab3c PE=1 SV=1	8.37004	2	2	1	25.856	5.2972
True	P35276	Ras-related protein Rab-3D OS=Mus musculus GN=Rab3d PE=1 SV=1	8.6758	2	2	1	24.401	5.2972
True	Q9CPU0	Lactoylglutathione lyase OS=Mus musculus GN=Glo1 PE=1 SV=3	9.23913	2	2	2	20.796	5.29595
True	Q01279	Epidermal growth factor receptor OS=Mus musculus GN=Egfr PE=1 SV=1	1.4876	1	1	1	134.766	5.28629
True	P23591	GDP-L-fucose synthase OS=Mus musculus GN=Tsta3 PE=1 SV=3	5.919	2	2	2	35.855	5.26092
True	P04104	Keratin, type II cytoskeletal 1 OS=Mus musculus GN=Krt1 PE=1 SV=4	2.82575	2	2	1	65.565	5.24514
True	Q99020	Heterogeneous nuclear ribonucleoprotein A/B OS=Mus musculus GN=Hnrnpab PE=1 SV=1	7.7193	2	2	1	30.812	5.21974
True	Q9R1P4	Proteasome subunit alpha type-1 OS=Mus musculus GN=Psma1 PE=1 SV=1	7.98479	2	2	2	29.528	5.18772
True	Q9CQF9	Prenylcysteine oxidase OS=Mus musculus GN=Pcyox1 PE=1 SV=1	2.77228	1	1	1	56.459	5.17406
True	P63037	DnaJ homolog subfamily A member 1 OS=Mus musculus GN=Dnaja1 PE=1 SV=1	3.77834	1	1	1	44.839	5.16795
True	Q80UU9	Membrane-associated progesterone receptor component 2 OS=Mus musculus GN=Pgrmc2 PE=1 SV=2	11.5207	1	1	1	23.32	5.13018
True	P30416	Peptidyl-prolyl cis-trans isomerase FKBP4 OS=Mus musculus GN=Fkbp4 PE=1 SV=5	4.14847	2	2	2	51.54	5.12531
True	Q61792	LIM and SH3 domain protein 1 OS=Mus musculus GN=Lasp1 PE=1 SV=1	7.98479	2	2	2	29.975	5.1241
True	Q8BGQ7	Alanine--tRNA ligase, cytoplasmic OS=Mus musculus GN=Aars PE=1 SV=1	1.7562	2	2	2	106.841	5.11756
True	Q61425	Hydroxyacyl-coenzyme A dehydrogenase, mitochondrial OS=Mus musculus GN=Hadh PE=1 SV=2	6.05096	2	2	2	34.442	5.11519
True	Q9DBP5	UMP-CMP kinase OS=Mus musculus GN=Cmpk1 PE=1 SV=1	9.18367	2	2	2	22.151	5.09612
True	Q9CQ60	6-phosphogluconolactonase OS=Mus musculus GN=Pgls PE=1 SV=1	6.61479	2	2	2	27.237	5.08044
True	Q9D051	Pyruvate dehydrogenase E1 component subunit beta, mitochondrial OS=Mus musculus GN=Pdhb PE=1 SV=1	5.29248	2	2	2	38.912	5.07508
True	Q9Z1Z2	Serine-threonine kinase receptor-associated protein OS=Mus musculus GN=Strap PE=1 SV=2	5.71429	2	2	2	38.418	5.06233
True	Q8CGC7	Bifunctional glutamate/proline--tRNA ligase OS=Mus musculus GN=Eprs PE=1 SV=4	1.19048	1	1	1	169.972	5.06151
True	P19253	60S ribosomal protein L13a OS=Mus musculus GN=Rpl13a PE=1 SV=4	9.35961	2	2	2	23.449	5.04038
True	P63325	40S ribosomal protein S10 OS=Mus musculus GN=Rps10 PE=1 SV=1	13.3333	3	3	3	18.904	5.03623
True	Q99LM2	CDK5 regulatory subunit-associated protein 3 OS=Mus musculus GN=Cdk5rap3 PE=1 SV=1	2.98211	2	2	2	56.955	5.00378
True	Q9CQA3	Succinate dehydrogenase [ubiquinone] iron-sulfur subunit, mitochondrial OS=Mus musculus GN=Sdhb PE=1 SV=1	6.02837	2	2	2	31.793	4.99008
True	Q05144	Ras-related C3 botulinum toxin substrate 2 OS=Mus musculus GN=Rac2 PE=1 SV=1	10.9375	2	2	1	21.427	4.96773
True	Q3ULD5	Methylcrotonoyl-CoA carboxylase beta chain, mitochondrial OS=Mus musculus GN=Mccc2 PE=1 SV=1	4.08526	2	2	2	61.34	4.96368
True	Q9WVE8	Protein kinase C and casein kinase substrate in neurons protein 2 OS=Mus musculus GN=Pacsin2 PE=1 SV=1	3.90947	2	2	2	55.798	4.94806
True	P59999	Actin-related protein 2/3 complex subunit 4 OS=Mus musculus GN=Arpc4 PE=1 SV=3	11.3095	2	2	2	19.654	4.91418
True	Q9CQ65	S-methyl-5'-thioadenosine phosphorylase OS=Mus musculus GN=Mtap PE=1 SV=1	6.36042	1	1	1	31.042	4.90795
True	Q91VD9	NADH-ubiquinone oxidoreductase 75 kDa subunit, mitochondrial OS=Mus musculus GN=Ndufs1 PE=1 SV=2	2.20083	1	1	1	79.726	4.8921
True	Q61316	Heat shock 70 kDa protein 4 OS=Mus musculus GN=Hspa4 PE=1 SV=1	2.14031	2	2	2	94.073	4.88605
True	P11352	Glutathione peroxidase 1 OS=Mus musculus GN=Gpx1 PE=1 SV=2	9.95025	2	2	2	22.316	4.88575
True	P97429	Annexin A4 OS=Mus musculus GN=Anxa4 PE=1 SV=4	5.64263	2	2	1	35.893	4.88485
True	Q3UGC7	Eukaryotic translation initiation factor 3 subunit J-A OS=Mus musculus GN=Eif3j1 PE=2 SV=1	7.27969	2	2	2	29.326	4.85391
True	Q66JS6	Eukaryotic translation initiation factor 3 subunit J-B OS=Mus musculus GN=Eif3j2 PE=1 SV=1	7.22433	2	2	2	29.468	4.85391
True	Q9Z2U1	Proteasome subunit alpha type-5 OS=Mus musculus GN=Psma5 PE=1 SV=1	7.88382	1	1	1	26.394	4.79103
True	Q9CR64	Protein kish-A OS=Mus musculus GN=Tmem167a PE=1 SV=1	25	2	2	2	8.068	4.79065
True	Q9DCF9	Translocon-associated protein subunit gamma OS=Mus musculus GN=Ssr3 PE=1 SV=1	7.56757	1	1	1	21.051	4.78064
True	Q9DB43	Zinc finger protein-like 1 OS=Mus musculus GN=Zfpl1 PE=1 SV=1	4.51613	1	1	1	34.133	4.76123
True	P57759	Endoplasmic reticulum resident protein 29 OS=Mus musculus GN=Erp29 PE=1 SV=2	6.10687	2	2	2	28.805	4.72107
True	P23116	Eukaryotic translation initiation factor 3 subunit A OS=Mus musculus GN=Eif3a PE=1 SV=5	1.26488	2	2	2	161.838	4.70561
True	Q8CIE6	Coatomer subunit alpha OS=Mus musculus GN=Copa PE=1 SV=2	1.38889	2	2	2	138.344	4.67641
True	O09167	60S ribosomal protein L21 OS=Mus musculus GN=Rpl21 PE=1 SV=3	9.375	1	1	1	18.55	4.64722
True	P80313	T-complex protein 1 subunit eta OS=Mus musculus GN=Cct7 PE=1 SV=1	3.49265	2	2	2	59.614	4.63683
True	Q3TW96	UDP-N-acetylhexosamine pyrophosphorylase-like protein 1 OS=Mus musculus GN=Uap1l1 PE=1 SV=1	3.5503	1	1	1	56.578	4.62562
True	Q9JKV1	Proteasomal ubiquitin receptor ADRM1 OS=Mus musculus GN=Adrm1 PE=1 SV=2	3.9312	1	1	1	42.034	4.60584
True	P60766	Cell division control protein 42 homolog OS=Mus musculus GN=Cdc42 PE=1 SV=2	10.9948	2	2	1	21.245	4.59561
True	Q61768	Kinesin-1 heavy chain OS=Mus musculus GN=Kif5b PE=1 SV=3	1.34995	1	1	1	109.484	4.58748
True	Q9QYI8	DnaJ homolog subfamily B member 7 OS=Mus musculus GN=Dnajb7 PE=2 SV=2	4.80769	1	1	1	35.605	4.57698
True	O54946	DnaJ homolog subfamily B member 6 OS=Mus musculus GN=Dnajb6 PE=1 SV=4	4.10959	1	1	1	39.783	4.57698
True	Q9Z2X1	Heterogeneous nuclear ribonucleoprotein F OS=Mus musculus GN=Hnrnpf PE=1 SV=3	4.33735	2	2	2	45.701	4.56368
True	O08663	Methionine aminopeptidase 2 OS=Mus musculus GN=Metap2 PE=1 SV=1	3.76569	1	1	1	52.888	4.54005
True	Q8R1X6	Spartin OS=Mus musculus GN=Spg20 PE=1 SV=1	2.08644	1	1	1	72.61	4.53033
True	P52196	Thiosulfate sulfurtransferase OS=Mus musculus GN=Tst PE=1 SV=3	5.38721	2	2	2	33.445	4.52088
True	Q9CQC2	Colipase OS=Mus musculus GN=Clps PE=1 SV=1	15.9292	2	2	2	12.436	4.50242
True	Q60597	2-oxoglutarate dehydrogenase, mitochondrial OS=Mus musculus GN=Ogdh PE=1 SV=3	1.36852	1	1	1	116.375	4.48968
True	Q8BLF1	Neutral cholesterol ester hydrolase 1 OS=Mus musculus GN=Nceh1 PE=1 SV=1	4.16667	2	2	2	45.711	4.48672
True	Q99JY9	Actin-related protein 3 OS=Mus musculus GN=Actr3 PE=1 SV=3	3.34928	1	1	1	47.327	4.47723
True	Q9CQB5	CDGSH iron-sulfur domain-containing protein 2 OS=Mus musculus GN=Cisd2 PE=1 SV=1	10.3704	1	1	1	15.232	4.47089
True	Q3UV17	Keratin, type II cytoskeletal 2 oral OS=Mus musculus GN=Krt76 PE=1 SV=1	2.6936	2	2	1	62.806	4.46966
True	P02301	Histone H3.3C OS=Mus musculus GN=H3f3c PE=3 SV=3	11.7647	2	2	2	15.305	4.46811
True	P84244	Histone H3.3 OS=Mus musculus GN=H3f3a PE=1 SV=2	11.7647	2	2	2	15.319	4.46811
True	P84228	Histone H3.2 OS=Mus musculus GN=Hist1h3b PE=1 SV=2	11.7647	2	2	2	15.379	4.46811
True	P68433	Histone H3.1 OS=Mus musculus GN=Hist1h3a PE=1 SV=2	11.7647	2	2	2	15.394	4.46811
True	Q62425	Cytochrome c oxidase subunit NDUFA4 OS=Mus musculus GN=Ndufa4 PE=1 SV=2	19.5122	2	2	2	9.321	4.43475
True	P60229	Eukaryotic translation initiation factor 3 subunit E OS=Mus musculus GN=Eif3e PE=1 SV=1	4.04494	2	2	2	52.187	4.37788
True	Q99K95	Protein RTF2 homolog OS=Mus musculus GN=Rtfdc1 PE=1 SV=1	6.51466	1	1	1	33.913	4.36626
True	Q91VW5	Golgin subfamily A member 4 OS=Mus musculus GN=Golga4 PE=1 SV=2	0.848972	1	1	1	257.406	4.36057
True	Q9JK23	Proteasome assembly chaperone 1 OS=Mus musculus GN=Psmg1 PE=1 SV=1	5.19031	1	1	1	33.083	4.34893
True	Q9CR61	NADH dehydrogenase [ubiquinone] 1 beta subcomplex subunit 7 OS=Mus musculus GN=Ndufb7 PE=1 SV=3	11.6788	1	1	1	16.32	4.33792
True	Q9JHI5	Isovaleryl-CoA dehydrogenase, mitochondrial OS=Mus musculus GN=Ivd PE=1 SV=1	4.71698	2	2	2	46.296	4.29208
True	P62274	40S ribosomal protein S29 OS=Mus musculus GN=Rps29 PE=3 SV=2	14.2857	2	2	2	6.672	4.28957
True	P63073	Eukaryotic translation initiation factor 4E OS=Mus musculus GN=Eif4e PE=1 SV=1	6.45161	2	2	2	25.037	4.27586
True	Q8BTM8	Filamin-A OS=Mus musculus GN=Flna PE=1 SV=5	0.528901	1	1	1	281.046	4.27384
True	Q8VHX6	Filamin-C OS=Mus musculus GN=Flnc PE=1 SV=3	0.513573	1	1	1	290.937	4.27384
True	Q9DBZ5	Eukaryotic translation initiation factor 3 subunit K OS=Mus musculus GN=Eif3k PE=1 SV=1	7.33945	1	1	1	25.07	4.27068
True	Q00612	Glucose-6-phosphate 1-dehydrogenase X OS=Mus musculus GN=G6pdx PE=1 SV=3	2.91262	2	2	2	59.225	4.25246
True	Q9D7G0	Ribose-phosphate pyrophosphokinase 1 OS=Mus musculus GN=Prps1 PE=1 SV=4	4.08805	1	1	1	34.812	4.24845
True	Q6ZWY9	Histone H2B type 1-C/E/G OS=Mus musculus GN=Hist1h2bc PE=1 SV=3	13.4921	2	2	2	13.898	4.21195
True	Q64524	Histone H2B type 2-E OS=Mus musculus GN=Hist2h2be PE=1 SV=3	13.4921	2	2	2	13.985	4.21195
True	Q64525	Histone H2B type 2-B OS=Mus musculus GN=Hist2h2bb PE=1 SV=3	13.4921	2	2	2	13.912	4.21195
True	Q8CGP0	Histone H2B type 3-B OS=Mus musculus GN=Hist3h2bb PE=1 SV=3	13.4921	2	2	2	13.9	4.21195
True	Q8CGP2	Histone H2B type 1-P OS=Mus musculus GN=Hist1h2bp PE=1 SV=3	13.4921	2	2	2	13.984	4.21195
True	P10854	Histone H2B type 1-M OS=Mus musculus GN=Hist1h2bm PE=1 SV=2	13.4921	2	2	2	13.928	4.21195
True	Q8CGP1	Histone H2B type 1-K OS=Mus musculus GN=Hist1h2bk PE=1 SV=3	13.4921	2	2	2	13.912	4.21195
True	P10853	Histone H2B type 1-F/J/L OS=Mus musculus GN=Hist1h2bf PE=1 SV=2	13.4921	2	2	2	13.928	4.21195
True	Q9D2U9	Histone H2B type 3-A OS=Mus musculus GN=Hist3h2ba PE=1 SV=3	13.4921	2	2	2	13.986	4.21195
True	Q64478	Histone H2B type 1-H OS=Mus musculus GN=Hist1h2bh PE=1 SV=3	13.4921	2	2	2	13.912	4.21195
True	P70696	Histone H2B type 1-A OS=Mus musculus GN=Hist1h2ba PE=1 SV=3	13.3858	2	2	2	14.228	4.21195
True	Q64475	Histone H2B type 1-B OS=Mus musculus GN=Hist1h2bb PE=1 SV=3	13.4921	2	2	2	13.944	4.21195
True	Q9CR51	V-type proton ATPase subunit G 1 OS=Mus musculus GN=Atp6v1g1 PE=1 SV=3	14.4068	1	1	1	13.716	4.18746
True	Q99KF1	Transmembrane emp24 domain-containing protein 9 OS=Mus musculus GN=Tmed9 PE=1 SV=2	4.68085	1	1	1	27.11	4.18705
True	P47226	Testin OS=Mus musculus GN=Tes PE=1 SV=1	3.30969	1	1	1	47.951	4.18355
True	P80314	T-complex protein 1 subunit beta OS=Mus musculus GN=Cct2 PE=1 SV=4	2.80374	1	1	1	57.441	4.176
True	O08547	Vesicle-trafficking protein SEC22b OS=Mus musculus GN=Sec22b PE=1 SV=3	6.51163	1	1	1	24.725	4.15678
True	Q9CY58	Plasminogen activator inhibitor 1 RNA-binding protein OS=Mus musculus GN=Serbp1 PE=1 SV=2	4.4226	2	2	2	44.687	4.15296
True	Q99LF4	tRNA-splicing ligase RtcB homolog OS=Mus musculus GN=Rtcb PE=1 SV=1	2.77228	1	1	1	55.214	4.15167
True	O70404	Vesicle-associated membrane protein 8 OS=Mus musculus GN=Vamp8 PE=1 SV=1	13.8614	1	1	1	11.444	4.14353
True	P62075	Mitochondrial import inner membrane translocase subunit Tim13 OS=Mus musculus GN=Timm13 PE=1 SV=1	14.7368	1	1	1	10.451	4.13929
True	P23492	Purine nucleoside phosphorylase OS=Mus musculus GN=Pnp PE=1 SV=2	5.19031	1	1	1	32.256	4.13614
True	Q8VEK3	Heterogeneous nuclear ribonucleoprotein U OS=Mus musculus GN=Hnrnpu PE=1 SV=1	2.25	2	2	2	87.863	4.1192
True	Q8JZN5	Acyl-CoA dehydrogenase family member 9, mitochondrial OS=Mus musculus GN=Acad9 PE=1 SV=2	2.4	1	1	1	68.679	4.07972
True	Q62314	Trans-Golgi network integral membrane protein 2 OS=Mus musculus GN=Tgoln2 PE=1 SV=1	4.40771	1	1	1	38.798	4.07371
True	Q62313	Trans-Golgi network integral membrane protein 1 OS=Mus musculus GN=Tgoln1 PE=1 SV=1	14.4476	2	2	2	37.826	4.07371
True	P24527	Leukotriene A-4 hydrolase OS=Mus musculus GN=Lta4h PE=1 SV=4	2.45499	1	1	1	69.007	4.06324
True	Q9DBG7	Signal recognition particle receptor subunit alpha OS=Mus musculus GN=Srpr PE=1 SV=1	2.98742	2	2	2	69.579	4.05775
True	P29621	Serine protease inhibitor A3C OS=Mus musculus GN=Serpina3c PE=2 SV=1	3.35731	1	1	1	46.737	4.05089
True	Q5I2A0	Serine protease inhibitor A3G OS=Mus musculus GN=Serpina3g PE=1 SV=2	3.18182	1	1	1	48.99	4.05089
True	Q80X76	Serine protease inhibitor A3F OS=Mus musculus GN=Serpina3f PE=1 SV=3	3.14607	1	1	1	49.971	4.05089
True	Q91WP6	Serine protease inhibitor A3N OS=Mus musculus GN=Serpina3n PE=1 SV=1	3.34928	1	1	1	46.688	4.05089
True	Q9DCP2	Sodium-coupled neutral amino acid transporter 3 OS=Mus musculus GN=Slc38a3 PE=1 SV=1	3.36634	1	1	1	55.555	4.04842
True	Q61301	Catenin alpha-2 OS=Mus musculus GN=Ctnna2 PE=1 SV=3	1.78384	1	1	1	105.22	4.04238
True	P26231	Catenin alpha-1 OS=Mus musculus GN=Ctnna1 PE=1 SV=1	1.87638	1	1	1	100.044	4.04238
True	Q9D3D9	ATP synthase subunit delta, mitochondrial OS=Mus musculus GN=Atp5d PE=1 SV=1	8.33333	1	1	1	17.589	4.03837
True	Q6ZWV3	60S ribosomal protein L10 OS=Mus musculus GN=Rpl10 PE=1 SV=3	6.07477	1	1	1	24.588	4.03506
True	P16331	Phenylalanine-4-hydroxylase OS=Mus musculus GN=Pah PE=1 SV=4	3.75276	2	2	2	51.867	4.00554
True	Q8BWT1	3-ketoacyl-CoA thiolase, mitochondrial OS=Mus musculus GN=Acaa2 PE=1 SV=3	3.77834	1	1	1	41.803	3.99934
True	P32261	Antithrombin-III OS=Mus musculus GN=Serpinc1 PE=1 SV=1	3.65591	1	1	1	51.971	3.9951
True	Q62087	Serum paraoxonase/lactonase 3 OS=Mus musculus GN=Pon3 PE=1 SV=2	4.51977	1	1	1	39.326	3.98391
True	Q64G17	Putative acidic leucine-rich nuclear phosphoprotein 32 family member C OS=Mus musculus GN=Anp32c PE=2 SV=3	8.94309	1	1	1	14.057	3.97495
True	Q60817	Nascent polypeptide-associated complex subunit alpha OS=Mus musculus GN=Naca PE=1 SV=1	6.97674	1	1	1	23.37	3.97418
True	P70670	Nascent polypeptide-associated complex subunit alpha, muscle-specific form OS=Mus musculus GN=Naca PE=1 SV=2	0.685871	1	1	1	220.364	3.97418
True	Q99LW6	YY1-associated factor 2 OS=Mus musculus GN=Yaf2 PE=1 SV=1	13.4078	1	1	1	19.643	3.97411
True	P62242	40S ribosomal protein S8 OS=Mus musculus GN=Rps8 PE=1 SV=2	6.25	1	1	1	24.19	3.97297
True	Q8BG32	26S proteasome non-ATPase regulatory subunit 11 OS=Mus musculus GN=Psmd11 PE=1 SV=3	2.8436	1	1	1	47.407	3.9659
True	P63024	Vesicle-associated membrane protein 3 OS=Mus musculus GN=Vamp3 PE=1 SV=1	16.5049	1	1	1	11.473	3.96131
True	P63044	Vesicle-associated membrane protein 2 OS=Mus musculus GN=Vamp2 PE=1 SV=2	14.6552	1	1	1	12.683	3.96131
True	Q9CXW4	60S ribosomal protein L11 OS=Mus musculus GN=Rpl11 PE=1 SV=4	7.86517	1	1	1	20.24	3.95507
True	Q8BKZ9	Pyruvate dehydrogenase protein X component, mitochondrial OS=Mus musculus GN=Pdhx PE=1 SV=1	2.79441	1	1	1	53.965	3.94145
True	Q8BSY0	Aspartyl/asparaginyl beta-hydroxylase OS=Mus musculus GN=Asph PE=1 SV=1	4.58839	1	1	1	82.991	3.90769
True	Q9Z1Z0	General vesicular transport factor p115 OS=Mus musculus GN=Uso1 PE=1 SV=2	1.56413	1	1	1	106.917	3.89939
True	Q3UPH1	Protein PRRC1 OS=Mus musculus GN=Prrc1 PE=1 SV=1	3.386	1	1	1	46.268	3.89869
True	Q8K4Z3	NAD(P)H-hydrate epimerase OS=Mus musculus GN=Apoa1bp PE=1 SV=1	9.21986	2	2	2	30.953	3.82442
True	P67984	60S ribosomal protein L22 OS=Mus musculus GN=Rpl22 PE=1 SV=2	10.1562	1	1	1	14.75	3.78844
True	Q922Q1	Mitochondrial amidoxime reducing component 2 OS=Mus musculus GN=Marc2 PE=1 SV=1	4.14201	2	2	2	38.17	3.78464
True	Q8BH24	Transmembrane 9 superfamily member 4 OS=Mus musculus GN=Tm9sf4 PE=1 SV=1	1.71073	1	1	1	74.644	3.75476
True	P58771	Tropomyosin alpha-1 chain OS=Mus musculus GN=Tpm1 PE=1 SV=1	4.57746	1	2	1	32.661	3.74971
True	P21107	Tropomyosin alpha-3 chain OS=Mus musculus GN=Tpm3 PE=1 SV=3	4.5614	1	2	1	32.974	3.74971
True	Q99LY9	NADH dehydrogenase [ubiquinone] iron-sulfur protein 5 OS=Mus musculus GN=Ndufs5 PE=1 SV=3	12.2642	1	1	1	12.639	3.74729
True	Q9JKB1	Ubiquitin carboxyl-terminal hydrolase isozyme L3 OS=Mus musculus GN=Uchl3 PE=1 SV=2	6.95652	1	1	1	26.135	3.7242
True	P58321	Ubiquitin carboxyl-terminal hydrolase isozyme L4 OS=Mus musculus GN=Uchl4 PE=2 SV=1	6.86695	1	1	1	26.433	3.7242
True	P48024	Eukaryotic translation initiation factor 1 OS=Mus musculus GN=Eif1 PE=1 SV=2	14.1593	1	1	1	12.739	3.71498
True	Q9CXU9	Eukaryotic translation initiation factor 1b OS=Mus musculus GN=Eif1b PE=1 SV=2	14.1593	1	1	1	12.816	3.71498
True	Q9JM62	Receptor expression-enhancing protein 6 OS=Mus musculus GN=Reep6 PE=1 SV=1	6.46766	1	1	1	22.19	3.70517
True	P10639	Thioredoxin OS=Mus musculus GN=Txn PE=1 SV=3	12.381	1	1	1	11.668	3.69515
True	Q64442	Sorbitol dehydrogenase OS=Mus musculus GN=Sord PE=1 SV=3	4.7619	1	1	1	38.225	3.68338
True	Q9CPT4	Myeloid-derived growth factor OS=Mus musculus GN=Mydgf PE=1 SV=1	9.03614	1	1	1	17.971	3.67992
True	Q7TPR4	Alpha-actinin-1 OS=Mus musculus GN=Actn1 PE=1 SV=1	1.12108	1	1	1	103.004	3.66556
True	P57780	Alpha-actinin-4 OS=Mus musculus GN=Actn4 PE=1 SV=1	1.09649	1	1	1	104.911	3.66556
True	Q8CI43	Myosin light chain 6B OS=Mus musculus GN=Myl6b PE=1 SV=1	6.28019	1	1	1	22.735	3.65116
True	Q60605	Myosin light polypeptide 6 OS=Mus musculus GN=Myl6 PE=1 SV=3	8.60927	1	1	1	16.919	3.65116
True	Q8BJ64	Choline dehydrogenase, mitochondrial OS=Mus musculus GN=Chdh PE=1 SV=1	2.01342	1	1	1	66.372	3.62521
True	Q3U3R4	Lipase maturation factor 1 OS=Mus musculus GN=Lmf1 PE=1 SV=1	2.78746	1	1	1	65.835	3.61906
True	Q7TMF3	NADH dehydrogenase [ubiquinone] 1 alpha subcomplex subunit 12 OS=Mus musculus GN=Ndufa12 PE=1 SV=2	8.27586	1	1	1	17.076	3.61825
True	Q9ESP1	Stromal cell-derived factor 2-like protein 1 OS=Mus musculus GN=Sdf2l1 PE=1 SV=2	5.88235	1	1	1	23.634	3.6175
True	P30681	High mobility group protein B2 OS=Mus musculus GN=Hmgb2 PE=1 SV=3	6.19048	1	1	1	24.147	3.61514
True	Q8R146	Acylamino-acid-releasing enzyme OS=Mus musculus GN=Apeh PE=1 SV=3	1.50273	1	1	1	81.529	3.61209
True	Q9QYB1	Chloride intracellular channel protein 4 OS=Mus musculus GN=Clic4 PE=1 SV=3	4.74308	1	1	1	28.711	3.59977
True	P53395	Lipoamide acyltransferase component of branched-chain alpha-keto acid dehydrogenase complex, mitochondrial OS=Mus musculus GN=Dbt PE=1 SV=2	2.48963	1	1	1	53.213	3.59305
True	P12787	Cytochrome c oxidase subunit 5A, mitochondrial OS=Mus musculus GN=Cox5a PE=1 SV=2	6.84932	1	1	1	16.091	3.57227
True	Q3B7Z2	Oxysterol-binding protein 1 OS=Mus musculus GN=Osbp PE=1 SV=3	1.49068	1	1	1	88.741	3.56838
True	P09055	Integrin beta-1 OS=Mus musculus GN=Itgb1 PE=1 SV=1	1.50376	1	1	1	88.173	3.56721
True	Q99MN1	Lysine--tRNA ligase OS=Mus musculus GN=Kars PE=1 SV=1	4.70588	3	3	3	67.796	3.56409
True	P32067	Lupus La protein homolog OS=Mus musculus GN=Ssb PE=1 SV=1	2.6506	1	1	1	47.727	3.56265
True	Q9WTP7	GTP:AMP phosphotransferase AK3, mitochondrial OS=Mus musculus GN=Ak3 PE=1 SV=3	6.60793	1	1	1	25.41	3.53484
True	Q3UBX0	Transmembrane protein 109 OS=Mus musculus GN=Tmem109 PE=1 SV=2	4.93827	1	1	1	26.289	3.52132
True	P61957	Small ubiquitin-related modifier 2 OS=Mus musculus GN=Sumo2 PE=1 SV=1	12.6316	1	1	1	10.864	3.51623
True	Q9Z172	Small ubiquitin-related modifier 3 OS=Mus musculus GN=Sumo3 PE=1 SV=1	10.9091	1	1	1	12.422	3.51623
True	Q9DCH4	Eukaryotic translation initiation factor 3 subunit F OS=Mus musculus GN=Eif3f PE=1 SV=2	5.26316	1	1	1	37.96	3.50849
True	A2A863	Integrin beta-4 OS=Mus musculus GN=Itgb4 PE=1 SV=1	0.660066	1	1	1	201.522	3.49934
True	O08756	3-hydroxyacyl-CoA dehydrogenase type-2 OS=Mus musculus GN=Hsd17b10 PE=1 SV=4	4.5977	1	1	1	27.402	3.49057
True	P62334	26S protease regulatory subunit 10B OS=Mus musculus GN=Psmc6 PE=1 SV=1	3.59897	1	1	1	44.145	3.44308
True	Q9R0Q3	Transmembrane emp24 domain-containing protein 2 OS=Mus musculus GN=Tmed2 PE=1 SV=1	4.47761	1	1	1	22.69	3.43744
True	P49817	Caveolin-1 OS=Mus musculus GN=Cav1 PE=1 SV=1	11.7978	1	1	1	20.525	3.43486
True	Q64213	Splicing factor 1 OS=Mus musculus GN=Sf1 PE=1 SV=6	1.99081	1	1	1	70.358	3.43016
True	Q9WUQ2	Prolactin regulatory element-binding protein OS=Mus musculus GN=Preb PE=1 SV=1	2.8777	1	1	1	45.409	3.40065
True	Q9DC61	Mitochondrial-processing peptidase subunit alpha OS=Mus musculus GN=Pmpca PE=1 SV=1	3.24427	1	1	1	58.242	3.35955
True	O70435	Proteasome subunit alpha type-3 OS=Mus musculus GN=Psma3 PE=1 SV=3	4.70588	1	1	1	28.387	3.35476
True	Q91V76	Ester hydrolase C11orf54 homolog OS=Mus musculus PE=1 SV=1	3.80952	1	1	1	34.973	3.35295
True	Q8BHG1	Nardilysin OS=Mus musculus GN=Nrd1 PE=1 SV=1	0.947459	1	1	1	132.808	3.34105
True	Q61712	DnaJ homolog subfamily C member 1 OS=Mus musculus GN=Dnajc1 PE=1 SV=1	2.17391	1	1	1	63.83	3.30468
True	P32921	Tryptophan--tRNA ligase, cytoplasmic OS=Mus musculus GN=Wars PE=1 SV=2	2.4948	1	1	1	54.323	3.29992
True	Q9CQM5	Thioredoxin domain-containing protein 17 OS=Mus musculus GN=Txndc17 PE=1 SV=1	11.3821	1	1	1	14.006	3.29361
True	P15327	Bisphosphoglycerate mutase OS=Mus musculus GN=Bpgm PE=1 SV=2	4.2471	1	1	1	29.96	3.28911
True	Q8BMA6	Signal recognition particle subunit SRP68 OS=Mus musculus GN=Srp68 PE=1 SV=2	2.08	1	1	1	70.53	3.27747
True	Q9JIK5	Nucleolar RNA helicase 2 OS=Mus musculus GN=Ddx21 PE=1 SV=3	1.41011	1	1	1	93.493	3.25796
True	Q6PGH2	Hematological and neurological expressed 1-like protein OS=Mus musculus GN=Hn1l PE=1 SV=1	7.36842	1	1	1	20.008	3.25311
True	P62869	Transcription elongation factor B polypeptide 2 OS=Mus musculus GN=Tceb2 PE=1 SV=1	10.1695	1	1	1	13.162	3.24263
True	P61750	ADP-ribosylation factor 4 OS=Mus musculus GN=Arf4 PE=1 SV=2	5.55556	1	1	1	20.384	3.24227
True	Q9D8B4	NADH dehydrogenase [ubiquinone] 1 alpha subcomplex subunit 11 OS=Mus musculus GN=Ndufa11 PE=1 SV=2	7.80142	1	1	1	14.972	3.24208
True	Q9QUM9	Proteasome subunit alpha type-6 OS=Mus musculus GN=Psma6 PE=1 SV=1	4.87805	1	1	1	27.355	3.21878
True	Q9WUM5	Succinyl-CoA ligase [ADP/GDP-forming] subunit alpha, mitochondrial OS=Mus musculus GN=Suclg1 PE=1 SV=4	4.62428	1	1	1	36.132	3.21705
True	Q6IRU2	Tropomyosin alpha-4 chain OS=Mus musculus GN=Tpm4 PE=1 SV=3	4.03226	1	1	1	28.45	3.20765
True	Q61166	Microtubule-associated protein RP/EB family member 1 OS=Mus musculus GN=Mapre1 PE=1 SV=3	6.71642	1	1	1	29.997	3.20355
True	Q8BP67	60S ribosomal protein L24 OS=Mus musculus GN=Rpl24 PE=1 SV=2	8.28025	1	1	1	17.768	3.20267
True	Q9JJU8	SH3 domain-binding glutamic acid-rich-like protein OS=Mus musculus GN=Sh3bgrl PE=1 SV=1	11.4035	1	1	1	12.803	3.20096
True	P02762	Major urinary protein 6 OS=Mus musculus GN=Mup6 PE=1 SV=2	6.66667	1	1	1	20.636	3.19592
True	B5X0G2	Major urinary protein 17 OS=Mus musculus GN=Mup17 PE=2 SV=2	6.66667	1	1	1	20.625	3.19592
True	P04938	Major urinary proteins 11 and 8 (Fragment) OS=Mus musculus GN=Mup8 PE=2 SV=1	7.94702	1	1	1	17.549	3.19592
True	P02468	Laminin subunit gamma-1 OS=Mus musculus GN=Lamc1 PE=1 SV=2	0.871189	1	1	1	177.185	3.18715
True	Q8BMJ2	Leucine--tRNA ligase, cytoplasmic OS=Mus musculus GN=Lars PE=1 SV=2	1.10357	1	1	1	134.106	3.18561
True	Q3UZ39	Leucine-rich repeat flightless-interacting protein 1 OS=Mus musculus GN=Lrrfip1 PE=1 SV=2	2.33196	1	1	1	79.201	3.16901
True	Q8VDM4	26S proteasome non-ATPase regulatory subunit 2 OS=Mus musculus GN=Psmd2 PE=1 SV=1	1.32159	1	1	1	100.139	3.15943
True	P53811	Phosphatidylinositol transfer protein beta isoform OS=Mus musculus GN=Pitpnb PE=1 SV=2	3.69004	1	1	1	31.467	3.15942
True	Q8BJU0	Small glutamine-rich tetratricopeptide repeat-containing protein alpha OS=Mus musculus GN=Sgta PE=1 SV=2	4.12698	1	1	1	34.301	3.14904
True	P16125	L-lactate dehydrogenase B chain OS=Mus musculus GN=Ldhb PE=1 SV=2	3.59281	1	1	1	36.549	3.14788
True	Q61543	Golgi apparatus protein 1 OS=Mus musculus GN=Glg1 PE=1 SV=1	0.93617	1	1	1	133.646	3.13788
True	P51125	Calpastatin OS=Mus musculus GN=Cast PE=1 SV=2	1.64975	1	1	1	84.871	3.11904
True	Q8CHP5	Partner of Y14 and mago OS=Mus musculus GN=Wibg PE=1 SV=2	5.41872	1	1	1	22.676	3.0939
True	Q61249	Immunoglobulin-binding protein 1 OS=Mus musculus GN=Igbp1 PE=1 SV=1	5.29412	1	1	1	38.947	3.09309
True	Q9CQZ6	NADH dehydrogenase [ubiquinone] 1 beta subcomplex subunit 3 OS=Mus musculus GN=Ndufb3 PE=1 SV=1	10.5769	1	1	1	11.685	3.08784
True	P84104	Serine/arginine-rich splicing factor 3 OS=Mus musculus GN=Srsf3 PE=1 SV=1	8.53659	1	1	1	19.318	3.0877
True	P48758	Carbonyl reductase [NADPH] 1 OS=Mus musculus GN=Cbr1 PE=1 SV=3	4.33213	1	1	1	30.622	3.06134
True	Q9JMD3	PCTP-like protein OS=Mus musculus GN=Stard10 PE=1 SV=1	4.12371	1	1	1	32.93	3.04171
True	Q62418	Drebrin-like protein OS=Mus musculus GN=Dbnl PE=1 SV=2	2.52294	1	1	1	48.67	3.04103
True	Q3UM45	Protein phosphatase 1 regulatory subunit 7 OS=Mus musculus GN=Ppp1r7 PE=1 SV=2	4.43213	1	1	1	41.266	3.03628
True	P52825	Carnitine O-palmitoyltransferase 2, mitochondrial OS=Mus musculus GN=Cpt2 PE=1 SV=2	1.67173	1	1	1	73.934	3.03042
True	P09036	Serine protease inhibitor Kazal-type 1 OS=Mus musculus GN=Spink1 PE=1 SV=1	10	1	1	1	8.482	3.02129
True	Q9CQS8	Protein transport protein Sec61 subunit beta OS=Mus musculus GN=Sec61b PE=1 SV=3	11.4583	1	1	1	9.952	3.0183
True	Q9CWH6	Proteasome subunit alpha type-7-like OS=Mus musculus GN=Psma8 PE=1 SV=1	4.4	1	1	1	27.849	2.99583
True	Q9Z2U0	Proteasome subunit alpha type-7 OS=Mus musculus GN=Psma7 PE=1 SV=1	4.43548	1	1	1	27.838	2.99583
True	Q8K2C7	Protein OS-9 OS=Mus musculus GN=Os9 PE=1 SV=2	1.93452	1	1	1	76.061	2.98639
True	P99026	Proteasome subunit beta type-4 OS=Mus musculus GN=Psmb4 PE=1 SV=1	3.78788	1	1	1	29.097	2.98198
True	Q80X90	Filamin-B OS=Mus musculus GN=Flnb PE=1 SV=3	0.422752	1	1	1	277.651	2.98155
True	Q9CQX2	Cytochrome b5 type B OS=Mus musculus GN=Cyb5b PE=1 SV=1	10.274	1	1	1	16.308	2.97654
True	P19536	Cytochrome c oxidase subunit 5B, mitochondrial OS=Mus musculus GN=Cox5b PE=1 SV=1	9.375	1	1	1	13.804	2.97373
True	P61620	Protein transport protein Sec61 subunit alpha isoform 1 OS=Mus musculus GN=Sec61a1 PE=1 SV=2	2.31092	1	1	1	52.231	2.96461
True	O35737	Heterogeneous nuclear ribonucleoprotein H OS=Mus musculus GN=Hnrnph1 PE=1 SV=3	2.22717	1	1	1	49.168	2.9555
True	P70333	Heterogeneous nuclear ribonucleoprotein H2 OS=Mus musculus GN=Hnrnph2 PE=1 SV=1	2.22717	1	1	1	49.248	2.9555
True	P29758	Ornithine aminotransferase, mitochondrial OS=Mus musculus GN=Oat PE=1 SV=1	2.05011	1	1	1	48.324	2.95196
True	Q9D1L0	Coiled-coil-helix-coiled-coil-helix domain-containing protein 2 OS=Mus musculus GN=Chchd2 PE=2 SV=1	6.53595	1	1	1	15.651	2.95175
True	P97370	Sodium/potassium-transporting ATPase subunit beta-3 OS=Mus musculus GN=Atp1b3 PE=1 SV=1	5.03597	1	1	1	31.755	2.95025
True	Q9CQE8	UPF0568 protein C14orf166 homolog OS=Mus musculus PE=1 SV=1	4.09836	1	1	1	28.135	2.94576
True	P06728	Apolipoprotein A-IV OS=Mus musculus GN=Apoa4 PE=1 SV=3	5.06329	2	2	2	45.001	2.934
True	P56399	Ubiquitin carboxyl-terminal hydrolase 5 OS=Mus musculus GN=Usp5 PE=1 SV=1	1.3986	1	1	1	95.772	2.9272
True	Q8QZY1	Eukaryotic translation initiation factor 3 subunit L OS=Mus musculus GN=Eif3l PE=1 SV=1	1.59574	1	1	1	66.57	2.92351
True	Q9D6Y7	Mitochondrial peptide methionine sulfoxide reductase OS=Mus musculus GN=Msra PE=1 SV=1	4.72103	1	1	1	25.972	2.90894
True	P27046	Alpha-mannosidase 2 OS=Mus musculus GN=Man2a1 PE=1 SV=2	0.956522	1	1	1	131.548	2.90795
True	Q6GQT9	Nodal modulator 1 OS=Mus musculus GN=Nomo1 PE=1 SV=1	0.906096	1	1	1	133.336	2.90723
True	P08207	Protein S100-A10 OS=Mus musculus GN=S100a10 PE=1 SV=2	17.5258	1	1	1	11.179	2.90121
True	Q9DC70	NADH dehydrogenase [ubiquinone] iron-sulfur protein 7, mitochondrial OS=Mus musculus GN=Ndufs7 PE=1 SV=1	4.01786	1	1	1	24.667	2.89995
True	Q91YT0	NADH dehydrogenase [ubiquinone] flavoprotein 1, mitochondrial OS=Mus musculus GN=Ndufv1 PE=1 SV=1	1.93966	1	1	1	50.802	2.89873
True	Q64727	Vinculin OS=Mus musculus GN=Vcl PE=1 SV=4	1.03189	1	1	1	116.644	2.8919
True	Q8VCT4	Carboxylesterase 1D OS=Mus musculus GN=Ces1d PE=1 SV=1	1.59292	1	1	1	61.749	2.88324
True	Q8VCC2	Liver carboxylesterase 1 OS=Mus musculus GN=Ces1 PE=1 SV=1	1.59292	1	1	1	62.64	2.88324
True	Q61545	RNA-binding protein EWS OS=Mus musculus GN=Ewsr1 PE=1 SV=2	3.20611	2	2	2	68.42	2.87966
True	Q9JIX8	Apoptotic chromatin condensation inducer in the nucleus OS=Mus musculus GN=Acin1 PE=1 SV=3	1.19581	1	1	1	150.629	2.87821
True	P19639	Glutathione S-transferase Mu 3 OS=Mus musculus GN=Gstm3 PE=1 SV=2	4.12844	1	1	1	25.685	2.87403
True	Q9CPQ8	ATP synthase subunit g, mitochondrial OS=Mus musculus GN=Atp5l PE=1 SV=1	18.4466	1	1	1	11.417	2.87402
True	Q8VHP7	Leukocyte elastase inhibitor B OS=Mus musculus GN=Serpinb1b PE=1 SV=1	2.6178	1	1	1	42.86	2.87393
True	Q5SV42	Leukocyte elastase inhibitor C OS=Mus musculus GN=Serpinb1c PE=2 SV=1	2.66667	1	1	1	41.893	2.87393
True	Q62093	Serine/arginine-rich splicing factor 2 OS=Mus musculus GN=Srsf2 PE=1 SV=4	3.61991	1	1	1	25.461	2.87002
True	Q9CXZ1	NADH dehydrogenase [ubiquinone] iron-sulfur protein 4, mitochondrial OS=Mus musculus GN=Ndufs4 PE=1 SV=3	8.57143	1	1	1	19.772	2.86816
True	P34022	Ran-specific GTPase-activating protein OS=Mus musculus GN=Ranbp1 PE=1 SV=2	5.41872	1	1	1	23.582	2.85868
True	P14426	H-2 class I histocompatibility antigen, D-K alpha chain OS=Mus musculus GN=H2-D1 PE=1 SV=1	2.48619	1	1	1	40.594	2.85547
True	P01900	H-2 class I histocompatibility antigen, D-D alpha chain OS=Mus musculus GN=H2-D1 PE=1 SV=1	2.46575	1	1	1	41.084	2.85547
True	P14430	H-2 class I histocompatibility antigen, Q8 alpha chain OS=Mus musculus GN=H2-Q8 PE=3 SV=1	2.76074	1	1	1	37.387	2.85547
True	P01899	H-2 class I histocompatibility antigen, D-B alpha chain OS=Mus musculus GN=H2-D1 PE=1 SV=2	2.48619	1	1	1	40.81	2.85547
True	P01897	H-2 class I histocompatibility antigen, L-D alpha chain OS=Mus musculus GN=H2-L PE=1 SV=2	2.48619	1	1	1	40.685	2.85547
True	P03991	H-2 class I histocompatibility antigen, K-W28 alpha chain OS=Mus musculus GN=H2-K1 PE=1 SV=2	2.44565	1	1	1	41.078	2.85547
True	P01901	H-2 class I histocompatibility antigen, K-B alpha chain OS=Mus musculus GN=H2-K1 PE=1 SV=1	2.43902	1	1	1	41.276	2.85547
True	P14429	H-2 class I histocompatibility antigen, Q7 alpha chain OS=Mus musculus GN=H2-Q7 PE=1 SV=1	2.69461	1	1	1	37.9	2.85547
True	P04223	H-2 class I histocompatibility antigen, K-K alpha chain OS=Mus musculus GN=H2-K1 PE=1 SV=1	2.43902	1	1	1	41.62	2.85547
True	P14428	H-2 class I histocompatibility antigen, K-Q alpha chain (Fragment) OS=Mus musculus GN=H2-K1 PE=1 SV=1	2.7439	1	1	1	36.832	2.85547
True	P14431	H-2 class I histocompatibility antigen, Q9 alpha chain (Fragment) OS=Mus musculus GN=H2-Q9 PE=3 SV=1	4.5	1	1	1	23.01	2.85547
True	P06339	H-2 class I histocompatibility antigen, D-37 alpha chain OS=Mus musculus GN=H2-T23 PE=1 SV=1	2.52101	1	1	1	40.849	2.85547
True	P14427	H-2 class I histocompatibility antigen, D-P alpha chain OS=Mus musculus GN=H2-D1 PE=1 SV=1	2.44565	1	1	1	41.316	2.85547
True	P62754	40S ribosomal protein S6 OS=Mus musculus GN=Rps6 PE=1 SV=1	4.81928	1	1	1	28.663	2.8338
True	P48771	Cytochrome c oxidase subunit 7A2, mitochondrial OS=Mus musculus GN=Cox7a2 PE=1 SV=2	12.0482	1	1	1	9.285	2.82151
True	Q8R180	ERO1-like protein alpha OS=Mus musculus GN=Ero1a PE=1 SV=2	2.37069	1	1	1	54.05	2.80496
True	P50396	Rab GDP dissociation inhibitor alpha OS=Mus musculus GN=Gdi1 PE=1 SV=3	2.46085	1	1	1	50.489	2.80488
True	Q60930	Voltage-dependent anion-selective channel protein 2 OS=Mus musculus GN=Vdac2 PE=1 SV=2	3.38983	1	1	1	31.713	2.78558
True	Q99KK2	N-acylneuraminate cytidylyltransferase OS=Mus musculus GN=Cmas PE=1 SV=2	3.7037	1	1	1	48.028	2.78069
True	Q91VW3	SH3 domain-binding glutamic acid-rich-like protein 3 OS=Mus musculus GN=Sh3bgrl3 PE=1 SV=1	10.7527	1	1	1	10.47	2.77945
True	Q60870	Receptor expression-enhancing protein 5 OS=Mus musculus GN=Reep5 PE=1 SV=1	4.86486	1	1	1	21.037	2.76447
True	Q8CHH9	Septin-8 OS=Mus musculus GN=Sept8 PE=1 SV=4	2.0979	1	1	1	49.781	2.74262
True	Q9DA97	Septin-14 OS=Mus musculus GN=Sept14 PE=1 SV=3	2.09302	1	1	1	49.779	2.74262
True	Q8C650	Septin-10 OS=Mus musculus GN=Sept10 PE=1 SV=1	1.99115	1	1	1	52.388	2.74262
True	Q8C1B7	Septin-11 OS=Mus musculus GN=Sept11 PE=1 SV=4	2.08817	1	1	1	49.663	2.74262
True	Q05816	Fatty acid-binding protein, epidermal OS=Mus musculus GN=Fabp5 PE=1 SV=3	6.66667	1	1	1	15.127	2.73908
True	Q8VEM8	Phosphate carrier protein, mitochondrial OS=Mus musculus GN=Slc25a3 PE=1 SV=1	3.36134	1	1	1	39.606	2.73369
True	P67778	Prohibitin OS=Mus musculus GN=Phb PE=1 SV=1	4.04412	1	1	1	29.802	2.73172
True	Q62426	Cystatin-B OS=Mus musculus GN=Cstb PE=1 SV=1	11.2245	1	1	1	11.039	2.71149
True	Q9CX34	Protein SGT1 homolog OS=Mus musculus GN=Sugt1 PE=1 SV=3	3.27381	1	1	1	38.135	2.70737
True	P61222	ATP-binding cassette sub-family E member 1 OS=Mus musculus GN=Abce1 PE=1 SV=1	3.83973	2	2	2	67.271	2.68938
True	P19096	Fatty acid synthase OS=Mus musculus GN=Fasn PE=1 SV=2	0.359425	1	1	1	272.257	2.68682
True	O89086	RNA-binding protein 3 OS=Mus musculus GN=Rbm3 PE=1 SV=1	7.18954	1	1	1	16.595	2.68579
True	Q9CPW4	Actin-related protein 2/3 complex subunit 5 OS=Mus musculus GN=Arpc5 PE=1 SV=3	7.94702	1	1	1	16.278	2.68447
True	O35685	Nuclear migration protein nudC OS=Mus musculus GN=Nudc PE=1 SV=1	3.31325	1	1	1	38.334	2.6824
True	P32233	Developmentally-regulated GTP-binding protein 1 OS=Mus musculus GN=Drg1 PE=1 SV=1	2.99728	1	1	1	40.487	2.66438
True	Q9CQ37	Ubiquitin-conjugating enzyme E2 T OS=Mus musculus GN=Ube2t PE=1 SV=1	3.43137	1	1	1	22.961	2.65742
True	P61021	Ras-related protein Rab-5B OS=Mus musculus GN=Rab5b PE=1 SV=1	5.11628	1	1	1	23.692	2.6565
True	Q9CQD1	Ras-related protein Rab-5A OS=Mus musculus GN=Rab5a PE=1 SV=1	5.11628	1	1	1	23.584	2.6565
True	P35278	Ras-related protein Rab-5C OS=Mus musculus GN=Rab5c PE=1 SV=2	5.09259	1	1	1	23.398	2.6565
True	P53657	Pyruvate kinase PKLR OS=Mus musculus GN=Pklr PE=1 SV=1	1.91638	1	1	1	62.27	2.64919
True	Q4VAA2	Protein CDV3 OS=Mus musculus GN=Cdv3 PE=1 SV=2	3.55872	1	1	1	29.711	2.637
True	O35639	Annexin A3 OS=Mus musculus GN=Anxa3 PE=1 SV=4	2.78638	1	1	1	36.362	2.62967
True	P26339	Chromogranin-A OS=Mus musculus GN=Chga PE=1 SV=1	1.94384	1	1	1	51.758	2.62523
True	Q9D7N9	Adipocyte plasma membrane-associated protein OS=Mus musculus GN=Apmap PE=1 SV=1	4.33735	2	2	2	46.405	2.62114
True	P63163	Small nuclear ribonucleoprotein-associated protein N OS=Mus musculus GN=Snrpn PE=2 SV=1	3.33333	1	1	1	24.598	2.60961
True	P27048	Small nuclear ribonucleoprotein-associated protein B OS=Mus musculus GN=Snrpb PE=1 SV=1	3.4632	1	1	1	23.64	2.60961
True	P34884	Macrophage migration inhibitory factor OS=Mus musculus GN=Mif PE=1 SV=2	7.82609	1	1	1	12.496	2.60461
True	Q9CR21	Acyl carrier protein, mitochondrial OS=Mus musculus GN=Ndufab1 PE=1 SV=1	5.76923	1	1	1	17.359	2.60364
True	Q3V132	ADP/ATP translocase 4 OS=Mus musculus GN=Slc25a31 PE=1 SV=1	2.5	1	1	1	35.235	2.5982
True	Q9Z0S1	3'(2'),5'-bisphosphate nucleotidase 1 OS=Mus musculus GN=Bpnt1 PE=1 SV=2	2.5974	1	1	1	33.175	2.59633
True	Q9ERS2	NADH dehydrogenase [ubiquinone] 1 alpha subcomplex subunit 13 OS=Mus musculus GN=Ndufa13 PE=1 SV=3	6.25	1	1	1	16.849	2.59603
True	P61255	60S ribosomal protein L26 OS=Mus musculus GN=Rpl26 PE=1 SV=1	5.51724	1	1	1	17.248	2.56254
True	P24547	Inosine-5'-monophosphate dehydrogenase 2 OS=Mus musculus GN=Impdh2 PE=1 SV=2	1.55642	1	1	1	55.78	2.56203
True	O35405	Phospholipase D3 OS=Mus musculus GN=Pld3 PE=1 SV=1	2.04918	1	1	1	54.354	2.5436
True	P17047	Lysosome-associated membrane glycoprotein 2 OS=Mus musculus GN=Lamp2 PE=1 SV=2	1.92771	1	1	1	45.652	2.54251
True	Q921F2	TAR DNA-binding protein 43 OS=Mus musculus GN=Tardbp PE=1 SV=1	2.17391	1	1	1	44.519	2.53762
True	Q9R099	Transducin beta-like protein 2 OS=Mus musculus GN=Tbl2 PE=1 SV=2	2.0362	1	1	1	49.552	2.5367
True	P35486	Pyruvate dehydrogenase E1 component subunit alpha, somatic form, mitochondrial OS=Mus musculus GN=Pdha1 PE=1 SV=1	2.30769	1	1	1	43.204	2.53167
True	Q9D1J3	SAP domain-containing ribonucleoprotein OS=Mus musculus GN=Sarnp PE=1 SV=3	4.7619	1	1	1	23.518	2.52648
True	Q80X50	Ubiquitin-associated protein 2-like OS=Mus musculus GN=Ubap2l PE=1 SV=1	1.35501	1	1	1	116.728	2.51895
True	Q64674	Spermidine synthase OS=Mus musculus GN=Srm PE=1 SV=1	2.64901	1	1	1	33.973	2.51435
True	O35643	AP-1 complex subunit beta-1 OS=Mus musculus GN=Ap1b1 PE=1 SV=2	1.06045	1	1	1	103.869	2.51298
True	Q8CJ40	Rootletin OS=Mus musculus GN=Crocc PE=1 SV=2	0.398208	1	1	1	226.809	2.50891
True	Q9D0T1	NHP2-like protein 1 OS=Mus musculus GN=Snu13 PE=1 SV=4	8.59375	1	1	1	14.165	2.50829
True	Q3V0K9	Plastin-1 OS=Mus musculus GN=Pls1 PE=1 SV=1	1.42857	1	1	1	70.363	2.50375
True	Q99K51	Plastin-3 OS=Mus musculus GN=Pls3 PE=1 SV=3	1.42857	1	1	1	70.697	2.50375
True	Q9EST5	Acidic leucine-rich nuclear phosphoprotein 32 family member B OS=Mus musculus GN=Anp32b PE=1 SV=1	3.67647	1	1	1	31.06	2.46763
True	P62897	Cytochrome c, somatic OS=Mus musculus GN=Cycs PE=1 SV=2	7.61905	1	1	1	11.598	2.46349
True	P47964	60S ribosomal protein L36 OS=Mus musculus GN=Rpl36 PE=1 SV=2	9.52381	1	1	1	12.208	2.46337
True	P30115	Glutathione S-transferase A3 OS=Mus musculus GN=Gsta3 PE=1 SV=2	6.78733	2	2	2	25.344	2.45741
True	Q68FD5	Clathrin heavy chain 1 OS=Mus musculus GN=Cltc PE=1 SV=3	0.537313	1	1	1	191.435	2.45233
True	Q9CYZ2	Tumor protein D54 OS=Mus musculus GN=Tpd52l2 PE=1 SV=1	4.54545	1	1	1	24.028	2.44877
True	P80317	T-complex protein 1 subunit zeta OS=Mus musculus GN=Cct6a PE=1 SV=3	1.88324	1	1	1	57.968	2.44459
True	Q6PB93	Polypeptide N-acetylgalactosaminyltransferase 2 OS=Mus musculus GN=Galnt2 PE=1 SV=1	1.40351	1	1	1	64.473	2.43692
True	Q3UW53	Protein Niban OS=Mus musculus GN=Fam129a PE=1 SV=2	1.2959	1	1	1	102.585	2.42841
True	Q99JI6	Ras-related protein Rap-1b OS=Mus musculus GN=Rap1b PE=1 SV=2	5.43478	1	1	1	20.812	2.42346
True	P62835	Ras-related protein Rap-1A OS=Mus musculus GN=Rap1a PE=1 SV=1	5.43478	1	1	1	20.974	2.42346
True	Q61207	Prosaposin OS=Mus musculus GN=Psap PE=1 SV=2	1.79533	1	1	1	61.381	2.41934
True	Q91VK1	Basic leucine zipper and W2 domain-containing protein 2 OS=Mus musculus GN=Bzw2 PE=1 SV=1	2.14797	1	1	1	48.033	2.41663
True	Q9Z1P6	NADH dehydrogenase [ubiquinone] 1 alpha subcomplex subunit 7 OS=Mus musculus GN=Ndufa7 PE=1 SV=3	9.73451	1	1	1	12.568	2.41567
True	O09117	Synaptophysin-like protein 1 OS=Mus musculus GN=Sypl1 PE=1 SV=2	3.44828	1	1	1	28.881	2.40831
True	Q60854	Serpin B6 OS=Mus musculus GN=Serpinb6 PE=1 SV=1	2.38095	1	1	1	42.571	2.40801
True	P47915	60S ribosomal protein L29 OS=Mus musculus GN=Rpl29 PE=2 SV=2	5	1	1	1	17.576	2.40035
True	Q8VCT3	Aminopeptidase B OS=Mus musculus GN=Rnpep PE=1 SV=2	1.84615	1	1	1	72.37	2.37078
True	P20357	Microtubule-associated protein 2 OS=Mus musculus GN=Map2 PE=1 SV=2	0.929978	1	1	1	199.01	2.36734
True	Q8VCK7	Syncollin OS=Mus musculus GN=Sycn PE=1 SV=3	5.97015	1	1	1	14.585	2.36523
True	Q9CR09	Ubiquitin-fold modifier-conjugating enzyme 1 OS=Mus musculus GN=Ufc1 PE=1 SV=1	5.38922	1	1	1	19.469	2.36458
True	Q9QXC1	Fetuin-B OS=Mus musculus GN=Fetub PE=1 SV=1	2.31959	1	1	1	42.685	2.35506
True	Q9CW79	Golgin subfamily A member 1 OS=Mus musculus GN=Golga1 PE=1 SV=2	1.18734	1	1	1	87.284	2.35454
True	Q60931	Voltage-dependent anion-selective channel protein 3 OS=Mus musculus GN=Vdac3 PE=1 SV=1	3.53357	1	1	1	30.733	2.35357
True	Q99KK9	Probable histidine--tRNA ligase, mitochondrial OS=Mus musculus GN=Hars2 PE=1 SV=1	1.78218	1	1	1	56.949	2.35243
True	P97324	Glucose-6-phosphate 1-dehydrogenase 2 OS=Mus musculus GN=G6pd2 PE=1 SV=3	1.55945	1	1	1	59.088	2.3509
True	P46638	Ras-related protein Rab-11B OS=Mus musculus GN=Rab11b PE=1 SV=3	3.66972	1	1	1	24.474	2.34394
True	Q9CR68	Cytochrome b-c1 complex subunit Rieske, mitochondrial OS=Mus musculus GN=Uqcrfs1 PE=1 SV=1	2.91971	1	1	1	29.349	2.33691
True	Q3TLP5	Enoyl-CoA hydratase domain-containing protein 2, mitochondrial OS=Mus musculus GN=Echdc2 PE=1 SV=2	3.71622	1	1	1	31.832	2.32778
True	P62855	40S ribosomal protein S26 OS=Mus musculus GN=Rps26 PE=1 SV=3	7.82609	1	1	1	13.007	2.3272
True	Q8K0C9	GDP-mannose 4,6 dehydratase OS=Mus musculus GN=Gmds PE=1 SV=1	2.15054	1	1	1	41.958	2.30718
True	P61971	Nuclear transport factor 2 OS=Mus musculus GN=Nutf2 PE=1 SV=1	6.29921	1	1	1	14.469	2.30698
True	Q9Z110	Delta-1-pyrroline-5-carboxylate synthase OS=Mus musculus GN=Aldh18a1 PE=1 SV=2	1.00629	1	1	1	87.212	2.29271
True	Q9D880	Mitochondrial import inner membrane translocase subunit TIM50 OS=Mus musculus GN=Timm50 PE=1 SV=1	4.81586	1	1	1	39.752	2.29236
True	P36536	GTP-binding protein SAR1a OS=Mus musculus GN=Sar1a PE=1 SV=1	4.0404	1	1	1	22.357	2.28441
True	Q9CQC9	GTP-binding protein SAR1b OS=Mus musculus GN=Sar1b PE=1 SV=1	4.0404	1	1	1	22.367	2.28441
True	Q9Z2M7	Phosphomannomutase 2 OS=Mus musculus GN=Pmm2 PE=1 SV=1	4.95868	1	1	1	27.639	2.27729
True	Q9CQZ5	NADH dehydrogenase [ubiquinone] 1 alpha subcomplex subunit 6 OS=Mus musculus GN=Ndufa6 PE=1 SV=1	6.10687	1	1	1	15.273	2.27358
True	P15946	Kallikrein 1-related peptidase b11 OS=Mus musculus GN=Klk1b11 PE=2 SV=1	3.44828	1	1	1	28.708	2.26887
True	Q61759	Kallikrein 1-related peptidase b21 OS=Mus musculus GN=Klk1b21 PE=2 SV=3	3.44828	1	1	1	28.671	2.26887
True	Q921V5	Alpha-1,6-mannosyl-glycoprotein 2-beta-N-acetylglucosaminyltransferase OS=Mus musculus GN=Mgat2 PE=1 SV=1	1.80995	1	1	1	50.997	2.26627
True	Q8BSL7	ADP-ribosylation factor 2 OS=Mus musculus GN=Arf2 PE=1 SV=2	4.41989	1	1	1	20.733	2.26225
True	P84078	ADP-ribosylation factor 1 OS=Mus musculus GN=Arf1 PE=1 SV=2	4.41989	1	1	1	20.684	2.26225
True	P61205	ADP-ribosylation factor 3 OS=Mus musculus GN=Arf3 PE=2 SV=2	4.41989	1	1	1	20.588	2.26225
True	P51150	Ras-related protein Rab-7a OS=Mus musculus GN=Rab7a PE=1 SV=2	4.83092	1	1	1	23.475	2.25007
True	Q9D1A2	Cytosolic non-specific dipeptidase OS=Mus musculus GN=Cndp2 PE=1 SV=1	1.89474	1	1	1	52.734	2.23608
True	Q8BH69	Selenide, water dikinase 1 OS=Mus musculus GN=Sephs1 PE=1 SV=1	2.55102	1	1	1	42.879	2.23512
True	Q99MR8	Methylcrotonoyl-CoA carboxylase subunit alpha, mitochondrial OS=Mus musculus GN=Mccc1 PE=1 SV=2	1.3947	1	1	1	79.293	2.23166
True	Q80XI3	Eukaryotic translation initiation factor 4 gamma 3 OS=Mus musculus GN=Eif4g3 PE=1 SV=2	0.443319	1	1	1	174.781	2.22833
True	Q9Z1Q5	Chloride intracellular channel protein 1 OS=Mus musculus GN=Clic1 PE=1 SV=3	3.73444	1	1	1	26.996	2.22583
True	Q31125	Zinc transporter SLC39A7 OS=Mus musculus GN=Slc39a7 PE=1 SV=2	2.73109	1	1	1	50.625	2.21363
True	P97807	Fumarate hydratase, mitochondrial OS=Mus musculus GN=Fh PE=1 SV=3	1.57791	1	1	1	54.322	2.21301
True	Q9QX29	Short transient receptor potential channel 5 OS=Mus musculus GN=Trpc5 PE=1 SV=2	0.717949	1	1	1	111.387	2.19949
True	Q9QUQ5	Short transient receptor potential channel 4 OS=Mus musculus GN=Trpc4 PE=1 SV=1	0.718686	1	1	1	111.505	2.19949
True	Q61823	Programmed cell death protein 4 OS=Mus musculus GN=Pdcd4 PE=1 SV=1	1.49254	1	1	1	51.67	2.19949
True	Q8BR70	Protein YIPF6 OS=Mus musculus GN=Yipf6 PE=1 SV=1	5.9322	1	1	1	26.071	2.19821
True	P10922	Histone H1.0 OS=Mus musculus GN=H1f0 PE=2 SV=4	4.12371	1	1	1	20.848	2.19791
True	Q9D358	Low molecular weight phosphotyrosine protein phosphatase OS=Mus musculus GN=Acp1 PE=1 SV=3	6.96203	1	1	1	18.18	2.19629
True	Q80SW1	Putative adenosylhomocysteinase 2 OS=Mus musculus GN=Ahcyl1 PE=1 SV=1	1.50943	1	1	1	58.913	2.19242
True	Q68FL4	Putative adenosylhomocysteinase 3 OS=Mus musculus GN=Ahcyl2 PE=1 SV=1	1.30506	1	1	1	66.857	2.19242
True	P00757	Kallikrein 1-related peptidase-like b4 OS=Mus musculus GN=Klk1b4 PE=1 SV=1	2.73438	1	1	1	28.53	2.18592
True	Q60872	Eukaryotic translation initiation factor 1A OS=Mus musculus GN=Eif1a PE=2 SV=3	6.94444	1	1	1	16.492	2.18285
True	Q8BMJ3	Eukaryotic translation initiation factor 1A, X-chromosomal OS=Mus musculus GN=Eif1ax PE=2 SV=3	6.94444	1	1	1	16.45	2.18285
True	Q9DAS9	Guanine nucleotide-binding protein G(I)/G(S)/G(O) subunit gamma-12 OS=Mus musculus GN=Gng12 PE=1 SV=3	9.72222	1	1	1	7.992	2.17326
True	Q9D0I9	Arginine--tRNA ligase, cytoplasmic OS=Mus musculus GN=Rars PE=1 SV=2	1.66667	1	1	1	75.625	2.16863
True	Q9QYJ0	DnaJ homolog subfamily A member 2 OS=Mus musculus GN=Dnaja2 PE=1 SV=1	1.94175	1	1	1	45.717	2.1641
True	Q60660	Killer cell lectin-like receptor 2 OS=Mus musculus GN=Klra2 PE=2 SV=1	6.25	1	1	1	33.586	2.15472
True	O70492	Sorting nexin-3 OS=Mus musculus GN=Snx3 PE=1 SV=3	4.32099	1	1	1	18.746	2.15247
True	O70493	Sorting nexin-12 OS=Mus musculus GN=Snx12 PE=1 SV=1	4.24242	1	1	1	19.104	2.15247
True	Q9CQQ7	ATP synthase F(0) complex subunit B1, mitochondrial OS=Mus musculus GN=Atp5f1 PE=1 SV=1	3.125	1	1	1	28.93	2.14855
True	P08730	Keratin, type I cytoskeletal 13 OS=Mus musculus GN=Krt13 PE=1 SV=2	1.60183	1	1	1	47.724	2.13196
True	P19001	Keratin, type I cytoskeletal 19 OS=Mus musculus GN=Krt19 PE=1 SV=1	1.73697	1	1	1	44.515	2.13196
True	Q61414	Keratin, type I cytoskeletal 15 OS=Mus musculus GN=Krt15 PE=1 SV=2	1.54867	1	1	1	49.107	2.13196
True	P05784	Keratin, type I cytoskeletal 18 OS=Mus musculus GN=Krt18 PE=1 SV=5	1.65485	1	1	1	47.509	2.13196
True	Q9QWL7	Keratin, type I cytoskeletal 17 OS=Mus musculus GN=Krt17 PE=1 SV=3	1.61663	1	1	1	48.132	2.13196
True	P41216	Long-chain-fatty-acid--CoA ligase 1 OS=Mus musculus GN=Acsl1 PE=1 SV=2	1.57368	1	1	1	77.901	2.11176
True	Q8R317	Ubiquilin-1 OS=Mus musculus GN=Ubqln1 PE=1 SV=1	1.20275	1	1	1	61.937	2.10828
True	Q9QZM0	Ubiquilin-2 OS=Mus musculus GN=Ubqln2 PE=1 SV=2	1.09718	1	1	1	67.308	2.10828
True	P62320	Small nuclear ribonucleoprotein Sm D3 OS=Mus musculus GN=Snrpd3 PE=1 SV=1	7.14286	1	1	1	13.907	2.09456
True	P62900	60S ribosomal protein L31 OS=Mus musculus GN=Rpl31 PE=1 SV=1	6.4	1	1	1	14.454	2.08167
True	Q9CZM2	60S ribosomal protein L15 OS=Mus musculus GN=Rpl15 PE=2 SV=4	3.43137	1	1	1	24.131	2.07872
True	Q3UIU2	NADH dehydrogenase [ubiquinone] 1 beta subcomplex subunit 6 OS=Mus musculus GN=Ndufb6 PE=1 SV=3	5.46875	1	1	1	15.505	2.07456
True	Q6ZWU9	40S ribosomal protein S27 OS=Mus musculus GN=Rps27 PE=1 SV=3	13.0952	1	1	1	9.455	2.07252
True	Q99KJ8	Dynactin subunit 2 OS=Mus musculus GN=Dctn2 PE=1 SV=3	2.23881	1	1	1	44.09	2.06913
True	Q8BMF4	Dihydrolipoyllysine-residue acetyltransferase component of pyruvate dehydrogenase complex, mitochondrial OS=Mus musculus GN=Dlat PE=1 SV=2	1.40187	1	1	1	67.899	2.06868
True	P28271	Cytoplasmic aconitate hydratase OS=Mus musculus GN=Aco1 PE=1 SV=3	0.899888	1	1	1	98.063	2.05778
True	Q9DCS3	Trans-2-enoyl-CoA reductase, mitochondrial OS=Mus musculus GN=Mecr PE=1 SV=2	2.14477	1	1	1	40.317	2.04936
True	P63005	Platelet-activating factor acetylhydrolase IB subunit alpha OS=Mus musculus GN=Pafah1b1 PE=1 SV=2	1.70732	1	1	1	46.64	2.0339
True	Q9DCZ4	MICOS complex subunit Mic26 OS=Mus musculus GN=Apoo PE=1 SV=2	3.53535	1	1	1	22.59	2.0312
True	Q61739	Integrin alpha-6 OS=Mus musculus GN=Itga6 PE=1 SV=3	0.733272	1	1	1	122.082	2.0206
True	O09111	NADH dehydrogenase [ubiquinone] 1 beta subcomplex subunit 11, mitochondrial OS=Mus musculus GN=Ndufb11 PE=1 SV=2	6.62252	1	1	1	17.433	2.01986
True	Q8BI84	Melanoma inhibitory activity protein 3 OS=Mus musculus GN=Mia3 PE=1 SV=2	0.414508	1	1	1	213.544	2.01212
True	Q99JY0	Trifunctional enzyme subunit beta, mitochondrial OS=Mus musculus GN=Hadhb PE=1 SV=1	1.89474	1	1	1	51.353	1.99255
True	P63085	Mitogen-activated protein kinase 1 OS=Mus musculus GN=Mapk1 PE=1 SV=3	2.23464	1	1	1	41.249	1.9853
True	O55142	60S ribosomal protein L35a OS=Mus musculus GN=Rpl35a PE=1 SV=2	6.36364	1	1	1	12.546	1.98472
True	Q99JF8	PC4 and SFRS1-interacting protein OS=Mus musculus GN=Psip1 PE=1 SV=1	1.51515	1	1	1	59.66	1.98328
True	Q9EQ06	Estradiol 17-beta-dehydrogenase 11 OS=Mus musculus GN=Hsd17b11 PE=1 SV=1	2.68456	1	1	1	32.86	1.98194
True	Q8QZS1	3-hydroxyisobutyryl-CoA hydrolase, mitochondrial OS=Mus musculus GN=Hibch PE=1 SV=1	2.33766	1	1	1	43.01	1.98057
True	Q99K23	Ufm1-specific protease 2 OS=Mus musculus GN=Ufsp2 PE=1 SV=1	1.73536	1	1	1	52.482	1.98021
True	Q8CDN6	Thioredoxin-like protein 1 OS=Mus musculus GN=Txnl1 PE=1 SV=3	2.42215	1	1	1	32.217	1.97412
True	Q99KK7	Dipeptidyl peptidase 3 OS=Mus musculus GN=Dpp3 PE=1 SV=2	0.813008	1	1	1	82.846	1.95705
True	Q9D2M8	Ubiquitin-conjugating enzyme E2 variant 2 OS=Mus musculus GN=Ube2v2 PE=1 SV=4	4.82759	1	1	1	16.356	1.94367
True	Q9CZY3	Ubiquitin-conjugating enzyme E2 variant 1 OS=Mus musculus GN=Ube2v1 PE=1 SV=1	4.7619	1	1	1	16.344	1.94367
True	Q91V92	ATP-citrate synthase OS=Mus musculus GN=Acly PE=1 SV=1	0.733272	1	1	1	119.651	1.93696
True	P80318	T-complex protein 1 subunit gamma OS=Mus musculus GN=Cct3 PE=1 SV=1	2.38532	1	1	1	60.591	1.93524
True	Q8R1B4	Eukaryotic translation initiation factor 3 subunit C OS=Mus musculus GN=Eif3c PE=1 SV=1	1.09769	1	1	1	105.465	1.92745
True	Q61884	Meiosis-specific nuclear structural protein 1 OS=Mus musculus GN=Mns1 PE=1 SV=1	1.42566	1	1	1	60.198	1.91902
True	Q3TZ89	Protein transport protein Sec31B OS=Mus musculus GN=Sec31b PE=1 SV=2	0.604491	1	1	1	125.553	1.91776
True	Q80WJ7	Protein LYRIC OS=Mus musculus GN=Mtdh PE=1 SV=1	1.5544	1	1	1	63.808	1.90796
True	Q08857	Platelet glycoprotein 4 OS=Mus musculus GN=Cd36 PE=1 SV=2	1.48305	1	1	1	52.664	1.90296
True	Q9WUA2	Phenylalanine--tRNA ligase beta subunit OS=Mus musculus GN=Farsb PE=1 SV=2	1.52801	1	1	1	65.655	1.89166
True	Q9CQC6	Basic leucine zipper and W2 domain-containing protein 1 OS=Mus musculus GN=Bzw1 PE=1 SV=1	1.90931	1	1	1	48.013	1.87792
True	P46978	Dolichyl-diphosphooligosaccharide--protein glycosyltransferase subunit STT3A OS=Mus musculus GN=Stt3a PE=1 SV=1	1.98582	2	2	2	80.545	1.87451
True	Q9Z204	Heterogeneous nuclear ribonucleoproteins C1/C2 OS=Mus musculus GN=Hnrnpc PE=1 SV=1	3.83387	1	1	1	34.364	1.87308
True	P97364	Selenide, water dikinase 2 OS=Mus musculus GN=Sephs2 PE=1 SV=3	1.76991	1	1	1	47.804	1.87128
True	P47791	Glutathione reductase, mitochondrial OS=Mus musculus GN=Gsr PE=1 SV=3	2.6	1	1	1	53.629	1.86296
True	Q91XQ0	Dynein heavy chain 8, axonemal OS=Mus musculus GN=Dnah8 PE=1 SV=2	0.169097	1	1	1	540.892	1.84334
True	O55022	Membrane-associated progesterone receptor component 1 OS=Mus musculus GN=Pgrmc1 PE=1 SV=4	4.10256	1	1	1	21.681	1.84133
True	Q3U1J4	DNA damage-binding protein 1 OS=Mus musculus GN=Ddb1 PE=1 SV=2	0.614035	1	1	1	126.772	1.81711
True	Q922D8	C-1-tetrahydrofolate synthase, cytoplasmic OS=Mus musculus GN=Mthfd1 PE=1 SV=4	0.962567	1	1	1	101.136	1.78919
True	P50096	Inosine-5'-monophosphate dehydrogenase 1 OS=Mus musculus GN=Impdh1 PE=1 SV=2	2.14008	1	1	1	55.243	1.78323
True	Q922B2	Aspartate--tRNA ligase, cytoplasmic OS=Mus musculus GN=Dars PE=1 SV=2	2.79441	2	2	2	57.111	1.78006
True	Q9CPQ1	Cytochrome c oxidase subunit 6C OS=Mus musculus GN=Cox6c PE=1 SV=3	9.21053	1	1	1	8.464	1.76523
True	P28666	Murinoglobulin-2 OS=Mus musculus GN=Mug2 PE=1 SV=2	0.68918	1	1	1	162.279	1.75623
True	P28665	Murinoglobulin-1 OS=Mus musculus GN=Mug1 PE=1 SV=3	0.677507	1	1	1	165.193	1.75623
True	P09528	Ferritin heavy chain OS=Mus musculus GN=Fth1 PE=1 SV=2	3.84615	1	1	1	21.053	1.74736
True	Q9Z0Y2	Phospholipase A2 OS=Mus musculus GN=Pla2g1b PE=1 SV=1	4.10959	1	1	1	16.279	1.74292
True	O88456	Calpain small subunit 1 OS=Mus musculus GN=Capns1 PE=1 SV=1	2.60223	1	1	1	28.445	1.72955
True	Q9D7J7	Calpain small subunit 2 OS=Mus musculus GN=Capns2 PE=2 SV=1	2.83401	1	1	1	27.173	1.72955
True	Q8BZF8	Phosphoglucomutase-like protein 5 OS=Mus musculus GN=Pgm5 PE=1 SV=2	1.5873	1	1	1	62.181	1.69739
True	Q9CY27	Very-long-chain enoyl-CoA reductase OS=Mus musculus GN=Tecr PE=1 SV=1	2.92208	1	1	1	36.067	1.68318
True	P43276	Histone H1.5 OS=Mus musculus GN=Hist1h1b PE=1 SV=2	4.03587	1	1	1	22.562	1.65228
True	Q03958	Prefoldin subunit 6 OS=Mus musculus GN=Pfdn6 PE=1 SV=1	6.29921	1	1	1	14.446	1.63689
True	Q91WD5	NADH dehydrogenase [ubiquinone] iron-sulfur protein 2, mitochondrial OS=Mus musculus GN=Ndufs2 PE=1 SV=1	1.72786	1	1	1	52.592	1.61927
True	Q9D2V7	Coronin-7 OS=Mus musculus GN=Coro7 PE=1 SV=2	1.73536	1	1	1	100.749	1.61744
True	P17183	Gamma-enolase OS=Mus musculus GN=Eno2 PE=1 SV=2	1.38249	1	1	1	47.267	1.6046
True	P10107	Annexin A1 OS=Mus musculus GN=Anxa1 PE=1 SV=2	3.46821	1	1	1	38.71	1.60267

## Sheet: B) WT2_PNA
Checked	Accession	Description	Coverage	# Peptides	# PSMs	# Unique Peptides	MW [kDa]	Score Sequest HT
True	P00688	Pancreatic alpha-amylase OS=Mus musculus GN=Amy2 PE=1 SV=2	43.3071	16	228	16	57.282	583.223
True	P01942	Hemoglobin subunit alpha OS=Mus musculus GN=Hba PE=1 SV=2	33.0986	4	118	4	15.076	226.958
True	P00687	Alpha-amylase 1 OS=Mus musculus GN=Amy1 PE=1 SV=2	11.9374	6	96	6	57.607	134.368
True	P09103	Protein disulfide-isomerase OS=Mus musculus GN=P4hb PE=1 SV=2	32.8094	18	55	18	57.023	90.4699
True	Q9CR35	Chymotrypsinogen B OS=Mus musculus GN=Ctrb1 PE=1 SV=1	32.3194	6	53	6	27.804	84.554
True	P20029	78 kDa glucose-regulated protein OS=Mus musculus GN=Hspa5 PE=1 SV=3	28.2443	15	20	14	72.377	77.8225
True	D3Z6P0	Protein disulfide-isomerase A2 OS=Mus musculus GN=Pdia2 PE=1 SV=1	37.0019	17	35	17	58.28	76.2517
True	P14211	Calreticulin OS=Mus musculus GN=Calr PE=1 SV=1	25.9615	12	19	12	47.965	74.6202
True	P08113	Endoplasmin OS=Mus musculus GN=Hsp90b1 PE=1 SV=2	25.9352	18	20	17	92.418	72.1791
True	P07724	Serum albumin OS=Mus musculus GN=Alb PE=1 SV=3	24.8355	13	18	13	68.648	65.1934
True	P10126	Elongation factor 1-alpha 1 OS=Mus musculus GN=Eef1a1 PE=1 SV=3	32.4675	12	46	12	50.082	63.1558
True	Q8VDJ3	Vigilin OS=Mus musculus GN=Hdlbp PE=1 SV=1	16.1672	17	19	17	141.655	60.0175
True	P35564	Calnexin OS=Mus musculus GN=Canx PE=1 SV=1	18.7817	11	15	11	67.236	59.9886
True	P02088	Hemoglobin subunit beta-1 OS=Mus musculus GN=Hbb-b1 PE=1 SV=2	59.1837	7	18	7	15.83	59.2036
True	P05208	Chymotrypsin-like elastase family member 2A OS=Mus musculus GN=Cela2a PE=1 SV=1	39.4834	6	12	6	28.895	51.5133
True	Q6P8U6	Pancreatic triacylglycerol lipase OS=Mus musculus GN=Pnlip PE=1 SV=1	23.2258	8	12	7	51.395	45.9915
True	Q7TPZ8	Carboxypeptidase A1 OS=Mus musculus GN=Cpa1 PE=1 SV=1	25.537	9	13	9	47.355	45.6927
True	Q5BKQ4	Inactive pancreatic lipase-related protein 1 OS=Mus musculus GN=Pnliprp1 PE=1 SV=2	20.0846	8	12	7	52.662	45.032
True	P62631	Elongation factor 1-alpha 2 OS=Mus musculus GN=Eef1a2 PE=1 SV=1	18.7905	7	40	7	50.422	42.1693
True	P58252	Elongation factor 2 OS=Mus musculus GN=Eef2 PE=1 SV=2	11.3054	10	12	10	95.253	38.8368
True	P15626	Glutathione S-transferase Mu 2 OS=Mus musculus GN=Gstm2 PE=1 SV=2	37.156	10	11	8	25.7	36.0233
True	P52480	Pyruvate kinase PKM OS=Mus musculus GN=Pkm PE=1 SV=4	14.1243	6	8	6	57.808	35.4566
True	P63260	Actin, cytoplasmic 2 OS=Mus musculus GN=Actg1 PE=1 SV=1	28.8	8	10	3	41.766	34.2565
True	P60710	Actin, cytoplasmic 1 OS=Mus musculus GN=Actb PE=1 SV=1	28.8	8	10	3	41.71	34.2565
True	P15947	Kallikrein-1 OS=Mus musculus GN=Klk1 PE=1 SV=3	21.8391	5	7	5	28.756	33.2395
True	Q91X79	Chymotrypsin-like elastase family member 1 OS=Mus musculus GN=Cela1 PE=1 SV=1	27.8195	5	7	5	28.882	31.2589
True	P07901	Heat shock protein HSP 90-alpha OS=Mus musculus GN=Hsp90aa1 PE=1 SV=4	11.4598	10	11	3	84.735	31.1048
True	P27773	Protein disulfide-isomerase A3 OS=Mus musculus GN=Pdia3 PE=1 SV=2	19.2079	8	9	8	56.643	30.1479
True	P61979	Heterogeneous nuclear ribonucleoprotein K OS=Mus musculus GN=Hnrnpk PE=1 SV=1	23.1102	8	9	8	50.944	29.8769
True	Q9Z1Q9	Valine--tRNA ligase OS=Mus musculus GN=Vars PE=1 SV=1	7.4426	7	8	7	140.127	29.484
True	Q99PL5	Ribosome-binding protein 1 OS=Mus musculus GN=Rrbp1 PE=1 SV=2	22.5545	9	9	9	172.776	29.4788
True	Q9DBF1	Alpha-aminoadipic semialdehyde dehydrogenase OS=Mus musculus GN=Aldh7a1 PE=1 SV=4	17.9963	7	8	7	58.824	29.3314
True	P11499	Heat shock protein HSP 90-beta OS=Mus musculus GN=Hsp90ab1 PE=1 SV=3	10.4972	9	10	1	83.229	29.2824
True	P54071	Isocitrate dehydrogenase [NADP], mitochondrial OS=Mus musculus GN=Idh2 PE=1 SV=3	18.3628	8	9	8	50.874	29.1796
True	Q922R8	Protein disulfide-isomerase A6 OS=Mus musculus GN=Pdia6 PE=1 SV=3	15.4545	6	9	6	48.07	28.4087
True	Q01768	Nucleoside diphosphate kinase B OS=Mus musculus GN=Nme2 PE=1 SV=1	35.5263	4	7	2	17.352	28.3639
True	P24369	Peptidyl-prolyl cis-trans isomerase B OS=Mus musculus GN=Ppib PE=1 SV=2	35.6481	8	9	8	23.699	27.2675
True	Q61753	D-3-phosphoglycerate dehydrogenase OS=Mus musculus GN=Phgdh PE=1 SV=3	11.257	6	6	6	56.549	26.7887
True	P63101	14-3-3 protein zeta/delta OS=Mus musculus GN=Ywhaz PE=1 SV=1	26.5306	7	9	5	27.754	26.523
True	P07146	Anionic trypsin-2 OS=Mus musculus GN=Prss2 PE=1 SV=1	21.1382	3	5	3	26.187	26.493
True	P57780	Alpha-actinin-4 OS=Mus musculus GN=Actn4 PE=1 SV=1	5.48246	4	6	4	104.911	26.3915
True	Q78PY7	Staphylococcal nuclease domain-containing protein 1 OS=Mus musculus GN=Snd1 PE=1 SV=1	7.8022	6	7	6	102.025	26.3583
True	P63242	Eukaryotic translation initiation factor 5A-1 OS=Mus musculus GN=Eif5a PE=1 SV=2	29.8701	6	7	6	16.821	25.948
True	Q99KI0	Aconitate hydratase, mitochondrial OS=Mus musculus GN=Aco2 PE=1 SV=1	10.641	8	8	8	85.41	25.4871
True	P14869	60S acidic ribosomal protein P0 OS=Mus musculus GN=Rplp0 PE=1 SV=3	23.3438	5	6	5	34.195	25.4359
True	Q9CQ52	Chymotrypsin-like elastase family member 3B OS=Mus musculus GN=Cela3b PE=1 SV=1	21.5613	4	10	4	28.886	25.3399
True	Q9JKR6	Hypoxia up-regulated protein 1 OS=Mus musculus GN=Hyou1 PE=1 SV=1	7.10711	6	7	6	111.112	25.3088
True	Q3UPL0	Protein transport protein Sec31A OS=Mus musculus GN=Sec31a PE=1 SV=2	5.60976	6	7	6	133.486	24.9505
True	P15945	Kallikrein 1-related peptidase b5 OS=Mus musculus GN=Klk1b5 PE=2 SV=1	8.42912	2	4	2	28.729	24.8163
True	Q921I1	Serotransferrin OS=Mus musculus GN=Tf PE=1 SV=1	8.17791	5	6	5	76.674	24.7212
True	Q9D8U3	Endoplasmic reticulum resident protein 27 OS=Mus musculus GN=Erp27 PE=1 SV=1	15.4412	3	5	3	30.674	24.6072
True	P99024	Tubulin beta-5 chain OS=Mus musculus GN=Tubb5 PE=1 SV=1	12.8378	5	8	5	49.639	24.4137
True	Q7TMM9	Tubulin beta-2A chain OS=Mus musculus GN=Tubb2a PE=1 SV=1	12.809	5	8	5	49.875	24.4137
True	P68372	Tubulin beta-4B chain OS=Mus musculus GN=Tubb4b PE=1 SV=1	12.809	5	8	5	49.799	24.4137
True	Q9CWF2	Tubulin beta-2B chain OS=Mus musculus GN=Tubb2b PE=1 SV=1	12.809	5	8	5	49.921	24.4137
True	P62737	Actin, aortic smooth muscle OS=Mus musculus GN=Acta2 PE=1 SV=1	19.8939	6	8	1	41.982	23.4906
True	P68033	Actin, alpha cardiac muscle 1 OS=Mus musculus GN=Actc1 PE=1 SV=1	19.8939	6	8	1	41.992	23.4906
True	P63268	Actin, gamma-enteric smooth muscle OS=Mus musculus GN=Actg2 PE=1 SV=1	19.9468	6	8	1	41.85	23.4906
True	P68134	Actin, alpha skeletal muscle OS=Mus musculus GN=Acta1 PE=1 SV=1	19.8939	6	8	1	42.024	23.4906
True	P68368	Tubulin alpha-4A chain OS=Mus musculus GN=Tuba4a PE=1 SV=1	14.9554	5	6	5	49.892	22.502
True	Q9CXI5	Mesencephalic astrocyte-derived neurotrophic factor OS=Mus musculus GN=Manf PE=1 SV=1	26.8156	5	6	5	20.361	22.2535
True	Q7TPR4	Alpha-actinin-1 OS=Mus musculus GN=Actn1 PE=1 SV=1	4.4843	3	5	3	103.004	22.2509
True	Q03265	ATP synthase subunit alpha, mitochondrial OS=Mus musculus GN=Atp5a1 PE=1 SV=1	12.6582	6	7	6	59.716	22.2296
True	Q64285	Bile salt-activated lipase OS=Mus musculus GN=Cel PE=1 SV=1	7.34558	6	7	6	65.771	21.7531
True	Q9D6F9	Tubulin beta-4A chain OS=Mus musculus GN=Tubb4a PE=1 SV=3	10.1351	4	7	4	49.554	21.4282
True	P99027	60S acidic ribosomal protein P2 OS=Mus musculus GN=Rplp2 PE=1 SV=3	25.2174	4	5	4	11.644	21.1751
True	P68040	Guanine nucleotide-binding protein subunit beta-2-like 1 OS=Mus musculus GN=Gnb2l1 PE=1 SV=3	18.9274	6	7	6	35.055	20.9607
True	P50247	Adenosylhomocysteinase OS=Mus musculus GN=Ahcy PE=1 SV=3	16.6667	7	7	7	47.657	20.9173
True	Q9D0R2	Threonine--tRNA ligase, cytoplasmic OS=Mus musculus GN=Tars PE=1 SV=2	9.8338	6	6	6	83.303	20.8581
True	Q9D0F3	Protein ERGIC-53 OS=Mus musculus GN=Lman1 PE=1 SV=1	6.96325	3	4	3	57.753	20.6996
True	P62259	14-3-3 protein epsilon OS=Mus musculus GN=Ywhae PE=1 SV=1	25.8824	6	7	4	29.155	20.6551
True	P63017	Heat shock cognate 71 kDa protein OS=Mus musculus GN=Hspa8 PE=1 SV=1	8.66873	5	6	4	70.827	20.6169
True	P35700	Peroxiredoxin-1 OS=Mus musculus GN=Prdx1 PE=1 SV=1	23.1156	4	5	4	22.162	20.6167
True	P35979	60S ribosomal protein L12 OS=Mus musculus GN=Rpl12 PE=1 SV=2	35.7576	4	5	4	17.794	20.6162
True	P10852	4F2 cell-surface antigen heavy chain OS=Mus musculus GN=Slc3a2 PE=1 SV=1	11.4068	7	7	7	58.3	20.4756
True	P26645	Myristoylated alanine-rich C-kinase substrate OS=Mus musculus GN=Marcks PE=1 SV=2	16.8285	4	4	4	29.644	20.3274
True	P26350	Prothymosin alpha OS=Mus musculus GN=Ptma PE=1 SV=2	22.5225	3	5	3	12.247	20.2983
True	Q3UHX2	28 kDa heat- and acid-stable phosphoprotein OS=Mus musculus GN=Pdap1 PE=1 SV=1	18.232	5	6	5	20.593	20.0815
True	P68373	Tubulin alpha-1C chain OS=Mus musculus GN=Tuba1c PE=1 SV=1	12.6949	4	5	4	49.877	19.9686
True	P68369	Tubulin alpha-1A chain OS=Mus musculus GN=Tuba1a PE=1 SV=1	12.6386	4	5	4	50.104	19.9686
True	P05213	Tubulin alpha-1B chain OS=Mus musculus GN=Tuba1b PE=1 SV=2	12.6386	4	5	4	50.12	19.9686
True	Q5XJY5	Coatomer subunit delta OS=Mus musculus GN=Arcn1 PE=1 SV=2	9.00196	5	6	5	57.193	19.6498
True	Q8R081	Heterogeneous nuclear ribonucleoprotein L OS=Mus musculus GN=Hnrnpl PE=1 SV=2	7.67918	3	3	3	63.923	19.5385
True	Q9Z0N1	Eukaryotic translation initiation factor 2 subunit 3, X-linked OS=Mus musculus GN=Eif2s3x PE=1 SV=2	14.8305	6	6	6	51.033	19.0459
True	Q922D8	C-1-tetrahydrofolate synthase, cytoplasmic OS=Mus musculus GN=Mthfd1 PE=1 SV=4	6.73797	6	7	6	101.136	19.0321
True	P08249	Malate dehydrogenase, mitochondrial OS=Mus musculus GN=Mdh2 PE=1 SV=3	21.3018	6	6	6	35.589	18.8404
True	Q9CQV8	14-3-3 protein beta/alpha OS=Mus musculus GN=Ywhab PE=1 SV=3	16.2602	4	6	2	28.069	18.6776
True	P62960	Nuclease-sensitive element-binding protein 1 OS=Mus musculus GN=Ybx1 PE=1 SV=3	15.8385	4	5	4	35.709	18.535
True	Q99K85	Phosphoserine aminotransferase OS=Mus musculus GN=Psat1 PE=1 SV=1	14.0541	6	6	6	40.447	18.4156
True	Q93092	Transaldolase OS=Mus musculus GN=Taldo1 PE=1 SV=2	17.2107	6	6	6	37.363	18.372
True	Q8BVI4	Dihydropteridine reductase OS=Mus musculus GN=Qdpr PE=1 SV=2	17.4274	3	4	3	25.554	18.1033
True	Q9CPR4	60S ribosomal protein L17 OS=Mus musculus GN=Rpl17 PE=1 SV=3	16.3043	2	4	2	21.409	18.0904
True	P55264	Adenosine kinase OS=Mus musculus GN=Adk PE=1 SV=2	14.4044	5	7	5	40.123	17.7586
True	P40142	Transketolase OS=Mus musculus GN=Tkt PE=1 SV=1	6.74157	5	5	5	67.588	17.7054
True	P05214	Tubulin alpha-3 chain OS=Mus musculus GN=Tuba3a PE=1 SV=1	10.8889	3	4	3	49.928	17.6035
True	Q8BH04	Phosphoenolpyruvate carboxykinase [GTP], mitochondrial OS=Mus musculus GN=Pck2 PE=1 SV=1	10.3125	4	4	4	70.482	17.5563
True	Q02053	Ubiquitin-like modifier-activating enzyme 1 OS=Mus musculus GN=Uba1 PE=1 SV=1	4.34783	4	5	4	117.734	17.4365
True	P17742	Peptidyl-prolyl cis-trans isomerase A OS=Mus musculus GN=Ppia PE=1 SV=2	25.6098	5	6	5	17.96	17.3701
True	Q99KV1	DnaJ homolog subfamily B member 11 OS=Mus musculus GN=Dnajb11 PE=1 SV=1	13.9665	4	4	4	40.53	17.3202
True	O88569	Heterogeneous nuclear ribonucleoproteins A2/B1 OS=Mus musculus GN=Hnrnpa2b1 PE=1 SV=2	14.1643	5	6	4	37.38	17.2131
True	P97450	ATP synthase-coupling factor 6, mitochondrial OS=Mus musculus GN=Atp5j PE=1 SV=1	30.5556	3	4	3	12.489	17.0748
True	P32921	Tryptophan--tRNA ligase, cytoplasmic OS=Mus musculus GN=Wars PE=1 SV=2	12.8898	5	5	5	54.323	17.0415
True	Q9JK88	Serpin I2 OS=Mus musculus GN=Serpini2 PE=1 SV=1	10.3704	4	5	4	45.747	16.8818
True	P61222	ATP-binding cassette sub-family E member 1 OS=Mus musculus GN=Abce1 PE=1 SV=1	8.34725	5	6	5	67.271	16.7457
True	Q9CYA0	Cysteine-rich with EGF-like domain protein 2 OS=Mus musculus GN=Creld2 PE=1 SV=1	12.5714	3	4	3	38.194	16.5722
True	Q9Z0N2	Eukaryotic translation initiation factor 2 subunit 3, Y-linked OS=Mus musculus GN=Eif2s3y PE=1 SV=2	12.5	5	5	5	51.098	16.3932
True	Q8BJW6	Eukaryotic translation initiation factor 2A OS=Mus musculus GN=Eif2a PE=1 SV=2	5.16351	3	4	3	64.363	16.2718
True	P62082	40S ribosomal protein S7 OS=Mus musculus GN=Rps7 PE=2 SV=1	21.6495	3	4	3	22.113	15.9756
True	Q61024	Asparagine synthetase [glutamine-hydrolyzing] OS=Mus musculus GN=Asns PE=1 SV=3	8.19964	5	6	5	64.241	15.9071
True	Q9JI91	Alpha-actinin-2 OS=Mus musculus GN=Actn2 PE=1 SV=2	3.24385	2	3	2	103.768	15.7658
True	Q91YW3	DnaJ homolog subfamily C member 3 OS=Mus musculus GN=Dnajc3 PE=1 SV=1	5.35714	4	5	4	57.428	15.7312
True	P62270	40S ribosomal protein S18 OS=Mus musculus GN=Rps18 PE=1 SV=3	19.7368	4	5	4	17.708	15.5917
True	P14152	Malate dehydrogenase, cytoplasmic OS=Mus musculus GN=Mdh1 PE=1 SV=3	17.6647	4	4	4	36.488	15.4899
True	Q06890	Clusterin OS=Mus musculus GN=Clu PE=1 SV=1	12.9464	5	5	5	51.623	15.4297
True	P63028	Translationally-controlled tumor protein OS=Mus musculus GN=Tpt1 PE=1 SV=1	21.5116	3	4	3	19.45	15.2958
True	P43137	Lithostathine-1 OS=Mus musculus GN=Reg1 PE=1 SV=1	25.4545	3	4	3	18.507	15.2744
True	P15532	Nucleoside diphosphate kinase A OS=Mus musculus GN=Nme1 PE=1 SV=1	26.3158	3	4	1	17.197	15.2567
True	P02089	Hemoglobin subunit beta-2 OS=Mus musculus GN=Hbb-b2 PE=1 SV=2	23.8095	3	6	3	15.868	15.1859
True	Q9D1M7	Peptidyl-prolyl cis-trans isomerase FKBP11 OS=Mus musculus GN=Fkbp11 PE=1 SV=1	19.403	3	4	3	22.123	15.0974
True	P63158	High mobility group protein B1 OS=Mus musculus GN=Hmgb1 PE=1 SV=2	15.814	2	3	2	24.878	14.9654
True	P46425	Glutathione S-transferase P 2 OS=Mus musculus GN=Gstp2 PE=1 SV=2	14.7619	2	4	2	23.522	14.8256
True	P19157	Glutathione S-transferase P 1 OS=Mus musculus GN=Gstp1 PE=1 SV=2	14.7619	2	4	2	23.594	14.8256
True	Q9Z2C8	Y-box-binding protein 2 OS=Mus musculus GN=Ybx2 PE=1 SV=1	8.88889	3	4	3	38.248	14.5567
True	Q9JKB3	Y-box-binding protein 3 OS=Mus musculus GN=Ybx3 PE=1 SV=2	8.86427	3	4	3	38.79	14.5567
True	P24549	Retinal dehydrogenase 1 OS=Mus musculus GN=Aldh1a1 PE=1 SV=5	11.5768	5	5	3	54.433	14.5077
True	O55029	Coatomer subunit beta' OS=Mus musculus GN=Copb2 PE=1 SV=2	7.07182	6	6	6	102.384	14.3571
True	Q9R0P3	S-formylglutathione hydrolase OS=Mus musculus GN=Esd PE=1 SV=1	18.4397	3	3	3	31.299	14.2052
True	P62751	60S ribosomal protein L23a OS=Mus musculus GN=Rpl23a PE=1 SV=1	21.1538	4	5	4	17.684	14.1521
True	O70251	Elongation factor 1-beta OS=Mus musculus GN=Eef1b PE=1 SV=5	20.4444	3	3	3	24.678	14.1074
True	Q9Z1Z0	General vesicular transport factor p115 OS=Mus musculus GN=Uso1 PE=1 SV=2	5.52659	4	4	4	106.917	13.9825
True	Q8BWY3	Eukaryotic peptide chain release factor subunit 1 OS=Mus musculus GN=Etf1 PE=1 SV=4	7.78032	3	4	3	49	13.9386
True	Q6ZWX6	Eukaryotic translation initiation factor 2 subunit 1 OS=Mus musculus GN=Eif2s1 PE=1 SV=3	16.5079	5	5	5	36.085	13.8903
True	Q8BMS1	Trifunctional enzyme subunit alpha, mitochondrial OS=Mus musculus GN=Hadha PE=1 SV=1	6.68414	4	4	4	82.617	13.8621
True	P17751	Triosephosphate isomerase OS=Mus musculus GN=Tpi1 PE=1 SV=4	13.7124	3	4	3	32.171	13.8447
True	O35855	Branched-chain-amino-acid aminotransferase, mitochondrial OS=Mus musculus GN=Bcat2 PE=1 SV=2	8.14249	3	4	3	44.099	13.8172
True	Q9ERD7	Tubulin beta-3 chain OS=Mus musculus GN=Tubb3 PE=1 SV=1	8	3	4	3	50.386	13.7274
True	O88986	2-amino-3-ketobutyrate coenzyme A ligase, mitochondrial OS=Mus musculus GN=Gcat PE=1 SV=2	10.8173	4	4	4	44.902	13.5807
True	O08749	Dihydrolipoyl dehydrogenase, mitochondrial OS=Mus musculus GN=Dld PE=1 SV=2	8.6444	3	3	3	54.238	13.5278
True	Q9JJZ2	Tubulin alpha-8 chain OS=Mus musculus GN=Tuba8 PE=1 SV=1	7.34967	2	3	2	50.02	13.4865
True	P55258	Ras-related protein Rab-8A OS=Mus musculus GN=Rab8a PE=1 SV=2	16.4251	3	4	1	23.653	13.3624
True	Q8K2B3	Succinate dehydrogenase [ubiquinone] flavoprotein subunit, mitochondrial OS=Mus musculus GN=Sdha PE=1 SV=1	6.77711	4	4	4	72.539	13.3515
True	P68510	14-3-3 protein eta OS=Mus musculus GN=Ywhah PE=1 SV=2	15.8537	4	5	2	28.194	13.3477
True	Q9CZU6	Citrate synthase, mitochondrial OS=Mus musculus GN=Cs PE=1 SV=1	11.8534	5	5	5	51.703	13.3119
True	P17892	Pancreatic lipase-related protein 2 OS=Mus musculus GN=Pnliprp2 PE=1 SV=1	10.2564	4	4	2	52.551	13.2732
True	Q61035	Histidine--tRNA ligase, cytoplasmic OS=Mus musculus GN=Hars PE=1 SV=2	8.6444	3	3	3	57.396	13.2137
True	Q8BH95	Enoyl-CoA hydratase, mitochondrial OS=Mus musculus GN=Echs1 PE=1 SV=1	11.3793	3	4	3	31.454	13.2064
True	Q8BFR5	Elongation factor Tu, mitochondrial OS=Mus musculus GN=Tufm PE=1 SV=1	8.62832	3	3	3	49.477	13.1696
True	Q8K0C5	Zymogen granule membrane protein 16 OS=Mus musculus GN=Zg16 PE=1 SV=1	37.7246	3	3	3	18.198	13.1327
True	O08709	Peroxiredoxin-6 OS=Mus musculus GN=Prdx6 PE=1 SV=3	19.1964	4	4	4	24.855	12.9502
True	Q99LC5	Electron transfer flavoprotein subunit alpha, mitochondrial OS=Mus musculus GN=Etfa PE=1 SV=2	14.1141	3	3	3	34.988	12.9418
True	P62702	40S ribosomal protein S4, X isoform OS=Mus musculus GN=Rps4x PE=1 SV=2	17.4905	5	5	5	29.579	12.8752
True	P97351	40S ribosomal protein S3a OS=Mus musculus GN=Rps3a PE=1 SV=3	12.8788	3	4	3	29.866	12.8701
True	Q8K009	Mitochondrial 10-formyltetrahydrofolate dehydrogenase OS=Mus musculus GN=Aldh1l2 PE=1 SV=2	5.30878	6	6	6	101.526	12.8363
True	Q62159	Rho-related GTP-binding protein RhoC OS=Mus musculus GN=Rhoc PE=1 SV=2	21.7617	3	3	3	21.992	12.7973
True	Q9QUI0	Transforming protein RhoA OS=Mus musculus GN=Rhoa PE=1 SV=1	21.7617	3	3	3	21.768	12.7973
True	P62908	40S ribosomal protein S3 OS=Mus musculus GN=Rps3 PE=1 SV=1	20.5761	4	4	4	26.657	12.6819
True	P08003	Protein disulfide-isomerase A4 OS=Mus musculus GN=Pdia4 PE=1 SV=3	8.15047	4	5	4	71.938	12.6473
True	P61027	Ras-related protein Rab-10 OS=Mus musculus GN=Rab10 PE=1 SV=1	17	3	4	1	22.527	12.6451
True	P08228	Superoxide dismutase [Cu-Zn] OS=Mus musculus GN=Sod1 PE=1 SV=2	16.8831	2	3	2	15.933	12.632
True	Q9DBP5	UMP-CMP kinase OS=Mus musculus GN=Cmpk1 PE=1 SV=1	15.8163	3	4	3	22.151	12.574
True	Q9D6P8	Calmodulin-like protein 3 OS=Mus musculus GN=Calml3 PE=2 SV=1	38.255	3	4	3	16.691	12.5519
True	P09411	Phosphoglycerate kinase 1 OS=Mus musculus GN=Pgk1 PE=1 SV=4	8.63309	3	3	3	44.522	12.4822
True	Q91WQ3	Tyrosine--tRNA ligase, cytoplasmic OS=Mus musculus GN=Yars PE=1 SV=3	8.90152	4	4	4	59.068	12.3679
True	Q8QZS1	3-hydroxyisobutyryl-CoA hydrolase, mitochondrial OS=Mus musculus GN=Hibch PE=1 SV=1	8.31169	3	4	3	43.01	12.3457
True	Q6ZWN5	40S ribosomal protein S9 OS=Mus musculus GN=Rps9 PE=1 SV=3	17.5258	5	6	5	22.578	12.3278
True	P06151	L-lactate dehydrogenase A chain OS=Mus musculus GN=Ldha PE=1 SV=3	8.13253	2	3	2	36.475	12.2767
True	Q8BMA6	Signal recognition particle subunit SRP68 OS=Mus musculus GN=Srp68 PE=1 SV=2	7.84	3	3	3	70.53	12.1946
True	P17156	Heat shock-related 70 kDa protein 2 OS=Mus musculus GN=Hspa2 PE=1 SV=2	4.2654	2	3	1	69.599	12.1731
True	Q8JZQ9	Eukaryotic translation initiation factor 3 subunit B OS=Mus musculus GN=Eif3b PE=1 SV=1	5.10585	3	3	3	91.313	12.0604
True	Q8R2E9	ERO1-like protein beta OS=Mus musculus GN=Ero1b PE=1 SV=1	8.99358	4	4	4	53.484	11.8788
True	Q9D1G1	Ras-related protein Rab-1B OS=Mus musculus GN=Rab1b PE=1 SV=1	14.9254	3	4	1	22.173	11.7487
True	P62821	Ras-related protein Rab-1A OS=Mus musculus GN=Rab1A PE=1 SV=3	14.6341	3	4	1	22.663	11.7487
True	P07759	Serine protease inhibitor A3K OS=Mus musculus GN=Serpina3k PE=1 SV=2	10.5263	3	3	3	46.85	11.7092
True	Q61990	Poly(rC)-binding protein 2 OS=Mus musculus GN=Pcbp2 PE=1 SV=1	12.1547	4	4	2	38.197	11.6978
True	P47738	Aldehyde dehydrogenase, mitochondrial OS=Mus musculus GN=Aldh2 PE=1 SV=1	7.70713	4	4	3	56.502	11.6781
True	P09405	Nucleolin OS=Mus musculus GN=Ncl PE=1 SV=2	5.94059	4	4	4	76.677	11.5207
True	Q8C1A5	Thimet oligopeptidase OS=Mus musculus GN=Thop1 PE=1 SV=1	6.69578	4	4	4	77.976	11.4913
True	P35276	Ras-related protein Rab-3D OS=Mus musculus GN=Rab3d PE=1 SV=1	13.6986	3	4	2	24.401	11.4755
True	P62823	Ras-related protein Rab-3C OS=Mus musculus GN=Rab3c PE=1 SV=1	13.2159	3	4	2	25.856	11.4755
True	Q9CQQ7	ATP synthase F(0) complex subunit B1, mitochondrial OS=Mus musculus GN=Atp5f1 PE=1 SV=1	17.9688	4	4	4	28.93	11.4071
True	P56480	ATP synthase subunit beta, mitochondrial OS=Mus musculus GN=Atp5b PE=1 SV=2	7.93951	4	4	4	56.265	11.329
True	P63276	40S ribosomal protein S17 OS=Mus musculus GN=Rps17 PE=1 SV=2	25.1852	3	3	3	15.514	11.3217
True	P12970	60S ribosomal protein L7a OS=Mus musculus GN=Rpl7a PE=1 SV=2	11.2782	4	4	4	29.958	11.2614
True	Q922Q1	Mitochondrial amidoxime reducing component 2 OS=Mus musculus GN=Marc2 PE=1 SV=1	13.9053	5	5	5	38.17	11.2418
True	Q91YQ5	Dolichyl-diphosphooligosaccharide--protein glycosyltransferase subunit 1 OS=Mus musculus GN=Rpn1 PE=1 SV=1	6.08553	4	4	4	68.486	11.1907
True	P60335	Poly(rC)-binding protein 1 OS=Mus musculus GN=Pcbp1 PE=1 SV=1	12.3596	4	4	2	37.474	11.1819
True	Q9D6R2	Isocitrate dehydrogenase [NAD] subunit alpha, mitochondrial OS=Mus musculus GN=Idh3a PE=1 SV=1	11.4754	3	3	3	39.613	11.1754
True	P45878	Peptidyl-prolyl cis-trans isomerase FKBP2 OS=Mus musculus GN=Fkbp2 PE=1 SV=1	9.28571	2	3	2	15.334	11.0732
True	P61982	14-3-3 protein gamma OS=Mus musculus GN=Ywhag PE=1 SV=2	11.7409	3	4	1	28.285	11.0609
True	Q922U2	Keratin, type II cytoskeletal 5 OS=Mus musculus GN=Krt5 PE=1 SV=1	5	4	4	1	61.729	10.9894
True	P51410	60S ribosomal protein L9 OS=Mus musculus GN=Rpl9 PE=1 SV=2	17.7083	4	4	4	21.868	10.9758
True	Q9DB20	ATP synthase subunit O, mitochondrial OS=Mus musculus GN=Atp5o PE=1 SV=1	20.1878	3	3	3	23.349	10.9513
True	Q9Z110	Delta-1-pyrroline-5-carboxylate synthase OS=Mus musculus GN=Aldh18a1 PE=1 SV=2	2.64151	2	3	2	87.212	10.8787
True	Q3UW53	Protein Niban OS=Mus musculus GN=Fam129a PE=1 SV=2	5.83153	4	4	4	102.585	10.8342
True	Q6NZJ6	Eukaryotic translation initiation factor 4 gamma 1 OS=Mus musculus GN=Eif4g1 PE=1 SV=1	2.4375	4	4	4	175.967	10.7899
True	O55143	Sarcoplasmic/endoplasmic reticulum calcium ATPase 2 OS=Mus musculus GN=Atp2a2 PE=1 SV=2	5.17241	5	5	5	114.784	10.5016
True	Q9D1P4	Cysteine and histidine-rich domain-containing protein 1 OS=Mus musculus GN=Chordc1 PE=1 SV=1	5.43807	1	2	1	37.327	10.4915
True	Q8BSL7	ADP-ribosylation factor 2 OS=Mus musculus GN=Arf2 PE=1 SV=2	22.0994	3	3	2	20.733	10.4813
True	P61205	ADP-ribosylation factor 3 OS=Mus musculus GN=Arf3 PE=2 SV=2	22.0994	3	3	2	20.588	10.4813
True	P84078	ADP-ribosylation factor 1 OS=Mus musculus GN=Arf1 PE=1 SV=2	22.0994	3	3	2	20.684	10.4813
True	Q91V41	Ras-related protein Rab-14 OS=Mus musculus GN=Rab14 PE=1 SV=3	12.093	2	3	1	23.882	10.2296
True	P61620	Protein transport protein Sec61 subunit alpha isoform 1 OS=Mus musculus GN=Sec61a1 PE=1 SV=2	8.40336	4	4	4	52.231	10.1923
True	P05064	Fructose-bisphosphate aldolase A OS=Mus musculus GN=Aldoa PE=1 SV=2	9.89011	3	3	3	39.331	10.1086
True	P97807	Fumarate hydratase, mitochondrial OS=Mus musculus GN=Fh PE=1 SV=3	9.86193	4	4	4	54.322	10.104
True	P0CG50	Polyubiquitin-C OS=Mus musculus GN=Ubc PE=1 SV=2	46.594	3	3	3	82.499	9.95019
True	P62984	Ubiquitin-60S ribosomal protein L40 OS=Mus musculus GN=Uba52 PE=1 SV=2	29.6875	3	3	3	14.719	9.95019
True	P62983	Ubiquitin-40S ribosomal protein S27a OS=Mus musculus GN=Rps27a PE=1 SV=2	24.359	3	3	3	17.939	9.95019
True	P0CG49	Polyubiquitin-B OS=Mus musculus GN=Ubb PE=2 SV=1	49.8361	3	3	3	34.347	9.95019
True	P62754	40S ribosomal protein S6 OS=Mus musculus GN=Rps6 PE=1 SV=1	15.6627	3	3	3	28.663	9.93485
True	Q504N0	Carboxypeptidase A2 OS=Mus musculus GN=Cpa2 PE=1 SV=1	12.7098	3	3	3	47.027	9.89281
True	P31254	Ubiquitin-like modifier-activating enzyme 1 Y OS=Mus musculus GN=Uba1y PE=1 SV=2	1.89036	2	3	2	117.962	9.86504
True	Q9D958	Signal peptidase complex subunit 1 OS=Mus musculus GN=Spcs1 PE=2 SV=3	8.07453	2	3	2	18.174	9.82874
True	P11679	Keratin, type II cytoskeletal 8 OS=Mus musculus GN=Krt8 PE=1 SV=4	5.5102	4	4	1	54.531	9.7754
True	P10649	Glutathione S-transferase Mu 1 OS=Mus musculus GN=Gstm1 PE=1 SV=2	18.3486	3	3	2	25.953	9.74252
True	P60229	Eukaryotic translation initiation factor 3 subunit E OS=Mus musculus GN=Eif3e PE=1 SV=1	8.53933	4	4	4	52.187	9.70026
True	Q9D8N0	Elongation factor 1-gamma OS=Mus musculus GN=Eef1g PE=1 SV=3	9.15332	4	4	4	50.029	9.62039
True	Q9CPU0	Lactoylglutathione lyase OS=Mus musculus GN=Glo1 PE=1 SV=3	20.1087	3	3	3	20.796	9.59963
True	Q6P5E4	UDP-glucose:glycoprotein glucosyltransferase 1 OS=Mus musculus GN=Uggt1 PE=1 SV=4	2.12766	3	3	3	176.323	9.58217
True	A2AFS3	UPF0577 protein KIAA1324 OS=Mus musculus GN=Kiaa1324 PE=1 SV=1	2.67592	2	3	2	110.61	9.46007
True	P68254	14-3-3 protein theta OS=Mus musculus GN=Ywhaq PE=1 SV=1	10.6122	3	4	1	27.761	9.44488
True	P53026	60S ribosomal protein L10a OS=Mus musculus GN=Rpl10a PE=1 SV=3	15.6682	3	3	3	24.901	9.34852
True	Q9DBG6	Dolichyl-diphosphooligosaccharide--protein glycosyltransferase subunit 2 OS=Mus musculus GN=Rpn2 PE=1 SV=1	5.07132	2	2	2	69.02	9.34666
True	P50580	Proliferation-associated protein 2G4 OS=Mus musculus GN=Pa2g4 PE=1 SV=3	9.13706	3	3	3	43.671	9.27594
True	O35945	Aldehyde dehydrogenase, cytosolic 1 OS=Mus musculus GN=Aldh1a7 PE=1 SV=1	6.98603	4	4	2	54.553	9.24649
True	Q9QYB1	Chloride intracellular channel protein 4 OS=Mus musculus GN=Clic4 PE=1 SV=3	4.74308	1	2	1	28.711	9.20857
True	Q9CZT8	Ras-related protein Rab-3B OS=Mus musculus GN=Rab3b PE=1 SV=1	10.0457	2	3	1	24.741	9.20428
True	P63011	Ras-related protein Rab-3A OS=Mus musculus GN=Rab3a PE=1 SV=1	10	2	3	1	24.954	9.20428
True	P51881	ADP/ATP translocase 2 OS=Mus musculus GN=Slc25a5 PE=1 SV=3	12.7517	4	4	4	32.91	9.13011
True	Q7TSV4	Phosphoglucomutase-2 OS=Mus musculus GN=Pgm2 PE=1 SV=1	6.29032	3	3	3	68.704	8.98684
True	P62852	40S ribosomal protein S25 OS=Mus musculus GN=Rps25 PE=1 SV=1	16.8	3	3	3	13.734	8.84129
True	P81117	Nucleobindin-2 OS=Mus musculus GN=Nucb2 PE=1 SV=2	5.71429	2	2	2	50.273	8.83839
True	Q99LM2	CDK5 regulatory subunit-associated protein 3 OS=Mus musculus GN=Cdk5rap3 PE=1 SV=1	5.76541	3	3	3	56.955	8.83422
True	P35279	Ras-related protein Rab-6A OS=Mus musculus GN=Rab6a PE=1 SV=4	9.61538	2	3	1	23.575	8.83119
True	P57722	Poly(rC)-binding protein 3 OS=Mus musculus GN=Pcbp3 PE=1 SV=3	8.89488	3	3	1	39.269	8.75992
True	P62204	Calmodulin OS=Mus musculus GN=Calm1 PE=1 SV=2	12.7517	2	3	2	16.827	8.75268
True	P58771	Tropomyosin alpha-1 chain OS=Mus musculus GN=Tpm1 PE=1 SV=1	8.09859	2	3	2	32.661	8.64073
True	P21107	Tropomyosin alpha-3 chain OS=Mus musculus GN=Tpm3 PE=1 SV=3	8.07018	2	3	2	32.974	8.64073
True	Q9D7S7	60S ribosomal protein L22-like 1 OS=Mus musculus GN=Rpl22l1 PE=1 SV=1	9.83607	1	2	1	14.459	8.61091
True	P10605	Cathepsin B OS=Mus musculus GN=Ctsb PE=1 SV=2	9.14454	2	2	2	37.256	8.60226
True	P60843	Eukaryotic initiation factor 4A-I OS=Mus musculus GN=Eif4a1 PE=1 SV=1	5.41872	3	3	3	46.125	8.58671
True	P10630	Eukaryotic initiation factor 4A-II OS=Mus musculus GN=Eif4a2 PE=1 SV=2	5.40541	3	3	3	46.373	8.58671
True	Q9CZ30	Obg-like ATPase 1 OS=Mus musculus GN=Ola1 PE=1 SV=1	7.07071	3	3	3	44.701	8.58336
True	Q9D1Q6	Endoplasmic reticulum resident protein 44 OS=Mus musculus GN=Erp44 PE=1 SV=1	7.38916	2	2	2	46.823	8.5378
True	Q80W21	Glutathione S-transferase Mu 7 OS=Mus musculus GN=Gstm7 PE=1 SV=1	17.4312	3	3	1	25.693	8.50596
True	Q08731	Lithostathine-2 OS=Mus musculus GN=Reg2 PE=1 SV=1	9.82659	1	2	1	19.394	8.47264
True	P60766	Cell division control protein 42 homolog OS=Mus musculus GN=Cdc42 PE=1 SV=2	16.7539	3	3	3	21.245	8.40138
True	P42932	T-complex protein 1 subunit theta OS=Mus musculus GN=Cct8 PE=1 SV=3	6.20438	3	3	3	59.518	8.38323
True	Q9JHU4	Cytoplasmic dynein 1 heavy chain 1 OS=Mus musculus GN=Dync1h1 PE=1 SV=2	0.732127	3	3	3	531.71	8.3816
True	Q9Z2I8	Succinyl-CoA ligase [GDP-forming] subunit beta, mitochondrial OS=Mus musculus GN=Suclg2 PE=1 SV=3	7.15935	2	2	2	46.811	8.28299
True	P26638	Serine--tRNA ligase, cytoplasmic OS=Mus musculus GN=Sars PE=1 SV=3	4.10156	2	3	2	58.352	8.26363
True	P14131	40S ribosomal protein S16 OS=Mus musculus GN=Rps16 PE=1 SV=4	14.3836	3	3	3	16.435	8.2524
True	P30416	Peptidyl-prolyl cis-trans isomerase FKBP4 OS=Mus musculus GN=Fkbp4 PE=1 SV=5	7.20524	2	2	2	51.54	8.24854
True	P27659	60S ribosomal protein L3 OS=Mus musculus GN=Rpl3 PE=1 SV=3	7.94045	3	3	3	46.081	8.22488
True	Q8VEK3	Heterogeneous nuclear ribonucleoprotein U OS=Mus musculus GN=Hnrnpu PE=1 SV=1	3.875	3	3	3	87.863	8.11064
True	P47911	60S ribosomal protein L6 OS=Mus musculus GN=Rpl6 PE=1 SV=3	10.473	3	3	3	33.489	8.03662
True	P26443	Glutamate dehydrogenase 1, mitochondrial OS=Mus musculus GN=Glud1 PE=1 SV=1	5.01792	3	3	3	61.298	7.97736
True	Q64433	10 kDa heat shock protein, mitochondrial OS=Mus musculus GN=Hspe1 PE=1 SV=2	30.3922	3	3	3	10.956	7.97635
True	Q9DCH4	Eukaryotic translation initiation factor 3 subunit F OS=Mus musculus GN=Eif3f PE=1 SV=2	8.31025	2	2	2	37.96	7.8843
True	P18760	Cofilin-1 OS=Mus musculus GN=Cfl1 PE=1 SV=3	13.253	2	2	2	18.548	7.82807
True	Q9CZD3	Glycine--tRNA ligase OS=Mus musculus GN=Gars PE=1 SV=1	4.11523	3	3	3	81.826	7.82757
True	P29699	Alpha-2-HS-glycoprotein OS=Mus musculus GN=Ahsg PE=1 SV=1	6.08696	1	1	1	37.302	7.79188
True	Q9ER72	Cysteine--tRNA ligase, cytoplasmic OS=Mus musculus GN=Cars PE=1 SV=2	3.61011	3	3	3	94.8	7.74039
True	P59325	Eukaryotic translation initiation factor 5 OS=Mus musculus GN=Eif5 PE=1 SV=1	7.45921	3	3	3	48.938	7.70469
True	Q60931	Voltage-dependent anion-selective channel protein 3 OS=Mus musculus GN=Vdac3 PE=1 SV=1	8.12721	2	3	2	30.733	7.61962
True	Q9EQ20	Methylmalonate-semialdehyde dehydrogenase [acylating], mitochondrial OS=Mus musculus GN=Aldh6a1 PE=1 SV=1	5.60748	2	2	2	57.879	7.49191
True	Q9DCX2	ATP synthase subunit d, mitochondrial OS=Mus musculus GN=Atp5h PE=1 SV=3	17.3913	2	2	2	18.738	7.4552
True	Q9QXT0	Protein canopy homolog 2 OS=Mus musculus GN=Cnpy2 PE=1 SV=1	13.7363	2	2	2	20.754	7.44132
True	P25444	40S ribosomal protein S2 OS=Mus musculus GN=Rps2 PE=1 SV=3	10.2389	3	3	3	31.212	7.36264
True	P63038	60 kDa heat shock protein, mitochondrial OS=Mus musculus GN=Hspd1 PE=1 SV=1	4.18848	2	2	2	60.917	7.31273
True	Q8BGY2	Eukaryotic translation initiation factor 5A-2 OS=Mus musculus GN=Eif5a2 PE=1 SV=3	18.9542	2	2	2	16.782	7.3077
True	Q8R050	Eukaryotic peptide chain release factor GTP-binding subunit ERF3A OS=Mus musculus GN=Gspt1 PE=1 SV=2	4.40252	3	3	3	68.582	7.30503
True	P60904	DnaJ homolog subfamily C member 5 OS=Mus musculus GN=Dnajc5 PE=1 SV=1	7.57576	1	2	1	22.086	7.26447
True	Q68FD5	Clathrin heavy chain 1 OS=Mus musculus GN=Cltc PE=1 SV=3	1.55224	3	3	3	191.435	7.22907
True	Q8VCM8	Nicalin OS=Mus musculus GN=Ncln PE=1 SV=2	4.61812	2	2	2	62.868	7.14774
True	Q922H4	Mannose-1-phosphate guanyltransferase alpha OS=Mus musculus GN=Gmppa PE=1 SV=1	6.90476	2	2	2	46.215	7.13042
True	P06745	Glucose-6-phosphate isomerase OS=Mus musculus GN=Gpi PE=1 SV=4	4.6595	2	2	2	62.727	7.11422
True	Q01853	Transitional endoplasmic reticulum ATPase OS=Mus musculus GN=Vcp PE=1 SV=4	3.34988	2	2	2	89.266	7.05162
True	Q8QZT1	Acetyl-CoA acetyltransferase, mitochondrial OS=Mus musculus GN=Acat1 PE=1 SV=1	6.13208	2	2	2	44.787	6.98443
True	P62242	40S ribosomal protein S8 OS=Mus musculus GN=Rps8 PE=1 SV=2	11.5385	2	2	2	24.19	6.94358
True	Q9CPY7	Cytosol aminopeptidase OS=Mus musculus GN=Lap3 PE=1 SV=3	5.00963	2	2	2	56.106	6.90557
True	Q60864	Stress-induced-phosphoprotein 1 OS=Mus musculus GN=Stip1 PE=1 SV=1	5.3407	2	2	2	62.542	6.81016
True	Q921G7	Electron transfer flavoprotein-ubiquinone oxidoreductase, mitochondrial OS=Mus musculus GN=Etfdh PE=1 SV=1	4.05844	2	2	2	68.048	6.77203
True	Q61598	Rab GDP dissociation inhibitor beta OS=Mus musculus GN=Gdi2 PE=1 SV=1	4.94382	2	2	2	50.505	6.77112
True	P68037	Ubiquitin-conjugating enzyme E2 L3 OS=Mus musculus GN=Ube2l3 PE=1 SV=1	15.5844	2	2	2	17.85	6.76306
True	Q9EQU5	Protein SET OS=Mus musculus GN=Set PE=1 SV=1	8.65052	2	2	2	33.358	6.75271
True	P62830	60S ribosomal protein L23 OS=Mus musculus GN=Rpl23 PE=1 SV=1	20	2	2	2	14.856	6.65526
True	P11983	T-complex protein 1 subunit alpha OS=Mus musculus GN=Tcp1 PE=1 SV=3	2.15827	1	2	1	60.411	6.605
True	Q6ZWY3	40S ribosomal protein S27-like OS=Mus musculus GN=Rps27l PE=1 SV=3	13.0952	1	2	1	9.471	6.60055
True	Q9D1L0	Coiled-coil-helix-coiled-coil-helix domain-containing protein 2 OS=Mus musculus GN=Chchd2 PE=2 SV=1	15.6863	1	1	1	15.651	6.55405
True	Q8BP47	Asparagine--tRNA ligase, cytoplasmic OS=Mus musculus GN=Nars PE=1 SV=2	4.11449	2	2	2	64.238	6.51942
True	Q9CQX2	Cytochrome b5 type B OS=Mus musculus GN=Cyb5b PE=1 SV=1	10.274	1	2	1	16.308	6.49927
True	P05202	Aspartate aminotransferase, mitochondrial OS=Mus musculus GN=Got2 PE=1 SV=1	5.34884	2	2	2	47.381	6.49421
True	P32233	Developmentally-regulated GTP-binding protein 1 OS=Mus musculus GN=Drg1 PE=1 SV=1	6.81199	2	2	2	40.487	6.48271
True	P00683	Ribonuclease pancreatic OS=Mus musculus GN=Rnase1 PE=1 SV=2	13.4228	2	2	2	16.809	6.46017
True	P57776	Elongation factor 1-delta OS=Mus musculus GN=Eef1d PE=1 SV=3	8.8968	2	2	2	31.274	6.39035
True	P16381	Putative ATP-dependent RNA helicase Pl10 OS=Mus musculus GN=D1Pas1 PE=1 SV=1	3.33333	2	2	2	73.095	6.33544
True	Q62095	ATP-dependent RNA helicase DDX3Y OS=Mus musculus GN=Ddx3y PE=1 SV=2	3.34347	2	2	2	73.382	6.33544
True	Q62167	ATP-dependent RNA helicase DDX3X OS=Mus musculus GN=Ddx3x PE=1 SV=3	3.32326	2	2	2	73.056	6.33544
True	Q31125	Zinc transporter SLC39A7 OS=Mus musculus GN=Slc39a7 PE=1 SV=2	2.73109	1	2	1	50.625	6.31162
True	P16331	Phenylalanine-4-hydroxylase OS=Mus musculus GN=Pah PE=1 SV=4	5.73951	3	3	3	51.867	6.29308
True	Q8VCT3	Aminopeptidase B OS=Mus musculus GN=Rnpep PE=1 SV=2	3.84615	2	2	2	72.37	6.19858
True	Q8CIE6	Coatomer subunit alpha OS=Mus musculus GN=Copa PE=1 SV=2	1.79739	2	2	2	138.344	6.18392
True	Q91YI0	Argininosuccinate lyase OS=Mus musculus GN=Asl PE=1 SV=1	4.31034	2	2	2	51.707	6.12958
True	P99029	Peroxiredoxin-5, mitochondrial OS=Mus musculus GN=Prdx5 PE=1 SV=2	13.3333	2	2	2	21.884	6.12226
True	P58389	Serine/threonine-protein phosphatase 2A activator OS=Mus musculus GN=Ppp2r4 PE=1 SV=1	7.12074	2	2	2	36.687	6.09565
True	Q9D8S3	ADP-ribosylation factor GTPase-activating protein 3 OS=Mus musculus GN=Arfgap3 PE=1 SV=2	3.63289	1	1	1	57.42	6.08815
True	Q62425	Cytochrome c oxidase subunit NDUFA4 OS=Mus musculus GN=Ndufa4 PE=1 SV=2	24.3902	2	2	2	9.321	6.02562
True	Q8R0Y6	Cytosolic 10-formyltetrahydrofolate dehydrogenase OS=Mus musculus GN=Aldh1l1 PE=1 SV=1	3.21508	3	3	3	98.647	6.0138
True	P97315	Cysteine and glycine-rich protein 1 OS=Mus musculus GN=Csrp1 PE=1 SV=3	11.399	1	1	1	20.57	5.99679
True	P48036	Annexin A5 OS=Mus musculus GN=Anxa5 PE=1 SV=1	6.58307	2	2	2	35.73	5.96773
True	P70349	Histidine triad nucleotide-binding protein 1 OS=Mus musculus GN=Hint1 PE=1 SV=3	17.4603	2	2	2	13.768	5.95916
True	Q9D855	Cytochrome b-c1 complex subunit 7 OS=Mus musculus GN=Uqcrb PE=1 SV=3	9.90991	1	2	1	13.519	5.8658
True	Q8QZY1	Eukaryotic translation initiation factor 3 subunit L OS=Mus musculus GN=Eif3l PE=1 SV=1	3.19149	2	2	2	66.57	5.84625
True	Q9DCS3	Trans-2-enoyl-CoA reductase, mitochondrial OS=Mus musculus GN=Mecr PE=1 SV=2	6.43432	2	2	2	40.317	5.81936
True	Q99LC3	NADH dehydrogenase [ubiquinone] 1 alpha subcomplex subunit 10, mitochondrial OS=Mus musculus GN=Ndufa10 PE=1 SV=1	6.19718	2	2	2	40.578	5.80926
True	P49312	Heterogeneous nuclear ribonucleoprotein A1 OS=Mus musculus GN=Hnrnpa1 PE=1 SV=2	8.125	3	3	2	34.175	5.79608
True	P62962	Profilin-1 OS=Mus musculus GN=Pfn1 PE=1 SV=2	17.1429	2	2	2	14.948	5.7751
True	Q9DCW4	Electron transfer flavoprotein subunit beta OS=Mus musculus GN=Etfb PE=1 SV=3	7.45098	2	2	2	27.606	5.76281
True	Q8BG05	Heterogeneous nuclear ribonucleoprotein A3 OS=Mus musculus GN=Hnrnpa3 PE=1 SV=1	5.5409	2	2	1	39.628	5.73067
True	Q78ZA7	Nucleosome assembly protein 1-like 4 OS=Mus musculus GN=Nap1l4 PE=1 SV=1	2.66667	1	2	1	42.653	5.70588
True	P28656	Nucleosome assembly protein 1-like 1 OS=Mus musculus GN=Nap1l1 PE=1 SV=2	2.55754	1	2	1	45.317	5.70588
True	P00920	Carbonic anhydrase 2 OS=Mus musculus GN=Ca2 PE=1 SV=4	7.30769	2	2	2	29.015	5.68139
True	O08539	Myc box-dependent-interacting protein 1 OS=Mus musculus GN=Bin1 PE=1 SV=1	3.23129	1	1	1	64.43	5.6811
True	P56395	Cytochrome b5 OS=Mus musculus GN=Cyb5a PE=1 SV=2	15.6716	2	2	2	15.232	5.6636
True	Q8R429	Sarcoplasmic/endoplasmic reticulum calcium ATPase 1 OS=Mus musculus GN=Atp2a1 PE=1 SV=1	2.41449	2	2	2	109.355	5.63219
True	P58321	Ubiquitin carboxyl-terminal hydrolase isozyme L4 OS=Mus musculus GN=Uchl4 PE=2 SV=1	8.58369	1	1	1	26.433	5.61842
True	Q9JKB1	Ubiquitin carboxyl-terminal hydrolase isozyme L3 OS=Mus musculus GN=Uchl3 PE=1 SV=2	8.69565	1	1	1	26.135	5.61842
True	P62746	Rho-related GTP-binding protein RhoB OS=Mus musculus GN=Rhob PE=1 SV=1	8.67347	1	1	1	22.109	5.61138
True	Q8VBZ3	Cleft lip and palate transmembrane protein 1 homolog OS=Mus musculus GN=Clptm1 PE=1 SV=1	2.40964	1	1	1	75.243	5.58908
True	Q8VDM4	26S proteasome non-ATPase regulatory subunit 2 OS=Mus musculus GN=Psmd2 PE=1 SV=1	2.31278	1	1	1	100.139	5.58252
True	P61089	Ubiquitin-conjugating enzyme E2 N OS=Mus musculus GN=Ube2n PE=1 SV=1	14.4737	2	2	2	17.127	5.56842
True	Q9DC51	Guanine nucleotide-binding protein G(k) subunit alpha OS=Mus musculus GN=Gnai3 PE=1 SV=3	6.77966	2	2	2	40.512	5.56642
True	P47962	60S ribosomal protein L5 OS=Mus musculus GN=Rpl5 PE=1 SV=3	7.07071	2	2	2	34.379	5.51957
True	Q9CQ60	6-phosphogluconolactonase OS=Mus musculus GN=Pgls PE=1 SV=1	6.61479	2	2	2	27.237	5.50983
True	P26043	Radixin OS=Mus musculus GN=Rdx PE=1 SV=3	3.77358	2	2	2	68.5	5.49399
True	Q99LB7	Sarcosine dehydrogenase, mitochondrial OS=Mus musculus GN=Sardh PE=1 SV=1	2.17628	2	2	2	101.618	5.47771
True	Q99PT1	Rho GDP-dissociation inhibitor 1 OS=Mus musculus GN=Arhgdia PE=1 SV=3	9.31373	1	1	1	23.393	5.47372
True	Q922F4	Tubulin beta-6 chain OS=Mus musculus GN=Tubb6 PE=1 SV=1	4.25056	2	2	2	50.058	5.43619
True	Q60605	Myosin light polypeptide 6 OS=Mus musculus GN=Myl6 PE=1 SV=3	11.2583	2	2	2	16.919	5.39203
True	Q91VI7	Ribonuclease inhibitor OS=Mus musculus GN=Rnh1 PE=1 SV=1	4.82456	2	2	2	49.784	5.37286
True	P46471	26S protease regulatory subunit 7 OS=Mus musculus GN=Psmc2 PE=1 SV=5	5.08083	2	2	2	48.617	5.35209
True	O08807	Peroxiredoxin-4 OS=Mus musculus GN=Prdx4 PE=1 SV=1	8.39416	1	1	1	31.033	5.34273
True	P05784	Keratin, type I cytoskeletal 18 OS=Mus musculus GN=Krt18 PE=1 SV=5	4.49173	2	2	2	47.509	5.30782
True	O54946	DnaJ homolog subfamily B member 6 OS=Mus musculus GN=Dnajb6 PE=1 SV=4	4.10959	1	1	1	39.783	5.27552
True	Q9QYI8	DnaJ homolog subfamily B member 7 OS=Mus musculus GN=Dnajb7 PE=2 SV=2	4.80769	1	1	1	35.605	5.27552
True	Q8K4Z3	NAD(P)H-hydrate epimerase OS=Mus musculus GN=Apoa1bp PE=1 SV=1	9.21986	2	2	2	30.953	5.27198
True	P36536	GTP-binding protein SAR1a OS=Mus musculus GN=Sar1a PE=1 SV=1	11.1111	2	2	2	22.357	5.26489
True	Q8CGC7	Bifunctional glutamate/proline--tRNA ligase OS=Mus musculus GN=Eprs PE=1 SV=4	1.19048	1	1	1	169.972	5.26337
True	P50544	Very long-chain specific acyl-CoA dehydrogenase, mitochondrial OS=Mus musculus GN=Acadvl PE=1 SV=3	1.98171	1	2	1	70.831	5.23121
True	Q7TMK9	Heterogeneous nuclear ribonucleoprotein Q OS=Mus musculus GN=Syncrip PE=1 SV=2	5.13644	3	3	3	69.59	5.22871
True	P35278	Ras-related protein Rab-5C OS=Mus musculus GN=Rab5c PE=1 SV=2	10.1852	2	2	2	23.398	5.21812
True	P61021	Ras-related protein Rab-5B OS=Mus musculus GN=Rab5b PE=1 SV=1	10.2326	2	2	2	23.692	5.21812
True	Q9CQD1	Ras-related protein Rab-5A OS=Mus musculus GN=Rab5a PE=1 SV=1	10.2326	2	2	2	23.584	5.21812
True	P61750	ADP-ribosylation factor 4 OS=Mus musculus GN=Arf4 PE=1 SV=2	11.6667	2	2	1	20.384	5.21462
True	P06467	Hemoglobin subunit zeta OS=Mus musculus GN=Hbz PE=2 SV=2	4.92958	1	3	1	16.224	5.21327
True	Q8BMJ2	Leucine--tRNA ligase, cytoplasmic OS=Mus musculus GN=Lars PE=1 SV=2	1.6129	2	2	2	134.106	5.20717
True	P63037	DnaJ homolog subfamily A member 1 OS=Mus musculus GN=Dnaja1 PE=1 SV=1	3.77834	1	1	1	44.839	5.20666
True	P07758	Alpha-1-antitrypsin 1-1 OS=Mus musculus GN=Serpina1a PE=1 SV=4	4.11622	2	2	2	45.974	5.18764
True	Q00896	Alpha-1-antitrypsin 1-3 OS=Mus musculus GN=Serpina1c PE=1 SV=2	4.12621	2	2	2	45.794	5.18764
True	Q9WVA4	Transgelin-2 OS=Mus musculus GN=Tagln2 PE=1 SV=4	12.5628	2	2	2	22.381	5.18347
True	Q60932	Voltage-dependent anion-selective channel protein 1 OS=Mus musculus GN=Vdac1 PE=1 SV=3	3.37838	1	2	1	32.331	5.14972
True	P46978	Dolichyl-diphosphooligosaccharide--protein glycosyltransferase subunit STT3A OS=Mus musculus GN=Stt3a PE=1 SV=1	2.55319	2	2	2	80.545	5.12316
True	Q9CZX8	40S ribosomal protein S19 OS=Mus musculus GN=Rps19 PE=1 SV=3	7.58621	2	2	2	16.076	5.11636
True	O88844	Isocitrate dehydrogenase [NADP] cytoplasmic OS=Mus musculus GN=Idh1 PE=1 SV=2	4.58937	2	2	2	46.644	5.11438
True	Q91WK2	Eukaryotic translation initiation factor 3 subunit H OS=Mus musculus GN=Eif3h PE=1 SV=1	5.39773	1	1	1	39.807	5.09487
True	Q9JLR1	Protein transport protein Sec61 subunit alpha isoform 2 OS=Mus musculus GN=Sec61a2 PE=2 SV=3	4.20168	2	2	2	52.214	5.04789
True	Q80UM7	Mannosyl-oligosaccharide glucosidase OS=Mus musculus GN=Mogs PE=1 SV=1	3.11751	2	2	2	91.774	5.03258
True	Q61792	LIM and SH3 domain protein 1 OS=Mus musculus GN=Lasp1 PE=1 SV=1	7.60456	2	2	2	29.975	5.0179
True	Q7TPV4	Myb-binding protein 1A OS=Mus musculus GN=Mybbp1a PE=1 SV=2	2.67857	2	2	2	151.942	5.01193
True	P09041	Phosphoglycerate kinase 2 OS=Mus musculus GN=Pgk2 PE=1 SV=4	4.31655	1	1	1	44.824	5.00409
True	Q8R1I1	Cytochrome b-c1 complex subunit 9 OS=Mus musculus GN=Uqcr10 PE=1 SV=1	26.5625	1	1	1	7.441	4.98766
True	P17225	Polypyrimidine tract-binding protein 1 OS=Mus musculus GN=Ptbp1 PE=1 SV=2	3.79507	1	1	1	56.443	4.97363
True	Q9CQA3	Succinate dehydrogenase [ubiquinone] iron-sulfur subunit, mitochondrial OS=Mus musculus GN=Sdhb PE=1 SV=1	6.02837	2	2	2	31.793	4.94193
True	Q01279	Epidermal growth factor receptor OS=Mus musculus GN=Egfr PE=1 SV=1	1.4876	1	1	1	134.766	4.929
True	P14115	60S ribosomal protein L27a OS=Mus musculus GN=Rpl27a PE=1 SV=5	13.5135	2	2	2	16.595	4.91513
True	Q61656	Probable ATP-dependent RNA helicase DDX5 OS=Mus musculus GN=Ddx5 PE=1 SV=2	2.9316	2	2	2	69.247	4.91335
True	Q91VC3	Eukaryotic initiation factor 4A-III OS=Mus musculus GN=Eif4a3 PE=1 SV=3	1.94647	2	2	2	46.81	4.90338
True	P62748	Hippocalcin-like protein 1 OS=Mus musculus GN=Hpcal1 PE=1 SV=2	9.32642	2	2	2	22.324	4.894
True	P67778	Prohibitin OS=Mus musculus GN=Phb PE=1 SV=1	7.35294	2	2	2	29.802	4.87677
True	P57759	Endoplasmic reticulum resident protein 29 OS=Mus musculus GN=Erp29 PE=1 SV=2	6.87023	2	2	2	28.805	4.86473
True	Q149F3	Eukaryotic peptide chain release factor GTP-binding subunit ERF3B OS=Mus musculus GN=Gspt2 PE=1 SV=1	2.8481	2	2	2	69.103	4.8417
True	Q8VCK7	Syncollin OS=Mus musculus GN=Sycn PE=1 SV=3	6.71642	2	2	2	14.585	4.83727
True	Q91X83	S-adenosylmethionine synthase isoform type-1 OS=Mus musculus GN=Mat1a PE=1 SV=1	5.30303	2	2	2	43.481	4.80242
True	Q8CDN6	Thioredoxin-like protein 1 OS=Mus musculus GN=Txnl1 PE=1 SV=3	5.88235	1	1	1	32.217	4.7772
True	P34022	Ran-specific GTPase-activating protein OS=Mus musculus GN=Ranbp1 PE=1 SV=2	9.85222	2	2	2	23.582	4.776
True	Q99LW6	YY1-associated factor 2 OS=Mus musculus GN=Yaf2 PE=1 SV=1	13.4078	1	1	1	19.643	4.74874
True	Q61768	Kinesin-1 heavy chain OS=Mus musculus GN=Kif5b PE=1 SV=3	1.34995	1	1	1	109.484	4.74488
True	Q64674	Spermidine synthase OS=Mus musculus GN=Srm PE=1 SV=1	5.62914	1	1	1	33.973	4.72806
True	Q8BKZ9	Pyruvate dehydrogenase protein X component, mitochondrial OS=Mus musculus GN=Pdhx PE=1 SV=1	2.79441	1	1	1	53.965	4.62922
True	O35658	Complement component 1 Q subcomponent-binding protein, mitochondrial OS=Mus musculus GN=C1qbp PE=1 SV=1	5.03597	1	1	1	30.994	4.48839
True	P18242	Cathepsin D OS=Mus musculus GN=Ctsd PE=1 SV=1	5.36585	1	1	1	44.925	4.46552
True	Q64213	Splicing factor 1 OS=Mus musculus GN=Sf1 PE=1 SV=6	1.99081	1	1	1	70.358	4.44663
True	Q8BK63	Casein kinase I isoform alpha OS=Mus musculus GN=Csnk1a1 PE=1 SV=2	6.23145	1	1	1	38.89	4.44488
True	Q6DFW4	Nucleolar protein 58 OS=Mus musculus GN=Nop58 PE=1 SV=1	2.61194	1	1	1	60.305	4.41531
True	Q8CGP6	Histone H2A type 1-H OS=Mus musculus GN=Hist1h2ah PE=1 SV=3	14.8438	1	1	1	13.942	4.40472
True	Q8CGP5	Histone H2A type 1-F OS=Mus musculus GN=Hist1h2af PE=1 SV=3	14.6154	1	1	1	14.153	4.40472
True	P22752	Histone H2A type 1 OS=Mus musculus GN=Hist1h2ab PE=1 SV=3	14.6154	1	1	1	14.127	4.40472
True	Q8CGP7	Histone H2A type 1-K OS=Mus musculus GN=Hist1h2ak PE=1 SV=3	14.6154	1	1	1	14.141	4.40472
True	Q8BFU2	Histone H2A type 3 OS=Mus musculus GN=Hist3h2a PE=1 SV=3	14.6154	1	1	1	14.113	4.40472
True	Q6GSS7	Histone H2A type 2-A OS=Mus musculus GN=Hist2h2aa1 PE=1 SV=3	14.6154	1	1	1	14.087	4.40472
True	Q8R1M2	Histone H2A.J OS=Mus musculus GN=H2afj PE=1 SV=1	14.7287	1	1	1	14.037	4.40472
True	Q64523	Histone H2A type 2-C OS=Mus musculus GN=Hist2h2ac PE=1 SV=3	14.7287	1	1	1	13.98	4.40472
True	P28271	Cytoplasmic aconitate hydratase OS=Mus musculus GN=Aco1 PE=1 SV=3	2.47469	2	2	2	98.063	4.38722
True	Q9CR50	RING finger and CHY zinc finger domain-containing protein 1 OS=Mus musculus GN=Rchy1 PE=1 SV=1	4.98084	1	1	1	29.994	4.38373
True	Q9CQC2	Colipase OS=Mus musculus GN=Clps PE=1 SV=1	15.9292	2	2	2	12.436	4.37179
True	Q8VIJ6	Splicing factor, proline- and glutamine-rich OS=Mus musculus GN=Sfpq PE=1 SV=1	2.14592	1	1	1	75.394	4.36527
True	Q9DC61	Mitochondrial-processing peptidase subunit alpha OS=Mus musculus GN=Pmpca PE=1 SV=1	3.24427	1	1	1	58.242	4.36051
True	Q9JHI5	Isovaleryl-CoA dehydrogenase, mitochondrial OS=Mus musculus GN=Ivd PE=1 SV=1	4.48113	2	2	2	46.296	4.33108
True	Q9R0P5	Destrin OS=Mus musculus GN=Dstn PE=1 SV=3	9.69697	1	1	1	18.509	4.32859
True	Q6ZQ58	La-related protein 1 OS=Mus musculus GN=Larp1 PE=1 SV=3	1.95896	2	2	2	121.05	4.30465
True	Q8BMB3	Eukaryotic translation initiation factor 4E type 2 OS=Mus musculus GN=Eif4e2 PE=1 SV=1	6.93878	1	1	1	28.245	4.21369
True	Q921F4	Heterogeneous nuclear ribonucleoprotein L-like OS=Mus musculus GN=Hnrnpll PE=1 SV=3	2.53807	1	1	1	64.084	4.19865
True	P00416	Cytochrome c oxidase subunit 3 OS=Mus musculus GN=mt-Co3 PE=1 SV=2	5.36398	1	1	1	29.903	4.16496
True	Q9QXF8	Glycine N-methyltransferase OS=Mus musculus GN=Gnmt PE=1 SV=3	5.11945	1	1	1	32.654	4.16491
True	Q7TQI3	Ubiquitin thioesterase OTUB1 OS=Mus musculus GN=Otub1 PE=1 SV=2	5.53506	1	1	1	31.25	4.15951
True	Q8BGD9	Eukaryotic translation initiation factor 4B OS=Mus musculus GN=Eif4b PE=1 SV=1	2.45499	1	1	1	68.799	4.15496
True	Q9Z2G6	Protein sel-1 homolog 1 OS=Mus musculus GN=Sel1l PE=1 SV=2	2.1519	1	1	1	88.285	4.1004
True	Q8R1B4	Eukaryotic translation initiation factor 3 subunit C OS=Mus musculus GN=Eif3c PE=1 SV=1	1.20746	1	1	1	105.465	3.98736
True	Q00623	Apolipoprotein A-I OS=Mus musculus GN=Apoa1 PE=1 SV=2	6.81818	2	2	2	30.597	3.94478
True	P67984	60S ribosomal protein L22 OS=Mus musculus GN=Rpl22 PE=1 SV=2	10.1562	1	1	1	14.75	3.9398
True	Q99MN1	Lysine--tRNA ligase OS=Mus musculus GN=Kars PE=1 SV=1	2.18487	1	1	1	67.796	3.92261
True	Q9D2R4	Transmembrane emp24 domain-containing protein 11 OS=Mus musculus GN=Tmed11 PE=1 SV=1	6.04651	1	1	1	24.827	3.89023
True	Q9CW03	Structural maintenance of chromosomes protein 3 OS=Mus musculus GN=Smc3 PE=1 SV=2	1.72555	1	1	1	141.468	3.88674
True	Q91X72	Hemopexin OS=Mus musculus GN=Hpx PE=1 SV=2	3.47826	1	1	1	51.285	3.87296
True	P45376	Aldose reductase OS=Mus musculus GN=Akr1b1 PE=1 SV=3	7.27848	2	2	2	35.709	3.85913
True	O70194	Eukaryotic translation initiation factor 3 subunit D OS=Mus musculus GN=Eif3d PE=1 SV=2	2.18978	1	1	1	63.948	3.84207
True	Q61699	Heat shock protein 105 kDa OS=Mus musculus GN=Hsph1 PE=1 SV=2	1.28205	1	1	1	96.346	3.81561
True	Q9DB29	Isoamyl acetate-hydrolyzing esterase 1 homolog OS=Mus musculus GN=Iah1 PE=1 SV=1	6.4257	1	1	1	27.956	3.79473
True	P09055	Integrin beta-1 OS=Mus musculus GN=Itgb1 PE=1 SV=1	1.50376	1	1	1	88.173	3.79066
True	O35685	Nuclear migration protein nudC OS=Mus musculus GN=Nudc PE=1 SV=1	5.12048	2	2	2	38.334	3.79058
True	Q6ZPZ3	Zinc finger CCCH domain-containing protein 4 OS=Mus musculus GN=Zc3h4 PE=1 SV=2	1.45706	1	1	1	140.88	3.76949
True	P16045	Galectin-1 OS=Mus musculus GN=Lgals1 PE=1 SV=3	11.8519	2	2	2	14.856	3.76868
True	P60867	40S ribosomal protein S20 OS=Mus musculus GN=Rps20 PE=1 SV=1	10.084	1	1	1	13.364	3.76653
True	Q6ZWV3	60S ribosomal protein L10 OS=Mus musculus GN=Rpl10 PE=1 SV=3	6.07477	1	1	1	24.588	3.74972
True	O88990	Alpha-actinin-3 OS=Mus musculus GN=Actn3 PE=2 SV=1	1.55556	1	1	1	102.978	3.73773
True	Q9Z2M7	Phosphomannomutase 2 OS=Mus musculus GN=Pmm2 PE=1 SV=1	4.95868	1	1	1	27.639	3.73459
True	Q3UPH1	Protein PRRC1 OS=Mus musculus GN=Prrc1 PE=1 SV=1	3.386	1	1	1	46.268	3.71718
True	Q9D1I5	Methylmalonyl-CoA epimerase, mitochondrial OS=Mus musculus GN=Mcee PE=1 SV=1	7.30337	1	1	1	19.005	3.68007
True	Q99KK7	Dipeptidyl peptidase 3 OS=Mus musculus GN=Dpp3 PE=1 SV=2	2.71003	3	3	3	82.846	3.66512
True	Q99JR1	Sideroflexin-1 OS=Mus musculus GN=Sfxn1 PE=1 SV=3	4.34783	1	1	1	35.626	3.65631
True	Q9D8V0	Minor histocompatibility antigen H13 OS=Mus musculus GN=Hm13 PE=1 SV=1	2.6455	1	2	1	41.721	3.65597
True	P12787	Cytochrome c oxidase subunit 5A, mitochondrial OS=Mus musculus GN=Cox5a PE=1 SV=2	10.274	1	1	1	16.091	3.64836
True	Q9Z0G9	Claudin-3 OS=Mus musculus GN=Cldn3 PE=1 SV=1	6.39269	1	1	1	23.269	3.64605
True	Q61712	DnaJ homolog subfamily C member 1 OS=Mus musculus GN=Dnajc1 PE=1 SV=1	2.17391	1	1	1	63.83	3.6128
True	Q78IS1	Transmembrane emp24 domain-containing protein 3 OS=Mus musculus GN=Tmed3 PE=1 SV=1	5.42986	1	1	1	25.449	3.61133
True	Q8BU14	Translocation protein SEC62 OS=Mus musculus GN=Sec62 PE=1 SV=1	3.01508	1	1	1	45.552	3.60952
True	P53994	Ras-related protein Rab-2A OS=Mus musculus GN=Rab2a PE=1 SV=1	6.60377	1	1	1	23.533	3.57773
True	P61087	Ubiquitin-conjugating enzyme E2 K OS=Mus musculus GN=Ube2k PE=1 SV=3	7.5	1	1	1	22.393	3.57605
True	Q9JIF7	Coatomer subunit beta OS=Mus musculus GN=Copb1 PE=1 SV=1	1.36411	1	1	1	106.998	3.56854
True	Q9JL35	High mobility group nucleosome-binding domain-containing protein 5 OS=Mus musculus GN=Hmgn5 PE=1 SV=2	3.94089	1	1	1	45.317	3.56108
True	Q9ESP1	Stromal cell-derived factor 2-like protein 1 OS=Mus musculus GN=Sdf2l1 PE=1 SV=2	5.88235	1	1	1	23.634	3.54945
True	Q8CG76	Aflatoxin B1 aldehyde reductase member 2 OS=Mus musculus GN=Akr7a2 PE=1 SV=3	4.08719	1	1	1	40.586	3.5469
True	P84104	Serine/arginine-rich splicing factor 3 OS=Mus musculus GN=Srsf3 PE=1 SV=1	8.53659	1	1	1	19.318	3.53876
True	Q8BL97	Serine/arginine-rich splicing factor 7 OS=Mus musculus GN=Srsf7 PE=1 SV=1	5.24345	1	1	1	30.799	3.53876
True	Q62426	Cystatin-B OS=Mus musculus GN=Cstb PE=1 SV=1	11.2245	1	1	1	11.039	3.53692
True	P32067	Lupus La protein homolog OS=Mus musculus GN=Ssb PE=1 SV=1	2.6506	1	1	1	47.727	3.53312
True	Q8BHG1	Nardilysin OS=Mus musculus GN=Nrd1 PE=1 SV=1	0.947459	1	1	1	132.808	3.53252
True	P10639	Thioredoxin OS=Mus musculus GN=Txn PE=1 SV=3	12.381	1	1	1	11.668	3.4981
True	P19783	Cytochrome c oxidase subunit 4 isoform 1, mitochondrial OS=Mus musculus GN=Cox4i1 PE=1 SV=2	7.10059	1	1	1	19.518	3.48605
True	Q9Z331	Keratin, type II cytoskeletal 6B OS=Mus musculus GN=Krt6b PE=1 SV=3	3.38078	2	2	1	60.285	3.47921
True	P50446	Keratin, type II cytoskeletal 6A OS=Mus musculus GN=Krt6a PE=1 SV=3	3.4358	2	2	1	59.299	3.47921
True	Q8BGZ7	Keratin, type II cytoskeletal 75 OS=Mus musculus GN=Krt75 PE=1 SV=1	3.44828	2	2	1	59.704	3.47921
True	Q9D1M0	Protein SEC13 homolog OS=Mus musculus GN=Sec13 PE=1 SV=3	3.72671	1	1	1	35.543	3.47018
True	Q9D819	Inorganic pyrophosphatase OS=Mus musculus GN=Ppa1 PE=1 SV=1	3.46021	1	1	1	32.646	3.45845
True	Q99L04	Dehydrogenase/reductase SDR family member 1 OS=Mus musculus GN=Dhrs1 PE=1 SV=1	3.83387	1	1	1	33.983	3.45425
True	Q8BI72	CDKN2A-interacting protein OS=Mus musculus GN=Cdkn2aip PE=1 SV=1	3.37478	1	1	1	59.708	3.44825
True	Q60668	Heterogeneous nuclear ribonucleoprotein D0 OS=Mus musculus GN=Hnrnpd PE=1 SV=2	3.94366	1	1	1	38.33	3.44389
True	Q9WUA2	Phenylalanine--tRNA ligase beta subunit OS=Mus musculus GN=Farsb PE=1 SV=2	2.20713	1	1	1	65.655	3.44236
True	P26039	Talin-1 OS=Mus musculus GN=Tln1 PE=1 SV=2	0.472255	1	1	1	269.653	3.44127
True	Q91ZA3	Propionyl-CoA carboxylase alpha chain, mitochondrial OS=Mus musculus GN=Pcca PE=1 SV=2	1.38122	1	1	1	79.871	3.43715
True	Q3UBX0	Transmembrane protein 109 OS=Mus musculus GN=Tmem109 PE=1 SV=2	4.93827	1	1	1	26.289	3.43397
True	P61202	COP9 signalosome complex subunit 2 OS=Mus musculus GN=Cops2 PE=1 SV=1	3.83747	1	1	1	51.564	3.43283
True	Q9DBG7	Signal recognition particle receptor subunit alpha OS=Mus musculus GN=Srpr PE=1 SV=1	1.88679	1	1	1	69.579	3.43067
True	Q8BGQ7	Alanine--tRNA ligase, cytoplasmic OS=Mus musculus GN=Aars PE=1 SV=1	1.13636	1	1	1	106.841	3.42296
True	Q80X50	Ubiquitin-associated protein 2-like OS=Mus musculus GN=Ubap2l PE=1 SV=1	1.35501	1	1	1	116.728	3.40761
True	Q9DBJ1	Phosphoglycerate mutase 1 OS=Mus musculus GN=Pgam1 PE=1 SV=3	5.51181	1	1	1	28.814	3.40667
True	Q6GQT9	Nodal modulator 1 OS=Mus musculus GN=Nomo1 PE=1 SV=1	0.906096	1	1	1	133.336	3.40476
True	P31230	Aminoacyl tRNA synthase complex-interacting multifunctional protein 1 OS=Mus musculus GN=Aimp1 PE=1 SV=2	5.48387	1	1	1	33.976	3.40421
True	Q9R1Q7	Proteolipid protein 2 OS=Mus musculus GN=Plp2 PE=1 SV=1	7.89474	1	1	1	16.597	3.39997
True	P50396	Rab GDP dissociation inhibitor alpha OS=Mus musculus GN=Gdi1 PE=1 SV=3	2.46085	1	1	1	50.489	3.3964
True	P37804	Transgelin OS=Mus musculus GN=Tagln PE=1 SV=3	4.47761	1	1	1	22.561	3.36849
True	P47758	Signal recognition particle receptor subunit beta OS=Mus musculus GN=Srprb PE=1 SV=1	4.83271	1	1	1	29.561	3.36484
True	O08605	MAP kinase-interacting serine/threonine-protein kinase 1 OS=Mus musculus GN=Mknk1 PE=1 SV=2	2.57611	1	1	1	47.884	3.36484
True	P16858	Glyceraldehyde-3-phosphate dehydrogenase OS=Mus musculus GN=Gapdh PE=1 SV=2	4.5045	1	1	1	35.787	3.34771
True	Q9QYJ0	DnaJ homolog subfamily A member 2 OS=Mus musculus GN=Dnaja2 PE=1 SV=1	3.15534	1	1	1	45.717	3.34497
True	Q9JII6	Alcohol dehydrogenase [NADP(+)] OS=Mus musculus GN=Akr1a1 PE=1 SV=3	4	1	1	1	36.564	3.31616
True	Q9JKF1	Ras GTPase-activating-like protein IQGAP1 OS=Mus musculus GN=Iqgap1 PE=1 SV=2	0.7242	1	1	1	188.624	3.31486
True	Q61820	GTP-binding nuclear protein Ran, testis-specific isoform OS=Mus musculus GN=Rasl2-9 PE=2 SV=1	5.09259	1	1	1	24.436	3.31194
True	P62827	GTP-binding nuclear protein Ran OS=Mus musculus GN=Ran PE=1 SV=3	5.09259	1	1	1	24.408	3.31194
True	Q9QZE5	Coatomer subunit gamma-1 OS=Mus musculus GN=Copg1 PE=1 SV=1	1.14416	1	1	1	97.45	3.31104
True	Q9JJU8	SH3 domain-binding glutamic acid-rich-like protein OS=Mus musculus GN=Sh3bgrl PE=1 SV=1	11.4035	1	1	1	12.803	3.30424
True	Q3B7Z2	Oxysterol-binding protein 1 OS=Mus musculus GN=Osbp PE=1 SV=3	1.49068	1	1	1	88.741	3.30289
True	Q9DCN2	NADH-cytochrome b5 reductase 3 OS=Mus musculus GN=Cyb5r3 PE=1 SV=3	4.31894	1	1	1	34.106	3.2956
True	Q99020	Heterogeneous nuclear ribonucleoprotein A/B OS=Mus musculus GN=Hnrnpab PE=1 SV=1	4.91228	1	1	1	30.812	3.27644
True	Q5FWK3	Rho GTPase-activating protein 1 OS=Mus musculus GN=Arhgap1 PE=1 SV=1	4.10023	1	1	1	50.379	3.26413
True	Q9D8E6	60S ribosomal protein L4 OS=Mus musculus GN=Rpl4 PE=1 SV=3	3.34129	1	1	1	47.124	3.24146
True	Q9D8B4	NADH dehydrogenase [ubiquinone] 1 alpha subcomplex subunit 11 OS=Mus musculus GN=Ndufa11 PE=1 SV=2	7.80142	1	1	1	14.972	3.22614
True	P51125	Calpastatin OS=Mus musculus GN=Cast PE=1 SV=2	1.64975	1	1	1	84.871	3.21458
True	Q61249	Immunoglobulin-binding protein 1 OS=Mus musculus GN=Igbp1 PE=1 SV=1	5.29412	1	1	1	38.947	3.18613
True	Q3U1J0	Sodium-coupled neutral amino acid transporter 5 OS=Mus musculus GN=Slc38a5 PE=1 SV=1	2.92276	1	1	1	52.582	3.18551
True	Q91XV3	Brain acid soluble protein 1 OS=Mus musculus GN=Basp1 PE=1 SV=3	9.73451	1	1	1	22.074	3.18109
True	P17182	Alpha-enolase OS=Mus musculus GN=Eno1 PE=1 SV=3	2.53456	1	1	1	47.111	3.17068
True	Q6ZWV7	60S ribosomal protein L35 OS=Mus musculus GN=Rpl35 PE=1 SV=1	8.13008	1	1	1	14.544	3.15567
True	P19536	Cytochrome c oxidase subunit 5B, mitochondrial OS=Mus musculus GN=Cox5b PE=1 SV=1	9.375	1	1	1	13.804	3.13499
True	Q9JM76	Actin-related protein 2/3 complex subunit 3 OS=Mus musculus GN=Arpc3 PE=1 SV=3	6.17978	1	1	1	20.511	3.11989
True	Q8BJU0	Small glutamine-rich tetratricopeptide repeat-containing protein alpha OS=Mus musculus GN=Sgta PE=1 SV=2	4.12698	1	1	1	34.301	3.10797
True	O35387	HCLS1-associated protein X-1 OS=Mus musculus GN=Hax1 PE=1 SV=1	3.92857	1	1	1	31.635	3.09546
True	P62880	Guanine nucleotide-binding protein G(I)/G(S)/G(T) subunit beta-2 OS=Mus musculus GN=Gnb2 PE=1 SV=3	3.52941	1	1	1	37.307	3.09451
True	P29595	NEDD8 OS=Mus musculus GN=Nedd8 PE=1 SV=2	17.284	1	1	1	8.967	3.06829
True	O89086	RNA-binding protein 3 OS=Mus musculus GN=Rbm3 PE=1 SV=1	7.18954	1	1	1	16.595	3.06322
True	P61924	Coatomer subunit zeta-1 OS=Mus musculus GN=Copz1 PE=1 SV=1	6.21469	1	1	1	20.185	3.05904
True	P46638	Ras-related protein Rab-11B OS=Mus musculus GN=Rab11b PE=1 SV=3	5.04587	1	1	1	24.474	3.0391
True	P62492	Ras-related protein Rab-11A OS=Mus musculus GN=Rab11a PE=1 SV=3	5.09259	1	1	1	24.378	3.0391
True	Q8C0C7	Phenylalanine--tRNA ligase alpha subunit OS=Mus musculus GN=Farsa PE=1 SV=1	2.16535	1	1	1	57.563	2.99092
True	O55234	Proteasome subunit beta type-5 OS=Mus musculus GN=Psmb5 PE=1 SV=3	4.54545	1	1	1	28.514	2.98315
True	P51174	Long-chain specific acyl-CoA dehydrogenase, mitochondrial OS=Mus musculus GN=Acadl PE=1 SV=2	2.55814	1	1	1	47.877	2.97304
True	Q61081	Hsp90 co-chaperone Cdc37 OS=Mus musculus GN=Cdc37 PE=1 SV=1	4.48549	1	1	1	44.565	2.97185
True	Q9JJW6	Aly/REF export factor 2 OS=Mus musculus GN=Alyref2 PE=1 SV=1	5.04587	1	1	1	23.716	2.96449
True	O08583	THO complex subunit 4 OS=Mus musculus GN=Alyref PE=1 SV=3	4.31373	1	1	1	26.924	2.96449
True	P02535	Keratin, type I cytoskeletal 10 OS=Mus musculus GN=Krt10 PE=1 SV=3	2.10526	1	1	1	57.735	2.94557
True	O35887	Calumenin OS=Mus musculus GN=Calu PE=1 SV=1	3.49206	1	1	1	37.041	2.93549
True	O70310	Glycylpeptide N-tetradecanoyltransferase 1 OS=Mus musculus GN=Nmt1 PE=1 SV=1	2.41935	1	1	1	56.852	2.9332
True	Q9D733	Pancreatic secretory granule membrane major glycoprotein GP2 OS=Mus musculus GN=Gp2 PE=1 SV=3	1.88324	1	1	1	59.115	2.92791
True	P61458	Pterin-4-alpha-carbinolamine dehydratase OS=Mus musculus GN=Pcbd1 PE=1 SV=2	9.61538	1	1	1	11.978	2.92194
True	O09167	60S ribosomal protein L21 OS=Mus musculus GN=Rpl21 PE=1 SV=3	9.375	1	1	1	18.55	2.91866
True	O08547	Vesicle-trafficking protein SEC22b OS=Mus musculus GN=Sec22b PE=1 SV=3	4.65116	1	1	1	24.725	2.90059
True	Q9CX34	Protein SGT1 homolog OS=Mus musculus GN=Sugt1 PE=1 SV=3	3.27381	1	1	1	38.135	2.89052
True	Q63836	Selenium-binding protein 2 OS=Mus musculus GN=Selenbp2 PE=1 SV=2	2.33051	1	1	1	52.576	2.88961
True	P17563	Selenium-binding protein 1 OS=Mus musculus GN=Selenbp1 PE=1 SV=2	2.33051	1	1	1	52.48	2.88961
True	Q9CX56	26S proteasome non-ATPase regulatory subunit 8 OS=Mus musculus GN=Psmd8 PE=1 SV=2	11.3314	2	2	2	39.905	2.8884
True	P14206	40S ribosomal protein SA OS=Mus musculus GN=Rpsa PE=1 SV=4	3.72881	1	1	1	32.817	2.88655
True	Q9CQK7	RWD domain-containing protein 1 OS=Mus musculus GN=Rwdd1 PE=1 SV=1	3.7037	1	1	1	27.768	2.88389
True	Q921F2	TAR DNA-binding protein 43 OS=Mus musculus GN=Tardbp PE=1 SV=1	3.1401	1	1	1	44.519	2.88095
True	Q05816	Fatty acid-binding protein, epidermal OS=Mus musculus GN=Fabp5 PE=1 SV=3	6.66667	1	1	1	15.127	2.8684
True	Q9Z0L8	Gamma-glutamyl hydrolase OS=Mus musculus GN=Ggh PE=1 SV=2	4.10095	1	1	1	35.447	2.86793
True	A2AQ07	Tubulin beta-1 chain OS=Mus musculus GN=Tubb1 PE=1 SV=1	2.21729	1	1	1	50.409	2.86773
True	P23116	Eukaryotic translation initiation factor 3 subunit A OS=Mus musculus GN=Eif3a PE=1 SV=5	0.818452	1	1	1	161.838	2.8607
True	Q9D154	Leukocyte elastase inhibitor A OS=Mus musculus GN=Serpinb1a PE=1 SV=1	2.63852	1	1	1	42.548	2.85729
True	Q9Z2X1	Heterogeneous nuclear ribonucleoprotein F OS=Mus musculus GN=Hnrnpf PE=1 SV=3	2.40964	1	1	1	45.701	2.85459
True	P70333	Heterogeneous nuclear ribonucleoprotein H2 OS=Mus musculus GN=Hnrnph2 PE=1 SV=1	2.22717	1	1	1	49.248	2.85459
True	O35737	Heterogeneous nuclear ribonucleoprotein H OS=Mus musculus GN=Hnrnph1 PE=1 SV=3	2.22717	1	1	1	49.168	2.85459
True	Q9Z1Q5	Chloride intracellular channel protein 1 OS=Mus musculus GN=Clic1 PE=1 SV=3	4.97925	1	1	1	26.996	2.8518
True	P62715	Serine/threonine-protein phosphatase 2A catalytic subunit beta isoform OS=Mus musculus GN=Ppp2cb PE=1 SV=1	3.55987	1	1	1	35.552	2.85013
True	P63330	Serine/threonine-protein phosphatase 2A catalytic subunit alpha isoform OS=Mus musculus GN=Ppp2ca PE=1 SV=1	3.55987	1	1	1	35.585	2.85013
True	Q91VR2	ATP synthase subunit gamma, mitochondrial OS=Mus musculus GN=Atp5c1 PE=1 SV=1	3.3557	1	1	1	32.865	2.83968
True	P20612	Guanine nucleotide-binding protein G(t) subunit alpha-1 OS=Mus musculus GN=Gnat1 PE=1 SV=3	3.14286	1	1	1	39.941	2.83135
True	Q3V3I2	Guanine nucleotide-binding protein G(t) subunit alpha-3 OS=Mus musculus GN=Gnat3 PE=1 SV=2	3.10734	1	1	1	40.29	2.83135
True	P18872	Guanine nucleotide-binding protein G(o) subunit alpha OS=Mus musculus GN=Gnao1 PE=1 SV=3	3.10734	1	1	1	40.059	2.83135
True	P08752	Guanine nucleotide-binding protein G(i) subunit alpha-2 OS=Mus musculus GN=Gnai2 PE=1 SV=5	3.09859	1	1	1	40.463	2.83135
True	P63094	Guanine nucleotide-binding protein G(s) subunit alpha isoforms short OS=Mus musculus GN=Gnas PE=1 SV=1	2.79188	1	1	1	45.635	2.83135
True	P50149	Guanine nucleotide-binding protein G(t) subunit alpha-2 OS=Mus musculus GN=Gnat2 PE=2 SV=2	3.10734	1	1	1	40.092	2.83135
True	P27600	Guanine nucleotide-binding protein subunit alpha-12 OS=Mus musculus GN=Gna12 PE=1 SV=3	2.90237	1	1	1	44.067	2.83135
True	Q8CGK7	Guanine nucleotide-binding protein G(olf) subunit alpha OS=Mus musculus GN=Gnal PE=1 SV=1	2.88714	1	1	1	44.28	2.83135
True	Q6R0H7	Guanine nucleotide-binding protein G(s) subunit alpha isoforms XLas OS=Mus musculus GN=Gnas PE=1 SV=1	0.970874	1	1	1	121.429	2.83135
True	B2RSH2	Guanine nucleotide-binding protein G(i) subunit alpha-1 OS=Mus musculus GN=Gnai1 PE=1 SV=1	3.10734	1	1	1	40.335	2.83135
True	P27601	Guanine nucleotide-binding protein subunit alpha-13 OS=Mus musculus GN=Gna13 PE=1 SV=1	2.91777	1	1	1	44.027	2.83135
True	Q4KML4	Costars family protein ABRACL OS=Mus musculus GN=Abracl PE=1 SV=1	11.1111	1	1	1	9.025	2.83001
True	Q9Z2W0	Aspartyl aminopeptidase OS=Mus musculus GN=Dnpep PE=1 SV=2	2.95983	1	1	1	52.174	2.82961
True	P02104	Hemoglobin subunit epsilon-Y2 OS=Mus musculus GN=Hbb-y PE=1 SV=2	6.80272	1	1	1	16.126	2.81464
True	Q922Q8	Leucine-rich repeat-containing protein 59 OS=Mus musculus GN=Lrrc59 PE=1 SV=1	3.25733	1	1	1	34.856	2.81367
True	Q99JY9	Actin-related protein 3 OS=Mus musculus GN=Actr3 PE=1 SV=3	2.15311	1	1	1	47.327	2.80895
True	P62281	40S ribosomal protein S11 OS=Mus musculus GN=Rps11 PE=1 SV=3	6.32911	1	1	1	18.419	2.80523
True	Q60928	Gamma-glutamyltranspeptidase 1 OS=Mus musculus GN=Ggt1 PE=1 SV=1	2.11268	1	1	1	61.524	2.79976
True	P70202	Latexin OS=Mus musculus GN=Lxn PE=1 SV=2	4.05405	1	1	1	25.476	2.79906
True	Q9D1A2	Cytosolic non-specific dipeptidase OS=Mus musculus GN=Cndp2 PE=1 SV=1	1.89474	1	1	1	52.734	2.79052
True	Q99JX3	Golgi reassembly-stacking protein 2 OS=Mus musculus GN=Gorasp2 PE=1 SV=3	4.65632	1	1	1	47.009	2.78934
True	Q9D8B6	Protein FAM210B OS=Mus musculus GN=Fam210b PE=1 SV=3	6.84211	1	1	1	20.331	2.78923
True	Q64442	Sorbitol dehydrogenase OS=Mus musculus GN=Sord PE=1 SV=3	2.52101	1	1	1	38.225	2.78706
True	Q3U0V1	Far upstream element-binding protein 2 OS=Mus musculus GN=Khsrp PE=1 SV=2	1.47059	1	1	1	76.728	2.78612
True	O35639	Annexin A3 OS=Mus musculus GN=Anxa3 PE=1 SV=4	2.78638	1	1	1	36.362	2.78359
True	Q06138	Calcium-binding protein 39 OS=Mus musculus GN=Cab39 PE=1 SV=2	2.6393	1	1	1	39.818	2.77156
True	Q9DB16	Calcium-binding protein 39-like OS=Mus musculus GN=Cab39l PE=1 SV=3	2.67062	1	1	1	39.081	2.77156
True	Q99L47	Hsc70-interacting protein OS=Mus musculus GN=St13 PE=1 SV=1	2.69542	1	1	1	41.629	2.77021
True	Q9R0N0	Galactokinase OS=Mus musculus GN=Galk1 PE=1 SV=2	3.31633	1	1	1	42.268	2.76334
True	Q9EPE9	Manganese-transporting ATPase 13A1 OS=Mus musculus GN=Atp13a1 PE=1 SV=2	0.833333	1	1	1	132.303	2.75489
True	O54734	Dolichyl-diphosphooligosaccharide--protein glycosyltransferase 48 kDa subunit OS=Mus musculus GN=Ddost PE=1 SV=2	2.49433	1	1	1	48.997	2.75056
True	Q62465	Synaptic vesicle membrane protein VAT-1 homolog OS=Mus musculus GN=Vat1 PE=1 SV=3	2.21675	1	1	1	43.069	2.74692
True	O09117	Synaptophysin-like protein 1 OS=Mus musculus GN=Sypl1 PE=1 SV=2	3.44828	1	1	1	28.881	2.74603
True	Q60930	Voltage-dependent anion-selective channel protein 2 OS=Mus musculus GN=Vdac2 PE=1 SV=2	3.38983	1	1	1	31.713	2.74274
True	P56376	Acylphosphatase-1 OS=Mus musculus GN=Acyp1 PE=1 SV=2	12.1212	1	1	1	11.234	2.73372
True	Q8VDN2	Sodium/potassium-transporting ATPase subunit alpha-1 OS=Mus musculus GN=Atp1a1 PE=1 SV=1	1.07527	1	1	1	112.91	2.73069
True	Q8CHT0	Delta-1-pyrroline-5-carboxylate dehydrogenase, mitochondrial OS=Mus musculus GN=Aldh4a1 PE=1 SV=3	1.42349	1	1	1	61.802	2.72489
True	Q9D1J3	SAP domain-containing ribonucleoprotein OS=Mus musculus GN=Sarnp PE=1 SV=3	4.7619	1	1	1	23.518	2.71179
True	P16332	Methylmalonyl-CoA mutase, mitochondrial OS=Mus musculus GN=Mut PE=1 SV=2	1.3369	1	1	1	82.792	2.70751
True	P53996	Cellular nucleic acid-binding protein OS=Mus musculus GN=Cnbp PE=1 SV=2	6.74157	1	1	1	19.579	2.70594
True	P61358	60S ribosomal protein L27 OS=Mus musculus GN=Rpl27 PE=1 SV=2	6.61765	1	1	1	15.788	2.69985
True	Q8BH64	EH domain-containing protein 2 OS=Mus musculus GN=Ehd2 PE=1 SV=1	2.20994	1	1	1	61.136	2.69787
True	P53657	Pyruvate kinase PKLR OS=Mus musculus GN=Pklr PE=1 SV=1	1.91638	1	1	1	62.27	2.69137
True	P58774	Tropomyosin beta chain OS=Mus musculus GN=Tpm2 PE=1 SV=1	3.52113	1	1	1	32.817	2.68883
True	Q9WTP7	GTP:AMP phosphotransferase AK3, mitochondrial OS=Mus musculus GN=Ak3 PE=1 SV=3	4.40529	1	1	1	25.41	2.68256
True	P48962	ADP/ATP translocase 1 OS=Mus musculus GN=Slc25a4 PE=1 SV=4	3.3557	1	1	1	32.883	2.68054
True	Q9DCG6	Phenazine biosynthesis-like domain-containing protein 1 OS=Mus musculus GN=Pbld1 PE=1 SV=2	3.81944	1	1	1	32.028	2.67233
True	Q9CXN7	Phenazine biosynthesis-like domain-containing protein 2 OS=Mus musculus GN=Pbld2 PE=1 SV=1	3.81944	1	1	1	31.963	2.67233
True	Q9CQC9	GTP-binding protein SAR1b OS=Mus musculus GN=Sar1b PE=1 SV=1	5.55556	1	1	1	22.367	2.66003
True	P34884	Macrophage migration inhibitory factor OS=Mus musculus GN=Mif PE=1 SV=2	7.82609	1	1	1	12.496	2.65669
True	Q6ZWU9	40S ribosomal protein S27 OS=Mus musculus GN=Rps27 PE=1 SV=3	13.0952	1	1	1	9.455	2.64672
True	Q66JS6	Eukaryotic translation initiation factor 3 subunit J-B OS=Mus musculus GN=Eif3j2 PE=1 SV=1	4.18251	1	1	1	29.468	2.64077
True	Q3UGC7	Eukaryotic translation initiation factor 3 subunit J-A OS=Mus musculus GN=Eif3j1 PE=2 SV=1	4.21456	1	1	1	29.326	2.64077
True	Q03734	Serine protease inhibitor A3M OS=Mus musculus GN=Serpina3m PE=1 SV=2	2.63158	1	1	1	47.034	2.63947
True	P48758	Carbonyl reductase [NADPH] 1 OS=Mus musculus GN=Cbr1 PE=1 SV=3	3.2491	1	1	1	30.622	2.62762
True	Q9WTP6	Adenylate kinase 2, mitochondrial OS=Mus musculus GN=Ak2 PE=1 SV=5	4.60251	1	1	1	26.452	2.62132
True	Q60737	Casein kinase II subunit alpha OS=Mus musculus GN=Csnk2a1 PE=1 SV=2	2.8133	1	1	1	45.105	2.61928
True	P28474	Alcohol dehydrogenase class-3 OS=Mus musculus GN=Adh5 PE=1 SV=3	2.40642	1	1	1	39.522	2.60133
True	Q9CQ37	Ubiquitin-conjugating enzyme E2 T OS=Mus musculus GN=Ube2t PE=1 SV=1	3.43137	1	1	1	22.961	2.58813
True	Q9CQ62	2,4-dienoyl-CoA reductase, mitochondrial OS=Mus musculus GN=Decr1 PE=1 SV=1	3.8806	1	1	1	36.191	2.58353
True	Q9Z0S1	3'(2'),5'-bisphosphate nucleotidase 1 OS=Mus musculus GN=Bpnt1 PE=1 SV=2	2.5974	1	1	1	33.175	2.58053
True	P51150	Ras-related protein Rab-7a OS=Mus musculus GN=Rab7a PE=1 SV=2	5.31401	1	1	1	23.475	2.569
True	Q8BTZ7	Mannose-1-phosphate guanyltransferase beta OS=Mus musculus GN=Gmppb PE=1 SV=1	2.77778	1	1	1	39.891	2.56842
True	Q501J6	Probable ATP-dependent RNA helicase DDX17 OS=Mus musculus GN=Ddx17 PE=1 SV=1	1.53846	1	1	1	72.354	2.56068
True	Q9R099	Transducin beta-like protein 2 OS=Mus musculus GN=Tbl2 PE=1 SV=2	2.0362	1	1	1	49.552	2.55028
True	Q62093	Serine/arginine-rich splicing factor 2 OS=Mus musculus GN=Srsf2 PE=1 SV=4	3.61991	1	1	1	25.461	2.5472
True	O88824	Protein JTB OS=Mus musculus GN=Jtb PE=1 SV=1	8.90411	1	1	1	16.318	2.54088
True	Q3UV17	Keratin, type II cytoskeletal 2 oral OS=Mus musculus GN=Krt76 PE=1 SV=1	2.6936	2	2	1	62.806	2.53937
True	Q91W34	RUS1 family protein C16orf58 homolog OS=Mus musculus PE=1 SV=1	3.00429	1	1	1	50.437	2.53804
True	P84075	Neuron-specific calcium-binding protein hippocalcin OS=Mus musculus GN=Hpca PE=1 SV=2	5.18135	1	1	1	22.413	2.51795
True	Q91X97	Neurocalcin-delta OS=Mus musculus GN=Ncald PE=1 SV=4	5.18135	1	1	1	22.231	2.51795
True	P35980	60S ribosomal protein L18 OS=Mus musculus GN=Rpl18 PE=1 SV=3	4.78723	1	1	1	21.631	2.51786
True	Q9JLJ2	4-trimethylaminobutyraldehyde dehydrogenase OS=Mus musculus GN=Aldh9a1 PE=1 SV=1	2.42915	1	1	1	53.48	2.50636
True	Q9CQS8	Protein transport protein Sec61 subunit beta OS=Mus musculus GN=Sec61b PE=1 SV=3	10.4167	1	1	1	9.952	2.50607
True	P84099	60S ribosomal protein L19 OS=Mus musculus GN=Rpl19 PE=1 SV=1	4.08163	1	1	1	23.451	2.5044
True	Q9Z1N5	Spliceosome RNA helicase Ddx39b OS=Mus musculus GN=Ddx39b PE=1 SV=1	2.1028	1	1	1	49.004	2.50262
True	Q791V5	Mitochondrial carrier homolog 2 OS=Mus musculus GN=Mtch2 PE=1 SV=1	2.9703	1	1	1	33.477	2.49736
True	P47915	60S ribosomal protein L29 OS=Mus musculus GN=Rpl29 PE=2 SV=2	5	1	1	1	17.576	2.48482
True	Q7TQ95	Protein lunapark OS=Mus musculus GN=Lnp PE=1 SV=1	2.58824	1	1	1	47.47	2.4646
True	Q9Z2I9	Succinyl-CoA ligase [ADP-forming] subunit beta, mitochondrial OS=Mus musculus GN=Sucla2 PE=1 SV=2	2.15983	1	1	1	50.082	2.46283
True	Q91WJ8	Far upstream element-binding protein 1 OS=Mus musculus GN=Fubp1 PE=1 SV=1	2.30415	1	1	1	68.497	2.46018
True	Q8VCT4	Carboxylesterase 1D OS=Mus musculus GN=Ces1d PE=1 SV=1	1.41593	1	1	1	61.749	2.44822
True	P30115	Glutathione S-transferase A3 OS=Mus musculus GN=Gsta3 PE=1 SV=2	12.6697	3	3	3	25.344	2.44398
True	P10648	Glutathione S-transferase A2 OS=Mus musculus GN=Gsta2 PE=1 SV=3	5.85586	1	1	1	25.526	2.44398
True	P13745	Glutathione S-transferase A1 OS=Mus musculus GN=Gsta1 PE=1 SV=2	5.8296	1	1	1	25.592	2.44398
True	Q9DAS9	Guanine nucleotide-binding protein G(I)/G(S)/G(O) subunit gamma-12 OS=Mus musculus GN=Gng12 PE=1 SV=3	9.72222	1	1	1	7.992	2.43715
True	Q8BLF1	Neutral cholesterol ester hydrolase 1 OS=Mus musculus GN=Nceh1 PE=1 SV=1	2.45098	1	1	1	45.711	2.42599
True	Q9CR68	Cytochrome b-c1 complex subunit Rieske, mitochondrial OS=Mus musculus GN=Uqcrfs1 PE=1 SV=1	2.91971	1	1	1	29.349	2.42325
True	Q9CR64	Protein kish-A OS=Mus musculus GN=Tmem167a PE=1 SV=1	12.5	1	1	1	8.068	2.41854
True	Q9D379	Epoxide hydrolase 1 OS=Mus musculus GN=Ephx1 PE=1 SV=2	1.97802	1	1	1	52.543	2.413
True	Q99LX0	Protein deglycase DJ-1 OS=Mus musculus GN=Park7 PE=1 SV=1	10.0529	1	1	1	20.008	2.41292
True	Q9EQS3	C-Myc-binding protein OS=Mus musculus GN=Mycbp PE=1 SV=5	10.6796	1	1	1	11.962	2.40507
True	Q8JZN5	Acyl-CoA dehydrogenase family member 9, mitochondrial OS=Mus musculus GN=Acad9 PE=1 SV=2	3.68	1	1	1	68.679	2.39524
True	P18572	Basigin OS=Mus musculus GN=Bsg PE=1 SV=2	2.57069	1	1	1	42.418	2.3939
True	Q99K23	Ufm1-specific protease 2 OS=Mus musculus GN=Ufsp2 PE=1 SV=1	2.38612	1	1	1	52.482	2.38658
True	Q8BXA5	Cleft lip and palate transmembrane protein 1-like protein OS=Mus musculus GN=Clptm1l PE=1 SV=1	2.41187	1	1	1	62.143	2.36874
True	P56399	Ubiquitin carboxyl-terminal hydrolase 5 OS=Mus musculus GN=Usp5 PE=1 SV=1	1.04895	1	1	1	95.772	2.34067
True	P47757	F-actin-capping protein subunit beta OS=Mus musculus GN=Capzb PE=1 SV=3	3.61011	1	1	1	31.326	2.32822
True	Q00897	Alpha-1-antitrypsin 1-4 OS=Mus musculus GN=Serpina1d PE=1 SV=1	2.17918	1	1	1	45.969	2.32736
True	Q00898	Alpha-1-antitrypsin 1-5 OS=Mus musculus GN=Serpina1e PE=1 SV=1	2.17918	1	1	1	45.862	2.32736
True	P22599	Alpha-1-antitrypsin 1-2 OS=Mus musculus GN=Serpina1b PE=1 SV=2	2.17918	1	1	1	45.946	2.32736
True	Q62314	Trans-Golgi network integral membrane protein 2 OS=Mus musculus GN=Tgoln2 PE=1 SV=1	4.40771	1	1	1	38.798	2.32298
True	Q62313	Trans-Golgi network integral membrane protein 1 OS=Mus musculus GN=Tgoln1 PE=1 SV=1	4.53258	1	1	1	37.826	2.32298
True	Q9D0I9	Arginine--tRNA ligase, cytoplasmic OS=Mus musculus GN=Rars PE=1 SV=2	2.42424	2	2	2	75.625	2.32296
True	O35129	Prohibitin-2 OS=Mus musculus GN=Phb2 PE=1 SV=1	2.67559	1	1	1	33.276	2.30737
True	Q9WVE8	Protein kinase C and casein kinase substrate in neurons protein 2 OS=Mus musculus GN=Pacsin2 PE=1 SV=1	2.26337	1	1	1	55.798	2.30407
True	Q01098	Glutamate receptor ionotropic, NMDA 2C OS=Mus musculus GN=Grin2c PE=1 SV=2	2.25989	1	1	1	135.334	2.30031
True	P62264	40S ribosomal protein S14 OS=Mus musculus GN=Rps14 PE=1 SV=3	6.62252	1	1	1	16.263	2.28833
True	P15946	Kallikrein 1-related peptidase b11 OS=Mus musculus GN=Klk1b11 PE=2 SV=1	3.44828	1	1	1	28.708	2.27628
True	Q61759	Kallikrein 1-related peptidase b21 OS=Mus musculus GN=Klk1b21 PE=2 SV=3	3.44828	1	1	1	28.671	2.27628
True	P14148	60S ribosomal protein L7 OS=Mus musculus GN=Rpl7 PE=1 SV=2	4.07407	1	1	1	31.4	2.25744
True	Q80W22	Threonine synthase-like 2 OS=Mus musculus GN=Thnsl2 PE=1 SV=1	2.07039	1	1	1	54.153	2.2475
True	P38647	Stress-70 protein, mitochondrial OS=Mus musculus GN=Hspa9 PE=1 SV=3	1.47275	1	1	1	73.416	2.24462
True	O89079	Coatomer subunit epsilon OS=Mus musculus GN=Cope PE=1 SV=3	2.92208	1	1	1	34.545	2.24425
True	Q8VEM8	Phosphate carrier protein, mitochondrial OS=Mus musculus GN=Slc25a3 PE=1 SV=1	1.96078	1	1	1	39.606	2.23488
True	Q9CZY3	Ubiquitin-conjugating enzyme E2 variant 1 OS=Mus musculus GN=Ube2v1 PE=1 SV=1	6.80272	1	1	1	16.344	2.21901
True	Q9D2M8	Ubiquitin-conjugating enzyme E2 variant 2 OS=Mus musculus GN=Ube2v2 PE=1 SV=4	6.89655	1	1	1	16.356	2.21901
True	Q9CY50	Translocon-associated protein subunit alpha OS=Mus musculus GN=Ssr1 PE=1 SV=1	3.84615	1	1	1	32.045	2.20081
True	P84096	Rho-related GTP-binding protein RhoG OS=Mus musculus GN=Rhog PE=1 SV=1	5.75916	1	1	1	21.295	2.1939
True	P63001	Ras-related C3 botulinum toxin substrate 1 OS=Mus musculus GN=Rac1 PE=1 SV=1	5.72917	1	1	1	21.436	2.1939
True	Q05144	Ras-related C3 botulinum toxin substrate 2 OS=Mus musculus GN=Rac2 PE=1 SV=1	5.72917	1	1	1	21.427	2.1939
True	Q8R527	Rho-related GTP-binding protein RhoQ OS=Mus musculus GN=Rhoq PE=1 SV=2	5.36585	1	1	1	22.63	2.1939
True	P60764	Ras-related C3 botulinum toxin substrate 3 OS=Mus musculus GN=Rac3 PE=1 SV=1	5.72917	1	1	1	21.365	2.1939
True	Q9ER71	Rho-related GTP-binding protein RhoJ OS=Mus musculus GN=Rhoj PE=1 SV=2	5.14019	1	1	1	23.751	2.1939
True	O55126	Protein NipSnap homolog 2 OS=Mus musculus GN=Gbas PE=1 SV=1	2.84698	1	1	1	32.912	2.1846
True	P26231	Catenin alpha-1 OS=Mus musculus GN=Ctnna1 PE=1 SV=1	0.883002	1	1	1	100.044	2.17781
True	Q8BWT1	3-ketoacyl-CoA thiolase, mitochondrial OS=Mus musculus GN=Acaa2 PE=1 SV=3	2.01511	1	1	1	41.803	2.17659
True	Q9CWK8	Sorting nexin-2 OS=Mus musculus GN=Snx2 PE=1 SV=2	1.92678	1	1	1	58.435	2.17181
True	P19001	Keratin, type I cytoskeletal 19 OS=Mus musculus GN=Krt19 PE=1 SV=1	1.73697	1	1	1	44.515	2.17164
True	Q61414	Keratin, type I cytoskeletal 15 OS=Mus musculus GN=Krt15 PE=1 SV=2	1.54867	1	1	1	49.107	2.17164
True	P08730	Keratin, type I cytoskeletal 13 OS=Mus musculus GN=Krt13 PE=1 SV=2	1.60183	1	1	1	47.724	2.17164
True	Q9QWL7	Keratin, type I cytoskeletal 17 OS=Mus musculus GN=Krt17 PE=1 SV=3	1.61663	1	1	1	48.132	2.17164
True	Q68FL4	Putative adenosylhomocysteinase 3 OS=Mus musculus GN=Ahcyl2 PE=1 SV=1	1.30506	1	1	1	66.857	2.15189
True	Q80SW1	Putative adenosylhomocysteinase 2 OS=Mus musculus GN=Ahcyl1 PE=1 SV=1	1.50943	1	1	1	58.913	2.15189
True	P70296	Phosphatidylethanolamine-binding protein 1 OS=Mus musculus GN=Pebp1 PE=1 SV=3	4.27807	1	1	1	20.817	2.13902
True	Q60865	Caprin-1 OS=Mus musculus GN=Caprin1 PE=1 SV=2	1.13154	1	1	1	78.121	2.11904
True	P62071	Ras-related protein R-Ras2 OS=Mus musculus GN=Rras2 PE=1 SV=1	5.39216	1	1	1	23.385	2.11062
True	P10833	Ras-related protein R-Ras OS=Mus musculus GN=Rras PE=1 SV=1	5.04587	1	1	1	23.749	2.11062
True	P14576	Signal recognition particle 54 kDa protein OS=Mus musculus GN=Srp54 PE=1 SV=2	1.5873	1	1	1	55.684	2.10963
True	P17047	Lysosome-associated membrane glycoprotein 2 OS=Mus musculus GN=Lamp2 PE=1 SV=2	2.16867	1	1	1	45.652	2.10435
True	O70492	Sorting nexin-3 OS=Mus musculus GN=Snx3 PE=1 SV=3	5.55556	1	1	1	18.746	2.09673
True	Q9JKJ9	24-hydroxycholesterol 7-alpha-hydroxylase OS=Mus musculus GN=Cyp39a1 PE=1 SV=1	1.70213	1	1	1	53.54	2.08573
True	Q8VCN5	Cystathionine gamma-lyase OS=Mus musculus GN=Cth PE=1 SV=1	1.75879	1	1	1	43.539	2.08399
True	Q9EQ06	Estradiol 17-beta-dehydrogenase 11 OS=Mus musculus GN=Hsd17b11 PE=1 SV=1	2.68456	1	1	1	32.86	2.06242
True	Q8VCR2	17-beta-hydroxysteroid dehydrogenase 13 OS=Mus musculus GN=Hsd17b13 PE=1 SV=2	2.63158	1	1	1	33.437	2.06242
True	Q8BH24	Transmembrane 9 superfamily member 4 OS=Mus musculus GN=Tm9sf4 PE=1 SV=1	1.24417	1	1	1	74.644	2.05596
True	P61255	60S ribosomal protein L26 OS=Mus musculus GN=Rpl26 PE=1 SV=1	4.82759	1	1	1	17.248	2.05561
True	Q9CWZ3	RNA-binding protein 8A OS=Mus musculus GN=Rbm8a PE=1 SV=3	4.5977	1	1	1	19.876	2.05128
True	Q9DB27	Malignant T-cell-amplified sequence 1 OS=Mus musculus GN=Mcts1 PE=1 SV=1	4.41989	1	1	1	20.542	2.04866
True	P97364	Selenide, water dikinase 2 OS=Mus musculus GN=Sephs2 PE=1 SV=3	1.54867	1	1	1	47.804	2.00711
True	P09671	Superoxide dismutase [Mn], mitochondrial OS=Mus musculus GN=Sod2 PE=1 SV=3	6.75676	2	2	2	24.588	2.00293
True	Q61166	Microtubule-associated protein RP/EB family member 1 OS=Mus musculus GN=Mapre1 PE=1 SV=3	2.98507	1	1	1	29.997	1.99775
True	Q9D1R9	60S ribosomal protein L34 OS=Mus musculus GN=Rpl34 PE=1 SV=2	6.83761	1	1	1	13.284	1.97044
True	P20357	Microtubule-associated protein 2 OS=Mus musculus GN=Map2 PE=1 SV=2	1.42232	2	2	2	199.01	1.9405
True	P20108	Thioredoxin-dependent peroxide reductase, mitochondrial OS=Mus musculus GN=Prdx3 PE=1 SV=1	3.11284	1	1	1	28.109	1.87824
True	Q9D7B6	Isobutyryl-CoA dehydrogenase, mitochondrial OS=Mus musculus GN=Acad8 PE=1 SV=2	2.17918	1	1	1	44.99	1.86576
True	P00756	Kallikrein 1-related peptidase b3 OS=Mus musculus GN=Klk1b3 PE=1 SV=1	3.44828	1	1	1	28.979	1.86015
True	Q9D023	Mitochondrial pyruvate carrier 2 OS=Mus musculus GN=Mpc2 PE=1 SV=1	5.51181	1	1	1	14.277	1.85062
True	Q3TZ89	Protein transport protein Sec31B OS=Mus musculus GN=Sec31b PE=1 SV=2	0.604491	1	1	1	125.553	1.83057
True	Q921J2	GTP-binding protein Rheb OS=Mus musculus GN=Rheb PE=1 SV=1	3.80435	1	1	1	20.439	1.76141
True	P97823	Acyl-protein thioesterase 1 OS=Mus musculus GN=Lypla1 PE=1 SV=1	3.47826	1	1	1	24.671	1.7485
True	Q8R4D1	Sodium/hydrogen exchanger 8 OS=Mus musculus GN=Slc9a8 PE=1 SV=1	1.38889	1	1	1	64.695	1.74734
True	Q3TMX7	Sulfhydryl oxidase 2 OS=Mus musculus GN=Qsox2 PE=1 SV=1	1.01156	1	1	1	77.726	1.73549
True	Q8K0C9	GDP-mannose 4,6 dehydratase OS=Mus musculus GN=Gmds PE=1 SV=1	2.41935	1	1	1	41.958	1.70563
True	P19253	60S ribosomal protein L13a OS=Mus musculus GN=Rpl13a PE=1 SV=4	5.41872	1	1	1	23.449	1.7033
True	Q64727	Vinculin OS=Mus musculus GN=Vcl PE=1 SV=4	0.938086	1	1	1	116.644	1.6993
True	Q9Z2Y8	Proline synthase co-transcribed bacterial homolog protein OS=Mus musculus GN=Prosc PE=1 SV=1	4.74453	1	1	1	30.03	1.6813
True	P61164	Alpha-centractin OS=Mus musculus GN=Actr1a PE=1 SV=1	2.65957	1	1	1	42.587	1.67836
True	Q8R5C5	Beta-centractin OS=Mus musculus GN=Actr1b PE=1 SV=1	2.65957	1	1	1	42.255	1.67836
True	Q9D662	Protein transport protein Sec23B OS=Mus musculus GN=Sec23b PE=1 SV=1	0.912647	1	1	1	86.382	1.65414
True	Q8BGS7	Choline/ethanolaminephosphotransferase 1 OS=Mus musculus GN=Cept1 PE=1 SV=1	2.16346	1	1	1	46.404	1.64768
True	P46737	Lys-63-specific deubiquitinase BRCC36 OS=Mus musculus GN=Brcc3 PE=1 SV=1	3.78007	1	1	1	33.319	1.64636
True	P21803	Fibroblast growth factor receptor 2 OS=Mus musculus GN=Fgfr2 PE=1 SV=4	1.09622	1	1	1	91.925	1.60285

## Sheet: C) GalNT2_TG1_PNA
Checked	Accession	Description	Coverage	# Peptides	# PSMs	# Unique Peptides	MW [kDa]	Score Sequest HT
True	P07724	Serum albumin OS=Mus musculus GN=Alb PE=1 SV=3	59.5395	32	316	32	68.648	848.77
True	P01942	Hemoglobin subunit alpha OS=Mus musculus GN=Hba PE=1 SV=2	42.9577	6	139	6	15.076	314.191
True	P02088	Hemoglobin subunit beta-1 OS=Mus musculus GN=Hbb-b1 PE=1 SV=2	64.6259	8	115	8	15.83	305.17
True	P00688	Pancreatic alpha-amylase OS=Mus musculus GN=Amy2 PE=1 SV=2	50.1969	19	59	19	57.282	226.958
True	Q9CR35	Chymotrypsinogen B OS=Mus musculus GN=Ctrb1 PE=1 SV=1	65.3992	9	60	9	27.804	172.997
True	P19096	Fatty acid synthase OS=Mus musculus GN=Fasn PE=1 SV=2	21.885	40	42	40	272.257	151.018
True	P02089	Hemoglobin subunit beta-2 OS=Mus musculus GN=Hbb-b2 PE=1 SV=2	29.932	5	57	5	15.868	127.636
True	P20029	78 kDa glucose-regulated protein OS=Mus musculus GN=Hspa5 PE=1 SV=3	38.626	20	33	19	72.377	126.236
True	P58252	Elongation factor 2 OS=Mus musculus GN=Eef2 PE=1 SV=2	31.2354	24	32	24	95.253	118.221
True	Q68FD5	Clathrin heavy chain 1 OS=Mus musculus GN=Cltc PE=1 SV=3	21.5522	24	27	24	191.435	114.347
True	Q921I1	Serotransferrin OS=Mus musculus GN=Tf PE=1 SV=1	33.142	20	29	20	76.674	112.811
True	P09103	Protein disulfide-isomerase OS=Mus musculus GN=P4hb PE=1 SV=2	43.4185	20	31	20	57.023	108.706
True	Q5BKQ4	Inactive pancreatic lipase-related protein 1 OS=Mus musculus GN=Pnliprp1 PE=1 SV=2	43.3404	17	25	17	52.662	104.176
True	P08113	Endoplasmin OS=Mus musculus GN=Hsp90b1 PE=1 SV=2	31.2968	23	28	22	92.418	102.521
True	P10126	Elongation factor 1-alpha 1 OS=Mus musculus GN=Eef1a1 PE=1 SV=3	41.7749	13	42	13	50.082	102.033
True	P60710	Actin, cytoplasmic 1 OS=Mus musculus GN=Actb PE=1 SV=1	41.3333	13	31	5	41.71	92.201
True	P63260	Actin, cytoplasmic 2 OS=Mus musculus GN=Actg1 PE=1 SV=1	41.3333	13	31	5	41.766	92.201
True	P68372	Tubulin beta-4B chain OS=Mus musculus GN=Tubb4b PE=1 SV=1	50.1124	17	23	2	49.799	88.8157
True	Q9CWF2	Tubulin beta-2B chain OS=Mus musculus GN=Tubb2b PE=1 SV=1	50.1124	17	22	2	49.921	86.9854
True	Q7TMM9	Tubulin beta-2A chain OS=Mus musculus GN=Tubb2a PE=1 SV=1	50.1124	17	22	2	49.875	86.9854
True	Q99PL5	Ribosome-binding protein 1 OS=Mus musculus GN=Rrbp1 PE=1 SV=2	25.4829	21	24	21	172.776	86.339
True	P56480	ATP synthase subunit beta, mitochondrial OS=Mus musculus GN=Atp5b PE=1 SV=2	44.4234	16	20	16	56.265	83.933
True	D3Z6P0	Protein disulfide-isomerase A2 OS=Mus musculus GN=Pdia2 PE=1 SV=1	36.0531	19	22	19	58.28	83.4611
True	P99024	Tubulin beta-5 chain OS=Mus musculus GN=Tubb5 PE=1 SV=1	46.3964	16	21	1	49.639	82.2975
True	P11499	Heat shock protein HSP 90-beta OS=Mus musculus GN=Hsp90ab1 PE=1 SV=3	26.3812	18	24	9	83.229	81.9544
True	P27773	Protein disulfide-isomerase A3 OS=Mus musculus GN=Pdia3 PE=1 SV=2	35.2475	20	23	20	56.643	81.7948
True	P14824	Annexin A6 OS=Mus musculus GN=Anxa6 PE=1 SV=3	35.8098	25	28	24	75.837	80.166
True	Q7TPZ8	Carboxypeptidase A1 OS=Mus musculus GN=Cpa1 PE=1 SV=1	40.5728	14	21	14	47.355	79.7058
True	P05213	Tubulin alpha-1B chain OS=Mus musculus GN=Tuba1b PE=1 SV=2	46.5632	14	19	4	50.12	77.7442
True	Q9JKR6	Hypoxia up-regulated protein 1 OS=Mus musculus GN=Hyou1 PE=1 SV=1	26.5265	19	21	19	111.112	77.6165
True	P68369	Tubulin alpha-1A chain OS=Mus musculus GN=Tuba1a PE=1 SV=1	46.5632	14	18	4	50.104	74.195
True	P19324	Serpin H1 OS=Mus musculus GN=Serpinh1 PE=1 SV=3	39.3285	12	18	12	46.504	74.1825
True	P68368	Tubulin alpha-4A chain OS=Mus musculus GN=Tuba4a PE=1 SV=1	46.6518	14	18	4	49.892	72.7912
True	P35564	Calnexin OS=Mus musculus GN=Canx PE=1 SV=1	27.7496	13	18	13	67.236	72.3456
True	P68373	Tubulin alpha-1C chain OS=Mus musculus GN=Tuba1c PE=1 SV=1	41.4254	13	18	4	49.877	70.8306
True	P16015	Carbonic anhydrase 3 OS=Mus musculus GN=Ca3 PE=1 SV=3	61.9231	13	19	13	29.348	70.5011
True	Q80X19	Collagen alpha-1(XIV) chain OS=Mus musculus GN=Col14a1 PE=1 SV=2	12.9661	20	22	20	192.892	70.3518
True	P07356	Annexin A2 OS=Mus musculus GN=Anxa2 PE=1 SV=2	41.5929	14	18	14	38.652	69.9307
True	P40142	Transketolase OS=Mus musculus GN=Tkt PE=1 SV=1	24.8796	13	17	13	67.588	69.0267
True	P06467	Hemoglobin subunit zeta OS=Mus musculus GN=Hbz PE=2 SV=2	4.92958	1	34	1	16.224	68.5463
True	P14211	Calreticulin OS=Mus musculus GN=Calr PE=1 SV=1	35.0962	13	17	13	47.965	67.6767
True	Q01853	Transitional endoplasmic reticulum ATPase OS=Mus musculus GN=Vcp PE=1 SV=4	28.0397	16	18	16	89.266	66.6075
True	P20152	Vimentin OS=Mus musculus GN=Vim PE=1 SV=3	35.8369	16	21	16	53.655	64.905
True	Q9D6F9	Tubulin beta-4A chain OS=Mus musculus GN=Tubb4a PE=1 SV=3	38.7387	13	18	2	49.554	64.3297
True	P05214	Tubulin alpha-3 chain OS=Mus musculus GN=Tuba3a PE=1 SV=1	41.3333	12	15	3	49.928	63.0576
True	P61979	Heterogeneous nuclear ribonucleoprotein K OS=Mus musculus GN=Hnrnpk PE=1 SV=1	35.4212	15	17	15	50.944	62.5697
True	P02104	Hemoglobin subunit epsilon-Y2 OS=Mus musculus GN=Hbb-y PE=1 SV=2	6.80272	1	25	1	16.126	62.3406
True	Q78PY7	Staphylococcal nuclease domain-containing protein 1 OS=Mus musculus GN=Snd1 PE=1 SV=1	21.5385	16	19	16	102.025	59.8187
True	Q8BG05	Heterogeneous nuclear ribonucleoprotein A3 OS=Mus musculus GN=Hnrnpa3 PE=1 SV=1	28.496	11	15	10	39.628	59.1152
True	Q9CQ52	Chymotrypsin-like elastase family member 3B OS=Mus musculus GN=Cela3b PE=1 SV=1	47.5836	8	12	8	28.886	58.3906
True	P01027	Complement C3 OS=Mus musculus GN=C3 PE=1 SV=3	13.8906	19	20	19	186.366	58.2608
True	P07759	Serine protease inhibitor A3K OS=Mus musculus GN=Serpina3k PE=1 SV=2	31.8182	10	14	6	46.85	57.8097
True	Q61233	Plastin-2 OS=Mus musculus GN=Lcp1 PE=1 SV=4	29.1866	17	18	17	70.105	57.6298
True	P63017	Heat shock cognate 71 kDa protein OS=Mus musculus GN=Hspa8 PE=1 SV=1	21.0526	13	16	12	70.827	55.5763
True	P63038	60 kDa heat shock protein, mitochondrial OS=Mus musculus GN=Hspd1 PE=1 SV=1	24.7818	12	14	12	60.917	55.0134
True	P54071	Isocitrate dehydrogenase [NADP], mitochondrial OS=Mus musculus GN=Idh2 PE=1 SV=3	32.0796	14	18	13	50.874	54.907
True	P68033	Actin, alpha cardiac muscle 1 OS=Mus musculus GN=Actc1 PE=1 SV=1	32.626	11	26	3	41.992	54.5703
True	P62737	Actin, aortic smooth muscle OS=Mus musculus GN=Acta2 PE=1 SV=1	32.626	11	26	3	41.982	54.5703
True	P63268	Actin, gamma-enteric smooth muscle OS=Mus musculus GN=Actg2 PE=1 SV=1	32.7128	11	26	3	41.85	54.5703
True	P68134	Actin, alpha skeletal muscle OS=Mus musculus GN=Acta1 PE=1 SV=1	32.626	11	26	3	42.024	54.5703
True	Q9JJZ2	Tubulin alpha-8 chain OS=Mus musculus GN=Tuba8 PE=1 SV=1	30.2895	9	13	2	50.02	53.0747
True	P52480	Pyruvate kinase PKM OS=Mus musculus GN=Pkm PE=1 SV=4	31.0734	14	15	14	57.808	52.6139
True	P62806	Histone H4 OS=Mus musculus GN=Hist1h4a PE=1 SV=2	30.0971	4	23	4	11.36	51.7711
True	P40124	Adenylyl cyclase-associated protein 1 OS=Mus musculus GN=Cap1 PE=1 SV=4	25.7384	9	12	9	51.532	51.6778
True	O88569	Heterogeneous nuclear ribonucleoproteins A2/B1 OS=Mus musculus GN=Hnrnpa2b1 PE=1 SV=2	32.0113	12	15	10	37.38	50.4518
True	Q6P8U6	Pancreatic triacylglycerol lipase OS=Mus musculus GN=Pnlip PE=1 SV=1	34.4086	11	13	9	51.395	50.4063
True	P00687	Alpha-amylase 1 OS=Mus musculus GN=Amy1 PE=1 SV=2	13.3072	7	18	7	57.607	50.3396
True	Q91V92	ATP-citrate synthase OS=Mus musculus GN=Acly PE=1 SV=1	15.2154	12	13	12	119.651	50.2584
True	Q01768	Nucleoside diphosphate kinase B OS=Mus musculus GN=Nme2 PE=1 SV=1	50.6579	7	13	3	17.352	49.471
True	P13020	Gelsolin OS=Mus musculus GN=Gsn PE=1 SV=3	20	12	14	12	85.888	49.3018
True	P60843	Eukaryotic initiation factor 4A-I OS=Mus musculus GN=Eif4a1 PE=1 SV=1	36.9458	13	16	8	46.125	48.2992
True	Q99KI0	Aconitate hydratase, mitochondrial OS=Mus musculus GN=Aco2 PE=1 SV=1	22.5641	14	14	14	85.41	47.8814
True	P26039	Talin-1 OS=Mus musculus GN=Tln1 PE=1 SV=2	5.86383	11	11	11	269.653	47.8666
True	P07901	Heat shock protein HSP 90-alpha OS=Mus musculus GN=Hsp90aa1 PE=1 SV=4	19.236	13	16	5	84.735	47.7588
True	Q9ERD7	Tubulin beta-3 chain OS=Mus musculus GN=Tubb3 PE=1 SV=1	26.8889	10	12	1	50.386	47.3341
True	Q8BTM8	Filamin-A OS=Mus musculus GN=Flna PE=1 SV=5	5.85569	11	12	10	281.046	47.1291
True	P05208	Chymotrypsin-like elastase family member 2A OS=Mus musculus GN=Cela2a PE=1 SV=1	35.7934	6	10	6	28.895	47.1257
True	P08003	Protein disulfide-isomerase A4 OS=Mus musculus GN=Pdia4 PE=1 SV=3	20.2194	12	17	12	71.938	47.009
True	Q8VDJ3	Vigilin OS=Mus musculus GN=Hdlbp PE=1 SV=1	14.0379	16	16	16	141.655	46.9322
True	Q61838	Alpha-2-macroglobulin OS=Mus musculus GN=A2m PE=1 SV=3	10.7692	11	12	11	165.748	46.5354
True	P50247	Adenosylhomocysteinase OS=Mus musculus GN=Ahcy PE=1 SV=3	32.4074	12	13	11	47.657	46.2345
True	Q6PB93	Polypeptide N-acetylgalactosaminyltransferase 2 OS=Mus musculus GN=Galnt2 PE=1 SV=1	27.3684	12	13	12	64.473	45.3406
True	Q03265	ATP synthase subunit alpha, mitochondrial OS=Mus musculus GN=Atp5a1 PE=1 SV=1	26.5823	12	13	12	59.716	45.1649
True	P17182	Alpha-enolase OS=Mus musculus GN=Eno1 PE=1 SV=3	32.4885	12	13	12	47.111	44.8898
True	P29699	Alpha-2-HS-glycoprotein OS=Mus musculus GN=Ahsg PE=1 SV=1	27.8261	5	8	5	37.302	44.8161
True	P35700	Peroxiredoxin-1 OS=Mus musculus GN=Prdx1 PE=1 SV=1	60.804	12	14	10	22.162	44.7878
True	P11679	Keratin, type II cytoskeletal 8 OS=Mus musculus GN=Krt8 PE=1 SV=4	28.5714	14	15	11	54.531	44.5496
True	Q8BMS1	Trifunctional enzyme subunit alpha, mitochondrial OS=Mus musculus GN=Hadha PE=1 SV=1	20.3145	12	13	12	82.617	44.3015
True	P16858	Glyceraldehyde-3-phosphate dehydrogenase OS=Mus musculus GN=Gapdh PE=1 SV=2	31.8318	7	10	7	35.787	44.2777
True	Q922R8	Protein disulfide-isomerase A6 OS=Mus musculus GN=Pdia6 PE=1 SV=3	27.0455	8	10	8	48.07	43.2055
True	P62259	14-3-3 protein epsilon OS=Mus musculus GN=Ywhae PE=1 SV=1	50.1961	12	14	9	29.155	42.811
True	P14148	60S ribosomal protein L7 OS=Mus musculus GN=Rpl7 PE=1 SV=2	28.8889	10	13	10	31.4	42.7596
True	Q64727	Vinculin OS=Mus musculus GN=Vcl PE=1 SV=4	14.728	13	14	13	116.644	41.4652
True	Q6GSS7	Histone H2A type 2-A OS=Mus musculus GN=Hist2h2aa1 PE=1 SV=3	54.6154	5	17	1	14.087	41.4133
True	Q64523	Histone H2A type 2-C OS=Mus musculus GN=Hist2h2ac PE=1 SV=3	55.0388	5	17	1	13.98	41.4133
True	Q91X72	Hemopexin OS=Mus musculus GN=Hpx PE=1 SV=2	23.6957	10	12	10	51.285	41.15
True	Q64285	Bile salt-activated lipase OS=Mus musculus GN=Cel PE=1 SV=1	13.0217	9	12	9	65.771	40.6283
True	Q02053	Ubiquitin-like modifier-activating enzyme 1 OS=Mus musculus GN=Uba1 PE=1 SV=1	12.6654	11	12	11	117.734	40.491
True	P24369	Peptidyl-prolyl cis-trans isomerase B OS=Mus musculus GN=Ppib PE=1 SV=2	40.7407	9	13	9	23.699	40.2969
True	Q61598	Rab GDP dissociation inhibitor beta OS=Mus musculus GN=Gdi2 PE=1 SV=1	27.6404	10	13	10	50.505	40.2319
True	P10649	Glutathione S-transferase Mu 1 OS=Mus musculus GN=Gstm1 PE=1 SV=2	48.1651	11	12	8	25.953	39.2643
True	Q9JHU4	Cytoplasmic dynein 1 heavy chain 1 OS=Mus musculus GN=Dync1h1 PE=1 SV=2	3.6391	15	15	15	531.71	38.9018
True	Q8CIE6	Coatomer subunit alpha OS=Mus musculus GN=Copa PE=1 SV=2	12.0098	13	13	13	138.344	38.1693
True	Q9WVA4	Transgelin-2 OS=Mus musculus GN=Tagln2 PE=1 SV=4	54.7739	9	11	9	22.381	37.8346
True	P18760	Cofilin-1 OS=Mus musculus GN=Cfl1 PE=1 SV=3	43.9759	6	7	6	18.548	37.7543
True	P47911	60S ribosomal protein L6 OS=Mus musculus GN=Rpl6 PE=1 SV=3	30.0676	10	12	10	33.489	37.5992
True	P63242	Eukaryotic translation initiation factor 5A-1 OS=Mus musculus GN=Eif5a PE=1 SV=2	30.5195	6	9	6	16.821	37.2262
True	P05064	Fructose-bisphosphate aldolase A OS=Mus musculus GN=Aldoa PE=1 SV=2	23.0769	9	11	9	39.331	36.3322
True	P15626	Glutathione S-transferase Mu 2 OS=Mus musculus GN=Gstm2 PE=1 SV=2	38.9908	8	11	5	25.7	36.2125
True	P63158	High mobility group protein B1 OS=Mus musculus GN=Hmgb1 PE=1 SV=2	22.3256	4	8	4	24.878	36.1491
True	Q8VDN2	Sodium/potassium-transporting ATPase subunit alpha-1 OS=Mus musculus GN=Atp1a1 PE=1 SV=1	11.9257	10	11	10	112.91	36.0555
True	Q91YQ5	Dolichyl-diphosphooligosaccharide--protein glycosyltransferase subunit 1 OS=Mus musculus GN=Rpn1 PE=1 SV=1	17.7632	9	11	9	68.486	35.7773
True	P35979	60S ribosomal protein L12 OS=Mus musculus GN=Rpl12 PE=1 SV=2	54.5455	6	8	6	17.794	35.6542
True	Q504N0	Carboxypeptidase A2 OS=Mus musculus GN=Cpa2 PE=1 SV=1	29.976	8	9	8	47.027	35.5995
True	Q93092	Transaldolase OS=Mus musculus GN=Taldo1 PE=1 SV=2	27.003	10	14	10	37.363	35.5443
True	P14152	Malate dehydrogenase, cytoplasmic OS=Mus musculus GN=Mdh1 PE=1 SV=3	28.7425	7	9	7	36.488	35.4903
True	O08553	Dihydropyrimidinase-related protein 2 OS=Mus musculus GN=Dpysl2 PE=1 SV=2	22.5524	9	9	8	62.239	35.3004
True	Q9DBG6	Dolichyl-diphosphooligosaccharide--protein glycosyltransferase subunit 2 OS=Mus musculus GN=Rpn2 PE=1 SV=1	18.225	7	7	7	69.02	35.2956
True	P48678	Prelamin-A/C OS=Mus musculus GN=Lmna PE=1 SV=2	17.594	10	11	9	74.193	35.0836
True	P62631	Elongation factor 1-alpha 2 OS=Mus musculus GN=Eef1a2 PE=1 SV=1	17.2786	6	29	6	50.422	35.0227
True	P51881	ADP/ATP translocase 2 OS=Mus musculus GN=Slc25a5 PE=1 SV=3	29.8658	10	11	6	32.91	35.0056
True	Q9JIF7	Coatomer subunit beta OS=Mus musculus GN=Copb1 PE=1 SV=1	10.5981	7	9	7	106.998	34.5192
True	P63101	14-3-3 protein zeta/delta OS=Mus musculus GN=Ywhaz PE=1 SV=1	37.9592	8	10	5	27.754	34.4902
True	P06151	L-lactate dehydrogenase A chain OS=Mus musculus GN=Ldha PE=1 SV=3	34.6386	10	11	10	36.475	34.2411
True	P07146	Anionic trypsin-2 OS=Mus musculus GN=Prss2 PE=1 SV=1	21.1382	3	7	3	26.187	34.1989
True	P37804	Transgelin OS=Mus musculus GN=Tagln PE=1 SV=3	57.2139	10	12	10	22.561	33.8827
True	Q64525	Histone H2B type 2-B OS=Mus musculus GN=Hist2h2bb PE=1 SV=3	25.3968	3	18	3	13.912	33.786
True	Q8CGP2	Histone H2B type 1-P OS=Mus musculus GN=Hist1h2bp PE=1 SV=3	25.3968	3	18	3	13.984	33.786
True	Q64475	Histone H2B type 1-B OS=Mus musculus GN=Hist1h2bb PE=1 SV=3	25.3968	3	18	3	13.944	33.786
True	Q64478	Histone H2B type 1-H OS=Mus musculus GN=Hist1h2bh PE=1 SV=3	25.3968	3	18	3	13.912	33.786
True	P10853	Histone H2B type 1-F/J/L OS=Mus musculus GN=Hist1h2bf PE=1 SV=2	25.3968	3	18	3	13.928	33.786
True	Q64524	Histone H2B type 2-E OS=Mus musculus GN=Hist2h2be PE=1 SV=3	25.3968	3	18	3	13.985	33.786
True	P10854	Histone H2B type 1-M OS=Mus musculus GN=Hist1h2bm PE=1 SV=2	25.3968	3	18	3	13.928	33.786
True	Q8CGP0	Histone H2B type 3-B OS=Mus musculus GN=Hist3h2bb PE=1 SV=3	25.3968	3	18	3	13.9	33.786
True	Q8CGP1	Histone H2B type 1-K OS=Mus musculus GN=Hist1h2bk PE=1 SV=3	25.3968	3	18	3	13.912	33.786
True	Q9D2U9	Histone H2B type 3-A OS=Mus musculus GN=Hist3h2ba PE=1 SV=3	25.3968	3	18	3	13.986	33.786
True	Q6ZWY9	Histone H2B type 1-C/E/G OS=Mus musculus GN=Hist1h2bc PE=1 SV=3	25.3968	3	18	3	13.898	33.786
True	P68254	14-3-3 protein theta OS=Mus musculus GN=Ywhaq PE=1 SV=1	27.7551	8	10	5	27.761	33.7484
True	Q6ZWN5	40S ribosomal protein S9 OS=Mus musculus GN=Rps9 PE=1 SV=3	33.5052	10	14	10	22.578	33.7204
True	Q05920	Pyruvate carboxylase, mitochondrial OS=Mus musculus GN=Pc PE=1 SV=1	10.5263	11	11	11	129.602	33.5607
True	Q8VEK3	Heterogeneous nuclear ribonucleoprotein U OS=Mus musculus GN=Hnrnpu PE=1 SV=1	12.25	10	12	10	87.863	33.534
True	Q61753	D-3-phosphoglycerate dehydrogenase OS=Mus musculus GN=Phgdh PE=1 SV=3	20.6379	10	10	10	56.549	33.2869
True	P09411	Phosphoglycerate kinase 1 OS=Mus musculus GN=Pgk1 PE=1 SV=4	27.3381	9	10	9	44.522	32.8604
True	P05784	Keratin, type I cytoskeletal 18 OS=Mus musculus GN=Krt18 PE=1 SV=5	24.8227	9	10	7	47.509	32.8112
True	P25444	40S ribosomal protein S2 OS=Mus musculus GN=Rps2 PE=1 SV=3	28.3276	7	10	7	31.212	32.6944
True	P62702	40S ribosomal protein S4, X isoform OS=Mus musculus GN=Rps4x PE=1 SV=2	35.7414	9	10	9	29.579	32.4414
True	P49312	Heterogeneous nuclear ribonucleoprotein A1 OS=Mus musculus GN=Hnrnpa1 PE=1 SV=2	21.25	7	9	5	34.175	32.359
True	P08249	Malate dehydrogenase, mitochondrial OS=Mus musculus GN=Mdh2 PE=1 SV=3	36.3905	10	10	10	35.589	32.3022
True	Q99PT1	Rho GDP-dissociation inhibitor 1 OS=Mus musculus GN=Arhgdia PE=1 SV=3	51.4706	7	7	7	23.393	32.1561
True	Q03734	Serine protease inhibitor A3M OS=Mus musculus GN=Serpina3m PE=1 SV=2	18.8995	5	7	1	47.034	31.898
True	Q9D8N0	Elongation factor 1-gamma OS=Mus musculus GN=Eef1g PE=1 SV=3	21.0526	9	10	9	50.029	31.8218
True	Q9JK88	Serpin I2 OS=Mus musculus GN=Serpini2 PE=1 SV=1	29.6296	11	11	10	45.747	31.539
True	P17742	Peptidyl-prolyl cis-trans isomerase A OS=Mus musculus GN=Ppia PE=1 SV=2	35.3659	7	11	7	17.96	31.1785
True	O55143	Sarcoplasmic/endoplasmic reticulum calcium ATPase 2 OS=Mus musculus GN=Atp2a2 PE=1 SV=2	12.2605	10	10	10	114.784	31.0785
True	P15532	Nucleoside diphosphate kinase A OS=Mus musculus GN=Nme1 PE=1 SV=1	41.4474	6	9	2	17.197	31.0516
True	Q6IRU2	Tropomyosin alpha-4 chain OS=Mus musculus GN=Tpm4 PE=1 SV=3	26.2097	7	8	6	28.45	30.997
True	O08709	Peroxiredoxin-6 OS=Mus musculus GN=Prdx6 PE=1 SV=3	41.0714	7	8	7	24.855	30.752
True	Q64522	Histone H2A type 2-B OS=Mus musculus GN=Hist2h2ab PE=1 SV=3	52.3077	4	14	1	14.005	30.7044
True	P14869	60S acidic ribosomal protein P0 OS=Mus musculus GN=Rplp0 PE=1 SV=3	31.5457	7	8	7	34.195	30.5853
True	P29341	Polyadenylate-binding protein 1 OS=Mus musculus GN=Pabpc1 PE=1 SV=2	18.7107	10	10	10	70.626	30.5463
True	Q91VI7	Ribonuclease inhibitor OS=Mus musculus GN=Rnh1 PE=1 SV=1	24.1228	7	8	7	49.784	30.1522
True	P21614	Vitamin D-binding protein OS=Mus musculus GN=Gc PE=1 SV=2	16.1765	6	7	6	53.565	29.537
True	Q04447	Creatine kinase B-type OS=Mus musculus GN=Ckb PE=1 SV=1	27.0341	6	7	6	42.686	29.1917
True	P12970	60S ribosomal protein L7a OS=Mus musculus GN=Rpl7a PE=1 SV=2	24.0602	9	10	9	29.958	29.1638
True	P26645	Myristoylated alanine-rich C-kinase substrate OS=Mus musculus GN=Marcks PE=1 SV=2	17.1521	5	6	5	29.644	29.1053
True	P62908	40S ribosomal protein S3 OS=Mus musculus GN=Rps3 PE=1 SV=1	41.5638	10	10	10	26.657	29.0018
True	Q8VDD5	Myosin-9 OS=Mus musculus GN=Myh9 PE=1 SV=4	4.64286	8	9	8	226.232	28.8656
True	P17751	Triosephosphate isomerase OS=Mus musculus GN=Tpi1 PE=1 SV=4	27.0903	6	7	6	32.171	28.688
True	P48036	Annexin A5 OS=Mus musculus GN=Anxa5 PE=1 SV=1	26.3323	9	10	9	35.73	28.4883
True	Q00623	Apolipoprotein A-I OS=Mus musculus GN=Apoa1 PE=1 SV=2	30.303	9	11	9	30.597	28.3036
True	P42932	T-complex protein 1 subunit theta OS=Mus musculus GN=Cct8 PE=1 SV=3	19.3431	10	10	10	59.518	28.0721
True	P97429	Annexin A4 OS=Mus musculus GN=Anxa4 PE=1 SV=4	32.6019	9	9	8	35.893	27.8025
True	Q76MZ3	Serine/threonine-protein phosphatase 2A 65 kDa regulatory subunit A alpha isoform OS=Mus musculus GN=Ppp2r1a PE=1 SV=3	15.2801	7	8	7	65.281	27.5058
True	Q06890	Clusterin OS=Mus musculus GN=Clu PE=1 SV=1	18.5268	7	8	7	51.623	27.4363
True	P26443	Glutamate dehydrogenase 1, mitochondrial OS=Mus musculus GN=Glud1 PE=1 SV=1	13.4409	7	8	7	61.298	27.2188
True	P21107	Tropomyosin alpha-3 chain OS=Mus musculus GN=Tpm3 PE=1 SV=3	20	7	9	2	32.974	27.057
True	P62281	40S ribosomal protein S11 OS=Mus musculus GN=Rps11 PE=1 SV=3	36.7089	6	8	6	18.419	26.9055
True	P10605	Cathepsin B OS=Mus musculus GN=Ctsb PE=1 SV=2	15.3392	5	7	5	37.256	26.7507
True	Q99LX0	Protein deglycase DJ-1 OS=Mus musculus GN=Park7 PE=1 SV=1	44.4444	6	6	6	20.008	26.6753
True	Q9D0E1	Heterogeneous nuclear ribonucleoprotein M OS=Mus musculus GN=Hnrnpm PE=1 SV=3	13.9918	8	8	8	77.597	26.4688
True	O88844	Isocitrate dehydrogenase [NADP] cytoplasmic OS=Mus musculus GN=Idh1 PE=1 SV=2	19.8068	7	9	6	46.644	26.4477
True	Q8CGP5	Histone H2A type 1-F OS=Mus musculus GN=Hist1h2af PE=1 SV=3	32.3077	4	15	1	14.153	26.3988
True	P22752	Histone H2A type 1 OS=Mus musculus GN=Hist1h2ab PE=1 SV=3	32.3077	4	15	1	14.127	26.3988
True	Q8BFU2	Histone H2A type 3 OS=Mus musculus GN=Hist3h2a PE=1 SV=3	32.3077	4	15	1	14.113	26.3988
True	Q8CGP6	Histone H2A type 1-H OS=Mus musculus GN=Hist1h2ah PE=1 SV=3	32.8125	4	15	1	13.942	26.3988
True	Q8R1M2	Histone H2A.J OS=Mus musculus GN=H2afj PE=1 SV=1	32.5581	4	15	1	14.037	26.3988
True	Q8CGP7	Histone H2A type 1-K OS=Mus musculus GN=Hist1h2ak PE=1 SV=3	32.3077	4	15	1	14.141	26.3988
True	Q91X79	Chymotrypsin-like elastase family member 1 OS=Mus musculus GN=Cela1 PE=1 SV=1	33.4586	6	6	6	28.882	26.2745
True	P22599	Alpha-1-antitrypsin 1-2 OS=Mus musculus GN=Serpina1b PE=1 SV=2	18.8862	7	8	2	45.946	26.2327
True	Q922F4	Tubulin beta-6 chain OS=Mus musculus GN=Tubb6 PE=1 SV=1	17.226	6	7	1	50.058	26.1723
True	P47738	Aldehyde dehydrogenase, mitochondrial OS=Mus musculus GN=Aldh2 PE=1 SV=1	16.5703	8	9	7	56.502	25.5614
True	P70696	Histone H2B type 1-A OS=Mus musculus GN=Hist1h2ba PE=1 SV=3	13.3858	2	16	2	14.228	25.5405
True	P56959	RNA-binding protein FUS OS=Mus musculus GN=Fus PE=1 SV=1	9.65251	4	5	4	52.642	25.5247
True	Q9CPR4	60S ribosomal protein L17 OS=Mus musculus GN=Rpl17 PE=1 SV=3	29.3478	5	7	5	21.409	25.4053
True	Q9D8E6	60S ribosomal protein L4 OS=Mus musculus GN=Rpl4 PE=1 SV=3	19.0931	8	8	8	47.124	25.3338
True	Q9DCN2	NADH-cytochrome b5 reductase 3 OS=Mus musculus GN=Cyb5r3 PE=1 SV=3	21.2625	6	8	6	34.106	25.2527
True	P04117	Fatty acid-binding protein, adipocyte OS=Mus musculus GN=Fabp4 PE=1 SV=3	37.1212	5	8	5	14.641	25.203
True	P84228	Histone H3.2 OS=Mus musculus GN=Hist1h3b PE=1 SV=2	40.4412	4	9	4	15.379	25.1525
True	Q9Z1Q9	Valine--tRNA ligase OS=Mus musculus GN=Vars PE=1 SV=1	7.28424	8	8	8	140.127	24.892
True	Q9JKF1	Ras GTPase-activating-like protein IQGAP1 OS=Mus musculus GN=Iqgap1 PE=1 SV=2	5.6729	8	8	8	188.624	24.7302
True	Q9Z1Z0	General vesicular transport factor p115 OS=Mus musculus GN=Uso1 PE=1 SV=2	8.34202	6	7	6	106.917	24.6085
True	P47962	60S ribosomal protein L5 OS=Mus musculus GN=Rpl5 PE=1 SV=3	21.2121	7	8	7	34.379	24.4393
True	Q8K0C5	Zymogen granule membrane protein 16 OS=Mus musculus GN=Zg16 PE=1 SV=1	58.6826	5	5	5	18.198	24.3143
True	P23492	Purine nucleoside phosphorylase OS=Mus musculus GN=Pnp PE=1 SV=2	25.2595	5	7	5	32.256	24.218
True	Q62167	ATP-dependent RNA helicase DDX3X OS=Mus musculus GN=Ddx3x PE=1 SV=3	14.0483	9	9	8	73.056	24.174
True	Q8BH04	Phosphoenolpyruvate carboxykinase [GTP], mitochondrial OS=Mus musculus GN=Pck2 PE=1 SV=1	14.375	8	8	8	70.482	24.1703
True	Q61171	Peroxiredoxin-2 OS=Mus musculus GN=Prdx2 PE=1 SV=3	22.7273	4	5	4	21.765	23.9347
True	P80318	T-complex protein 1 subunit gamma OS=Mus musculus GN=Cct3 PE=1 SV=1	17.2477	8	8	8	60.591	23.9327
True	Q8BWT1	3-ketoacyl-CoA thiolase, mitochondrial OS=Mus musculus GN=Acaa2 PE=1 SV=3	16.6247	5	6	5	41.803	23.7519
True	P14733	Lamin-B1 OS=Mus musculus GN=Lmnb1 PE=1 SV=3	14.966	8	8	6	66.745	23.6812
True	Q00896	Alpha-1-antitrypsin 1-3 OS=Mus musculus GN=Serpina1c PE=1 SV=2	14.5631	7	8	3	45.794	23.5484
True	P07758	Alpha-1-antitrypsin 1-1 OS=Mus musculus GN=Serpina1a PE=1 SV=4	14.5278	7	8	3	45.974	23.5484
True	P70296	Phosphatidylethanolamine-binding protein 1 OS=Mus musculus GN=Pebp1 PE=1 SV=3	48.6631	6	6	6	20.817	23.497
True	Q60668	Heterogeneous nuclear ribonucleoprotein D0 OS=Mus musculus GN=Hnrnpd PE=1 SV=2	22.8169	6	7	5	38.33	23.4731
True	O35129	Prohibitin-2 OS=Mus musculus GN=Phb2 PE=1 SV=1	27.4247	7	7	7	33.276	23.3118
True	P15947	Kallikrein-1 OS=Mus musculus GN=Klk1 PE=1 SV=3	33.7165	7	7	7	28.756	23.2898
True	P62918	60S ribosomal protein L8 OS=Mus musculus GN=Rpl8 PE=1 SV=2	28.0156	5	6	5	28.007	23.2793
True	Q9DCD0	6-phosphogluconate dehydrogenase, decarboxylating OS=Mus musculus GN=Pgd PE=1 SV=3	19.4617	7	7	7	53.213	23.1131
True	Q8CGC7	Bifunctional glutamate/proline--tRNA ligase OS=Mus musculus GN=Eprs PE=1 SV=4	5.88624	7	8	7	169.972	23.0956
True	P17156	Heat shock-related 70 kDa protein 2 OS=Mus musculus GN=Hspa2 PE=1 SV=2	7.58294	4	6	3	69.599	22.9749
True	P70168	Importin subunit beta-1 OS=Mus musculus GN=Kpnb1 PE=1 SV=2	12.5571	7	7	7	97.122	22.9457
True	Q8VIJ6	Splicing factor, proline- and glutamine-rich OS=Mus musculus GN=Sfpq PE=1 SV=1	13.3047	6	6	5	75.394	22.8493
True	Q8BHN3	Neutral alpha-glucosidase AB OS=Mus musculus GN=Ganab PE=1 SV=1	8.58051	8	8	8	106.844	22.8399
True	P13707	Glycerol-3-phosphate dehydrogenase [NAD(+)], cytoplasmic OS=Mus musculus GN=Gpd1 PE=1 SV=3	16.0458	5	7	5	37.548	22.7239
True	P97351	40S ribosomal protein S3a OS=Mus musculus GN=Rps3a PE=1 SV=3	26.8939	7	8	7	29.866	22.6218
True	Q99LC5	Electron transfer flavoprotein subunit alpha, mitochondrial OS=Mus musculus GN=Etfa PE=1 SV=2	27.3273	6	6	6	34.988	22.5768
True	O89053	Coronin-1A OS=Mus musculus GN=Coro1a PE=1 SV=5	12.3644	5	7	5	50.957	22.5749
True	P68040	Guanine nucleotide-binding protein subunit beta-2-like 1 OS=Mus musculus GN=Gnb2l1 PE=1 SV=3	20.8202	7	8	7	35.055	22.5358
True	P58771	Tropomyosin alpha-1 chain OS=Mus musculus GN=Tpm1 PE=1 SV=1	15.493	7	8	2	32.661	22.5089
True	Q63836	Selenium-binding protein 2 OS=Mus musculus GN=Selenbp2 PE=1 SV=2	15.0424	6	7	6	52.576	22.486
True	P17563	Selenium-binding protein 1 OS=Mus musculus GN=Selenbp1 PE=1 SV=2	15.0424	6	7	6	52.48	22.486
True	P55095	Glucagon OS=Mus musculus GN=Gcg PE=1 SV=1	40	5	6	5	20.893	22.4462
True	O88986	2-amino-3-ketobutyrate coenzyme A ligase, mitochondrial OS=Mus musculus GN=Gcat PE=1 SV=2	16.1058	5	6	5	44.902	22.3294
True	Q60864	Stress-induced-phosphoprotein 1 OS=Mus musculus GN=Stip1 PE=1 SV=1	13.4438	6	7	6	62.542	22.2239
True	P09405	Nucleolin OS=Mus musculus GN=Ncl PE=1 SV=2	11.5983	8	8	8	76.677	22.2187
True	Q8CI94	Glycogen phosphorylase, brain form OS=Mus musculus GN=Pygb PE=1 SV=3	7.94781	7	7	5	96.668	22.2073
True	P97315	Cysteine and glycine-rich protein 1 OS=Mus musculus GN=Csrp1 PE=1 SV=3	36.7876	4	5	4	20.57	22.1828
True	Q61656	Probable ATP-dependent RNA helicase DDX5 OS=Mus musculus GN=Ddx5 PE=1 SV=2	12.5407	8	8	5	69.247	22.0323
True	Q8BGY2	Eukaryotic translation initiation factor 5A-2 OS=Mus musculus GN=Eif5a2 PE=1 SV=3	19.6078	3	5	3	16.782	22.0106
True	P68510	14-3-3 protein eta OS=Mus musculus GN=Ywhah PE=1 SV=2	30.0813	7	8	4	28.194	21.977
True	P62204	Calmodulin OS=Mus musculus GN=Calm1 PE=1 SV=2	29.5302	4	6	4	16.827	21.9108
True	Q00897	Alpha-1-antitrypsin 1-4 OS=Mus musculus GN=Serpina1d PE=1 SV=1	13.8015	6	7	2	45.969	21.8219
True	P26350	Prothymosin alpha OS=Mus musculus GN=Ptma PE=1 SV=2	22.5225	3	5	3	12.247	21.7907
True	Q8VCT4	Carboxylesterase 1D OS=Mus musculus GN=Ces1d PE=1 SV=1	12.9204	6	7	5	61.749	21.6594
True	P26041	Moesin OS=Mus musculus GN=Msn PE=1 SV=3	13.3449	9	9	6	67.725	21.3547
True	Q62095	ATP-dependent RNA helicase DDX3Y OS=Mus musculus GN=Ddx3y PE=1 SV=2	12.31	8	8	7	73.382	21.3439
True	P16381	Putative ATP-dependent RNA helicase Pl10 OS=Mus musculus GN=D1Pas1 PE=1 SV=1	12.5758	8	8	7	73.095	21.2601
True	P15864	Histone H1.2 OS=Mus musculus GN=Hist1h1c PE=1 SV=2	16.0377	4	6	2	21.254	21.0223
True	P43277	Histone H1.3 OS=Mus musculus GN=Hist1h1d PE=1 SV=2	15.3846	4	6	2	22.086	21.0223
True	Q9CWJ9	Bifunctional purine biosynthesis protein PURH OS=Mus musculus GN=Atic PE=1 SV=2	13.1757	6	6	6	64.177	20.9289
True	P05202	Aspartate aminotransferase, mitochondrial OS=Mus musculus GN=Got2 PE=1 SV=1	16.0465	6	6	6	47.381	20.9286
True	P51410	60S ribosomal protein L9 OS=Mus musculus GN=Rpl9 PE=1 SV=2	25	5	7	5	21.868	20.8086
True	Q9CQV8	14-3-3 protein beta/alpha OS=Mus musculus GN=Ywhab PE=1 SV=3	28.4553	6	7	3	28.069	20.8069
True	Q8BH64	EH domain-containing protein 2 OS=Mus musculus GN=Ehd2 PE=1 SV=1	16.0221	8	8	8	61.136	20.8015
True	P00683	Ribonuclease pancreatic OS=Mus musculus GN=Rnase1 PE=1 SV=2	26.8456	3	5	3	16.809	20.7981
True	P16045	Galectin-1 OS=Mus musculus GN=Lgals1 PE=1 SV=3	31.8519	3	5	3	14.856	20.778
True	Q61830	Macrophage mannose receptor 1 OS=Mus musculus GN=Mrc1 PE=1 SV=2	5.76923	7	7	7	164.874	20.619
True	P27661	Histone H2AX OS=Mus musculus GN=H2afx PE=1 SV=2	32.1678	4	14	1	15.133	20.512
True	P43274	Histone H1.4 OS=Mus musculus GN=Hist1h1e PE=1 SV=2	15.5251	4	6	2	21.964	20.29
True	P61982	14-3-3 protein gamma OS=Mus musculus GN=Ywhag PE=1 SV=2	23.4818	6	7	3	28.285	20.2784
True	P27659	60S ribosomal protein L3 OS=Mus musculus GN=Rpl3 PE=1 SV=3	18.3623	6	6	6	46.081	20.2096
True	P60335	Poly(rC)-binding protein 1 OS=Mus musculus GN=Pcbp1 PE=1 SV=1	23.3146	6	6	4	37.474	20.1938
True	P0C0S6	Histone H2A.Z OS=Mus musculus GN=H2afz PE=1 SV=2	31.25	4	14	2	13.545	20.1092
True	Q3THW5	Histone H2A.V OS=Mus musculus GN=H2afv PE=1 SV=3	31.25	4	14	2	13.501	20.1092
True	Q9DBG3	AP-2 complex subunit beta OS=Mus musculus GN=Ap2b1 PE=1 SV=1	8.00427	7	7	4	104.516	20.0709
True	Q6ZQ38	Cullin-associated NEDD8-dissociated protein 1 OS=Mus musculus GN=Cand1 PE=1 SV=2	6.09756	6	6	6	136.245	20.0409
True	P62962	Profilin-1 OS=Mus musculus GN=Pfn1 PE=1 SV=2	39.2857	4	6	4	14.948	19.8621
True	P57780	Alpha-actinin-4 OS=Mus musculus GN=Actn4 PE=1 SV=1	5.70175	4	5	4	104.911	19.7609
True	Q7TPR4	Alpha-actinin-1 OS=Mus musculus GN=Actn1 PE=1 SV=1	5.8296	4	5	4	103.004	19.7609
True	P99029	Peroxiredoxin-5, mitochondrial OS=Mus musculus GN=Prdx5 PE=1 SV=2	19.0476	5	6	5	21.884	19.7493
True	O35381	Acidic leucine-rich nuclear phosphoprotein 32 family member A OS=Mus musculus GN=Anp32a PE=1 SV=1	25.9109	6	7	5	28.52	19.6915
True	Q9CZU6	Citrate synthase, mitochondrial OS=Mus musculus GN=Cs PE=1 SV=1	16.3793	7	7	7	51.703	19.5463
True	P63323	40S ribosomal protein S12 OS=Mus musculus GN=Rps12 PE=1 SV=2	35.6061	5	6	5	14.516	19.5017
True	P26638	Serine--tRNA ligase, cytoplasmic OS=Mus musculus GN=Sars PE=1 SV=3	12.3047	5	6	5	58.352	19.3297
True	Q60597	2-oxoglutarate dehydrogenase, mitochondrial OS=Mus musculus GN=Ogdh PE=1 SV=3	6.54936	7	7	7	116.375	19.3115
True	Q99JY9	Actin-related protein 3 OS=Mus musculus GN=Actr3 PE=1 SV=3	15.0718	5	5	5	47.327	19.3092
True	Q9DCW4	Electron transfer flavoprotein subunit beta OS=Mus musculus GN=Etfb PE=1 SV=3	28.2353	6	6	6	27.606	19.3076
True	P19157	Glutathione S-transferase P 1 OS=Mus musculus GN=Gstp1 PE=1 SV=2	22.381	3	5	3	23.594	19.1103
True	P61620	Protein transport protein Sec61 subunit alpha isoform 1 OS=Mus musculus GN=Sec61a1 PE=1 SV=2	12.395	3	4	3	52.231	19.0572
True	P11983	T-complex protein 1 subunit alpha OS=Mus musculus GN=Tcp1 PE=1 SV=3	9.53237	5	6	5	60.411	19.0522
True	Q6PIE5	Sodium/potassium-transporting ATPase subunit alpha-2 OS=Mus musculus GN=Atp1a2 PE=1 SV=1	6.17647	5	6	5	112.145	19.0094
True	Q6PIC6	Sodium/potassium-transporting ATPase subunit alpha-3 OS=Mus musculus GN=Atp1a3 PE=1 SV=1	6.21915	5	6	5	111.62	19.0094
True	Q00898	Alpha-1-antitrypsin 1-5 OS=Mus musculus GN=Serpina1e PE=1 SV=1	11.8644	5	6	1	45.862	18.9922
True	P97449	Aminopeptidase N OS=Mus musculus GN=Anpep PE=1 SV=4	7.3499	6	6	6	109.582	18.9196
True	P23953	Carboxylesterase 1C OS=Mus musculus GN=Ces1c PE=1 SV=4	12.2744	6	6	5	61.017	18.8471
True	P08228	Superoxide dismutase [Cu-Zn] OS=Mus musculus GN=Sod1 PE=1 SV=2	24.6753	3	5	3	15.933	18.7836
True	Q9DCX2	ATP synthase subunit d, mitochondrial OS=Mus musculus GN=Atp5h PE=1 SV=3	25.4658	4	5	4	18.738	18.6714
True	P28798	Granulins OS=Mus musculus GN=Grn PE=1 SV=2	8.9983	3	4	3	63.413	18.6463
True	Q3U7R1	Extended synaptotagmin-1 OS=Mus musculus GN=Esyt1 PE=1 SV=2	6.41026	5	5	5	121.478	18.6193
True	Q8BFR5	Elongation factor Tu, mitochondrial OS=Mus musculus GN=Tufm PE=1 SV=1	7.9646	3	4	3	49.477	18.5639
True	P80317	T-complex protein 1 subunit zeta OS=Mus musculus GN=Cct6a PE=1 SV=3	11.8644	4	4	4	57.968	18.5622
True	P10630	Eukaryotic initiation factor 4A-II OS=Mus musculus GN=Eif4a2 PE=1 SV=2	21.1302	8	8	3	46.373	18.5193
True	P35980	60S ribosomal protein L18 OS=Mus musculus GN=Rpl18 PE=1 SV=3	33.5106	6	6	6	21.631	18.4944
True	O54724	Polymerase I and transcript release factor OS=Mus musculus GN=Ptrf PE=1 SV=1	11.2245	3	4	3	43.927	18.4692
True	Q61024	Asparagine synthetase [glutamine-hydrolyzing] OS=Mus musculus GN=Asns PE=1 SV=3	9.98217	5	6	5	64.241	18.4152
True	Q9DBJ1	Phosphoglycerate mutase 1 OS=Mus musculus GN=Pgam1 PE=1 SV=3	20.8661	4	5	4	28.814	18.3068
True	P06728	Apolipoprotein A-IV OS=Mus musculus GN=Apoa4 PE=1 SV=3	17.7215	6	6	6	45.001	18.2665
True	P80314	T-complex protein 1 subunit beta OS=Mus musculus GN=Cct2 PE=1 SV=4	12.1495	5	5	5	57.441	18.0736
True	P00329	Alcohol dehydrogenase 1 OS=Mus musculus GN=Adh1 PE=1 SV=2	14.1333	5	6	5	39.746	18.0074
True	Q9D1A2	Cytosolic non-specific dipeptidase OS=Mus musculus GN=Cndp2 PE=1 SV=1	15.3684	6	6	6	52.734	17.9891
True	P62301	40S ribosomal protein S13 OS=Mus musculus GN=Rps13 PE=1 SV=2	24.5033	5	6	5	17.212	17.9083
True	Q6ZWV3	60S ribosomal protein L10 OS=Mus musculus GN=Rpl10 PE=1 SV=3	31.7757	5	5	5	24.588	17.8723
True	Q8BSL7	ADP-ribosylation factor 2 OS=Mus musculus GN=Arf2 PE=1 SV=2	33.7017	4	5	2	20.733	17.8142
True	P61205	ADP-ribosylation factor 3 OS=Mus musculus GN=Arf3 PE=2 SV=2	33.7017	4	5	2	20.588	17.8142
True	P84078	ADP-ribosylation factor 1 OS=Mus musculus GN=Arf1 PE=1 SV=2	33.7017	4	5	2	20.684	17.8142
True	P53026	60S ribosomal protein L10a OS=Mus musculus GN=Rpl10a PE=1 SV=3	22.5806	5	6	5	24.901	17.7833
True	Q61035	Histidine--tRNA ligase, cytoplasmic OS=Mus musculus GN=Hars PE=1 SV=2	11.5914	5	5	5	57.396	17.7465
True	P18242	Cathepsin D OS=Mus musculus GN=Ctsd PE=1 SV=1	12.1951	3	4	3	44.925	17.6969
True	P62245	40S ribosomal protein S15a OS=Mus musculus GN=Rps15a PE=1 SV=2	30.7692	4	5	4	14.83	17.486
True	Q61990	Poly(rC)-binding protein 2 OS=Mus musculus GN=Pcbp2 PE=1 SV=1	20.442	5	5	3	38.197	17.471
True	Q60710	Deoxynucleoside triphosphate triphosphohydrolase SAMHD1 OS=Mus musculus GN=Samhd1 PE=1 SV=2	10.6858	5	5	5	72.604	17.4623
True	P35278	Ras-related protein Rab-5C OS=Mus musculus GN=Rab5c PE=1 SV=2	28.7037	5	5	5	23.398	17.4524
True	P62821	Ras-related protein Rab-1A OS=Mus musculus GN=Rab1A PE=1 SV=3	30.7317	5	5	2	22.663	17.373
True	P63001	Ras-related C3 botulinum toxin substrate 1 OS=Mus musculus GN=Rac1 PE=1 SV=1	28.125	6	6	5	21.436	17.3623
True	P50544	Very long-chain specific acyl-CoA dehydrogenase, mitochondrial OS=Mus musculus GN=Acadvl PE=1 SV=3	9.29878	5	5	5	70.831	17.3216
True	P17225	Polypyrimidine tract-binding protein 1 OS=Mus musculus GN=Ptbp1 PE=1 SV=2	11.575	3	3	3	56.443	17.1321
True	Q8K2B3	Succinate dehydrogenase [ubiquinone] flavoprotein subunit, mitochondrial OS=Mus musculus GN=Sdha PE=1 SV=1	9.18675	5	5	5	72.539	17.0777
True	Q9WV02	RNA-binding motif protein, X chromosome OS=Mus musculus GN=Rbmx PE=1 SV=1	8.95141	3	5	3	42.275	17.0764
True	Q91VM5	RNA binding motif protein, X-linked-like-1 OS=Mus musculus GN=Rbmxl1 PE=2 SV=1	9.02062	3	5	3	42.136	17.0764
True	P42208	Septin-2 OS=Mus musculus GN=Sept2 PE=1 SV=2	11.9114	5	6	5	41.499	17.0223
True	Q3UPL0	Protein transport protein Sec31A OS=Mus musculus GN=Sec31a PE=1 SV=2	4.14634	5	6	5	133.486	16.9167
True	Q9D1G1	Ras-related protein Rab-1B OS=Mus musculus GN=Rab1b PE=1 SV=1	22.3881	4	5	1	22.173	16.8642
True	Q921F2	TAR DNA-binding protein 43 OS=Mus musculus GN=Tardbp PE=1 SV=1	14.9758	5	5	5	44.519	16.8359
True	Q9Z1Q5	Chloride intracellular channel protein 1 OS=Mus musculus GN=Clic1 PE=1 SV=3	19.917	4	4	4	26.996	16.8342
True	P17892	Pancreatic lipase-related protein 2 OS=Mus musculus GN=Pnliprp2 PE=1 SV=1	15.812	6	6	4	52.551	16.6542
True	Q5XJY5	Coatomer subunit delta OS=Mus musculus GN=Arcn1 PE=1 SV=2	12.5245	6	6	6	57.193	16.5941
True	Q9CXI5	Mesencephalic astrocyte-derived neurotrophic factor OS=Mus musculus GN=Manf PE=1 SV=1	26.8156	5	5	5	20.361	16.3724
True	P63276	40S ribosomal protein S17 OS=Mus musculus GN=Rps17 PE=1 SV=2	32.5926	3	4	3	15.514	16.3317
True	P10852	4F2 cell-surface antigen heavy chain OS=Mus musculus GN=Slc3a2 PE=1 SV=1	9.88593	4	5	4	58.3	16.3009
True	Q62465	Synaptic vesicle membrane protein VAT-1 homolog OS=Mus musculus GN=Vat1 PE=1 SV=3	14.7783	4	4	4	43.069	16.2816
True	P06801	NADP-dependent malic enzyme OS=Mus musculus GN=Me1 PE=1 SV=2	11.8881	5	5	5	63.913	16.2356
True	Q9CZX8	40S ribosomal protein S19 OS=Mus musculus GN=Rps19 PE=1 SV=3	20.6897	5	6	5	16.076	16.1974
True	P30416	Peptidyl-prolyl cis-trans isomerase FKBP4 OS=Mus musculus GN=Fkbp4 PE=1 SV=5	8.0786	3	4	3	51.54	16.0698
True	Q9QZE5	Coatomer subunit gamma-1 OS=Mus musculus GN=Copg1 PE=1 SV=1	10.0686	6	6	6	97.45	16.063
True	Q60605	Myosin light polypeptide 6 OS=Mus musculus GN=Myl6 PE=1 SV=3	30.4636	4	5	4	16.919	16.0307
True	Q62188	Dihydropyrimidinase-related protein 3 OS=Mus musculus GN=Dpysl3 PE=1 SV=1	10.3509	4	4	3	61.897	16.0037
True	P35550	rRNA 2'-O-methyltransferase fibrillarin OS=Mus musculus GN=Fbl PE=1 SV=2	13.1498	3	4	3	34.286	15.9453
True	P68433	Histone H3.1 OS=Mus musculus GN=Hist1h3a PE=1 SV=2	16.9118	3	8	3	15.394	15.9328
True	P02301	Histone H3.3C OS=Mus musculus GN=H3f3c PE=3 SV=3	16.9118	3	8	3	15.305	15.9328
True	P84244	Histone H3.3 OS=Mus musculus GN=H3f3a PE=1 SV=2	16.9118	3	8	3	15.319	15.9328
True	Q8VDM4	26S proteasome non-ATPase regulatory subunit 2 OS=Mus musculus GN=Psmd2 PE=1 SV=1	6.05727	4	4	4	100.139	15.9213
True	P62082	40S ribosomal protein S7 OS=Mus musculus GN=Rps7 PE=2 SV=1	22.1649	4	4	4	22.113	15.7829
True	Q9CZM2	60S ribosomal protein L15 OS=Mus musculus GN=Rpl15 PE=2 SV=4	20.5882	4	5	4	24.131	15.7739
True	Q8BH95	Enoyl-CoA hydratase, mitochondrial OS=Mus musculus GN=Echs1 PE=1 SV=1	15.8621	3	4	3	31.454	15.7372
True	P62751	60S ribosomal protein L23a OS=Mus musculus GN=Rpl23a PE=1 SV=1	19.8718	4	5	4	17.684	15.6563
True	E9PV24	Fibrinogen alpha chain OS=Mus musculus GN=Fga PE=1 SV=1	7.73131	5	5	5	87.375	15.5446
True	P55264	Adenosine kinase OS=Mus musculus GN=Adk PE=1 SV=2	13.8504	5	6	5	40.123	15.5038
True	O35643	AP-1 complex subunit beta-1 OS=Mus musculus GN=Ap1b1 PE=1 SV=2	5.62036	5	5	2	103.869	15.4542
True	O08795	Glucosidase 2 subunit beta OS=Mus musculus GN=Prkcsh PE=1 SV=1	10.1727	5	5	5	58.756	15.3963
True	Q91XV3	Brain acid soluble protein 1 OS=Mus musculus GN=Basp1 PE=1 SV=3	30.9735	4	4	4	22.074	15.3883
True	P61089	Ubiquitin-conjugating enzyme E2 N OS=Mus musculus GN=Ube2n PE=1 SV=1	34.8684	4	4	4	17.127	15.2288
True	P46425	Glutathione S-transferase P 2 OS=Mus musculus GN=Gstp2 PE=1 SV=2	14.7619	2	4	2	23.522	15.2061
True	Q9D1P4	Cysteine and histidine-rich domain-containing protein 1 OS=Mus musculus GN=Chordc1 PE=1 SV=1	9.96979	2	3	2	37.327	15.1921
True	Q99KC8	von Willebrand factor A domain-containing protein 5A OS=Mus musculus GN=Vwa5a PE=1 SV=2	5.54855	5	5	5	87.087	15.1852
True	P57776	Elongation factor 1-delta OS=Mus musculus GN=Eef1d PE=1 SV=3	17.0819	3	3	3	31.274	15.1757
True	P60867	40S ribosomal protein S20 OS=Mus musculus GN=Rps20 PE=1 SV=1	19.3277	2	4	2	13.364	15.0414
True	Q922U2	Keratin, type II cytoskeletal 5 OS=Mus musculus GN=Krt5 PE=1 SV=1	6.55172	4	5	1	61.729	15.0325
True	Q9D0F9	Phosphoglucomutase-1 OS=Mus musculus GN=Pgm1 PE=1 SV=4	7.82918	4	5	4	61.38	15.0292
True	P21550	Beta-enolase OS=Mus musculus GN=Eno3 PE=1 SV=3	8.98618	3	4	3	46.995	14.8944
True	Q9QUI0	Transforming protein RhoA OS=Mus musculus GN=Rhoa PE=1 SV=1	32.1244	5	5	5	21.768	14.8669
True	Q8R081	Heterogeneous nuclear ribonucleoprotein L OS=Mus musculus GN=Hnrnpl PE=1 SV=2	8.87372	3	3	3	63.923	14.8418
True	P63028	Translationally-controlled tumor protein OS=Mus musculus GN=Tpt1 PE=1 SV=1	15.6977	2	4	2	19.45	14.8269
True	P70460	Vasodilator-stimulated phosphoprotein OS=Mus musculus GN=Vasp PE=1 SV=4	5.86667	2	3	2	39.642	14.7444
True	Q9WTI7	Unconventional myosin-Ic OS=Mus musculus GN=Myo1c PE=1 SV=2	6.11477	6	6	6	121.868	14.685
True	P32921	Tryptophan--tRNA ligase, cytoplasmic OS=Mus musculus GN=Wars PE=1 SV=2	12.2661	4	4	4	54.323	14.6792
True	Q91ZX7	Prolow-density lipoprotein receptor-related protein 1 OS=Mus musculus GN=Lrp1 PE=1 SV=1	0.990099	3	4	3	504.411	14.6117
True	Q9Z110	Delta-1-pyrroline-5-carboxylate synthase OS=Mus musculus GN=Aldh18a1 PE=1 SV=2	6.41509	5	5	5	87.212	14.5971
True	Q501J6	Probable ATP-dependent RNA helicase DDX17 OS=Mus musculus GN=Ddx17 PE=1 SV=1	8.30769	5	5	2	72.354	14.587
True	Q61599	Rho GDP-dissociation inhibitor 2 OS=Mus musculus GN=Arhgdib PE=1 SV=3	30	3	3	3	22.836	14.5507
True	P26040	Ezrin OS=Mus musculus GN=Ezr PE=1 SV=3	8.87372	6	6	3	69.364	14.5402
True	Q9R0P3	S-formylglutathione hydrolase OS=Mus musculus GN=Esd PE=1 SV=1	19.8582	4	4	4	31.299	14.5055
True	P80316	T-complex protein 1 subunit epsilon OS=Mus musculus GN=Cct5 PE=1 SV=1	10.7209	5	5	5	59.586	14.4821
True	Q91V41	Ras-related protein Rab-14 OS=Mus musculus GN=Rab14 PE=1 SV=3	23.7209	4	4	3	23.882	14.3759
True	Q9CQX2	Cytochrome b5 type B OS=Mus musculus GN=Cyb5b PE=1 SV=1	42.4658	3	3	3	16.308	14.3544
True	Q9Z204	Heterogeneous nuclear ribonucleoproteins C1/C2 OS=Mus musculus GN=Hnrnpc PE=1 SV=1	18.5304	5	5	5	34.364	14.1923
True	O35639	Annexin A3 OS=Mus musculus GN=Anxa3 PE=1 SV=4	16.4087	5	5	5	36.362	14.167
True	Q64433	10 kDa heat shock protein, mitochondrial OS=Mus musculus GN=Hspe1 PE=1 SV=2	43.1373	5	5	5	10.956	14.1239
True	P14206	40S ribosomal protein SA OS=Mus musculus GN=Rpsa PE=1 SV=4	16.6102	4	4	4	32.817	14.0222
True	Q8BGD9	Eukaryotic translation initiation factor 4B OS=Mus musculus GN=Eif4b PE=1 SV=1	5.89198	3	4	3	68.799	14.0135
True	P80315	T-complex protein 1 subunit delta OS=Mus musculus GN=Cct4 PE=1 SV=3	10.9462	5	5	5	58.03	14.0123
True	P51885	Lumican OS=Mus musculus GN=Lum PE=1 SV=2	15.6805	5	5	5	38.241	14.0051
True	P04919	Band 3 anion transport protein OS=Mus musculus GN=Slc4a1 PE=1 SV=1	5.70506	5	5	5	103.07	13.9953
True	P84084	ADP-ribosylation factor 5 OS=Mus musculus GN=Arf5 PE=1 SV=2	23.3333	3	4	1	20.517	13.976
True	Q3U0V1	Far upstream element-binding protein 2 OS=Mus musculus GN=Khsrp PE=1 SV=2	6.95187	4	4	4	76.728	13.9599
True	P61750	ADP-ribosylation factor 4 OS=Mus musculus GN=Arf4 PE=1 SV=2	23.3333	3	4	1	20.384	13.9556
True	Q9D154	Leukocyte elastase inhibitor A OS=Mus musculus GN=Serpinb1a PE=1 SV=1	17.1504	6	6	5	42.548	13.9353
True	Q9WV32	Actin-related protein 2/3 complex subunit 1B OS=Mus musculus GN=Arpc1b PE=1 SV=4	7.52688	2	3	2	41.037	13.8969
True	Q61937	Nucleophosmin OS=Mus musculus GN=Npm1 PE=1 SV=1	16.4384	3	3	3	32.54	13.8726
True	P48962	ADP/ATP translocase 1 OS=Mus musculus GN=Slc25a4 PE=1 SV=4	17.1141	5	5	1	32.883	13.8393
True	P62264	40S ribosomal protein S14 OS=Mus musculus GN=Rps14 PE=1 SV=3	23.8411	4	4	4	16.263	13.7813
True	P86048	60S ribosomal protein L10-like OS=Mus musculus GN=Rpl10l PE=2 SV=1	25.7009	4	4	4	24.542	13.738
True	Q8VCM7	Fibrinogen gamma chain OS=Mus musculus GN=Fgg PE=1 SV=1	10.3211	3	3	3	49.36	13.7184
True	Q91VR2	ATP synthase subunit gamma, mitochondrial OS=Mus musculus GN=Atp5c1 PE=1 SV=1	14.4295	4	5	4	32.865	13.712
True	Q6ZWX6	Eukaryotic translation initiation factor 2 subunit 1 OS=Mus musculus GN=Eif2s1 PE=1 SV=3	15.2381	4	4	4	36.085	13.6367
True	Q9D1Q6	Endoplasmic reticulum resident protein 44 OS=Mus musculus GN=Erp44 PE=1 SV=1	10.3448	4	5	3	46.823	13.6047
True	Q8K0E8	Fibrinogen beta chain OS=Mus musculus GN=Fgb PE=1 SV=1	10.395	5	5	5	54.718	13.5607
True	P50518	V-type proton ATPase subunit E 1 OS=Mus musculus GN=Atp6v1e1 PE=1 SV=2	16.8142	3	4	3	26.141	13.5462
True	P00405	Cytochrome c oxidase subunit 2 OS=Mus musculus GN=Mtco2 PE=1 SV=1	23.348	4	4	4	25.959	13.4421
True	Q923D2	Flavin reductase (NADPH) OS=Mus musculus GN=Blvrb PE=1 SV=3	23.301	3	3	3	22.183	13.4377
True	Q61425	Hydroxyacyl-coenzyme A dehydrogenase, mitochondrial OS=Mus musculus GN=Hadh PE=1 SV=2	22.293	4	4	4	34.442	13.4024
True	P27546	Microtubule-associated protein 4 OS=Mus musculus GN=Map4 PE=1 SV=3	4.8	4	4	4	117.357	13.3661
True	Q3UHX2	28 kDa heat- and acid-stable phosphoprotein OS=Mus musculus GN=Pdap1 PE=1 SV=1	18.232	4	4	4	20.593	13.3391
True	P23116	Eukaryotic translation initiation factor 3 subunit A OS=Mus musculus GN=Eif3a PE=1 SV=5	3.64583	5	5	5	161.838	13.328
True	P06745	Glucose-6-phosphate isomerase OS=Mus musculus GN=Gpi PE=1 SV=4	8.06452	4	4	4	62.727	13.3241
True	Q61147	Ceruloplasmin OS=Mus musculus GN=Cp PE=1 SV=2	4.42978	4	4	4	121.074	13.3201
True	Q9DB20	ATP synthase subunit O, mitochondrial OS=Mus musculus GN=Atp5o PE=1 SV=1	25.8216	4	4	4	23.349	13.311
True	P47754	F-actin-capping protein subunit alpha-2 OS=Mus musculus GN=Capza2 PE=1 SV=3	17.8322	4	4	3	32.947	13.2974
True	P08752	Guanine nucleotide-binding protein G(i) subunit alpha-2 OS=Mus musculus GN=Gnai2 PE=1 SV=5	12.6761	4	4	2	40.463	13.2678
True	P30681	High mobility group protein B2 OS=Mus musculus GN=Hmgb2 PE=1 SV=3	12.8571	3	4	3	24.147	13.2669
True	P62830	60S ribosomal protein L23 OS=Mus musculus GN=Rpl23 PE=1 SV=1	36.4286	4	4	4	14.856	13.1874
True	P43276	Histone H1.5 OS=Mus musculus GN=Hist1h1b PE=1 SV=2	14.7982	3	4	3	22.562	13.1825
True	Q9DCH4	Eukaryotic translation initiation factor 3 subunit F OS=Mus musculus GN=Eif3f PE=1 SV=2	13.2964	3	3	3	37.96	13.1424
True	P10107	Annexin A1 OS=Mus musculus GN=Anxa1 PE=1 SV=2	18.2081	6	6	6	38.71	13.0995
True	Q9CQI6	Coactosin-like protein OS=Mus musculus GN=Cotl1 PE=1 SV=3	27.4648	4	5	4	15.934	13.0586
True	P62880	Guanine nucleotide-binding protein G(I)/G(S)/G(T) subunit beta-2 OS=Mus musculus GN=Gnb2 PE=1 SV=3	12.6471	3	4	3	37.307	13.0441
True	Q8VED5	Keratin, type II cytoskeletal 79 OS=Mus musculus GN=Krt79 PE=1 SV=2	5.46139	3	4	1	57.517	13.0285
True	O55029	Coatomer subunit beta' OS=Mus musculus GN=Copb2 PE=1 SV=2	6.85083	5	5	5	102.384	13.0151
True	P19253	60S ribosomal protein L13a OS=Mus musculus GN=Rpl13a PE=1 SV=4	22.1675	5	5	5	23.449	12.8837
True	P08226	Apolipoprotein E OS=Mus musculus GN=Apoe PE=1 SV=2	14.4695	4	4	4	35.844	12.8257
True	Q9D1M0	Protein SEC13 homolog OS=Mus musculus GN=Sec13 PE=1 SV=3	15.8385	3	3	3	35.543	12.7432
True	Q61316	Heat shock 70 kDa protein 4 OS=Mus musculus GN=Hspa4 PE=1 SV=1	5.70749	3	3	3	94.073	12.6188
True	Q8QZT1	Acetyl-CoA acetyltransferase, mitochondrial OS=Mus musculus GN=Acat1 PE=1 SV=1	9.43396	3	3	3	44.787	12.5959
True	Q9D819	Inorganic pyrophosphatase OS=Mus musculus GN=Ppa1 PE=1 SV=1	17.301	4	4	4	32.646	12.5915
True	P43137	Lithostathine-1 OS=Mus musculus GN=Reg1 PE=1 SV=1	25.4545	3	4	3	18.507	12.5737
True	Q9ESP1	Stromal cell-derived factor 2-like protein 1 OS=Mus musculus GN=Sdf2l1 PE=1 SV=2	14.0271	2	2	2	23.634	12.5411
True	P31786	Acyl-CoA-binding protein OS=Mus musculus GN=Dbi PE=1 SV=2	27.5862	2	3	2	9.994	12.5053
True	P62852	40S ribosomal protein S25 OS=Mus musculus GN=Rps25 PE=1 SV=1	24	4	4	4	13.734	12.4556
True	P49817	Caveolin-1 OS=Mus musculus GN=Cav1 PE=1 SV=1	17.4157	2	3	2	20.525	12.3984
True	Q9D0R2	Threonine--tRNA ligase, cytoplasmic OS=Mus musculus GN=Tars PE=1 SV=2	6.23269	4	4	4	83.303	12.363
True	P28654	Decorin OS=Mus musculus GN=Dcn PE=1 SV=1	9.60452	3	4	3	39.784	12.2064
True	Q99JI6	Ras-related protein Rap-1b OS=Mus musculus GN=Rap1b PE=1 SV=2	14.1304	3	4	3	20.812	12.1827
True	P62835	Ras-related protein Rap-1A OS=Mus musculus GN=Rap1a PE=1 SV=1	14.1304	3	4	3	20.974	12.1827
True	Q62159	Rho-related GTP-binding protein RhoC OS=Mus musculus GN=Rhoc PE=1 SV=2	25.9067	4	4	4	21.992	12.1796
True	Q9CZD3	Glycine--tRNA ligase OS=Mus musculus GN=Gars PE=1 SV=1	5.89849	3	3	3	81.826	12.1661
True	P62270	40S ribosomal protein S18 OS=Mus musculus GN=Rps18 PE=1 SV=3	25	4	4	4	17.708	11.9997
True	O08807	Peroxiredoxin-4 OS=Mus musculus GN=Prdx4 PE=1 SV=1	11.3139	3	4	1	31.033	11.9892
True	Q9Z2W0	Aspartyl aminopeptidase OS=Mus musculus GN=Dnpep PE=1 SV=2	9.30233	4	4	4	52.174	11.9848
True	P61222	ATP-binding cassette sub-family E member 1 OS=Mus musculus GN=Abce1 PE=1 SV=1	11.3523	5	5	5	67.271	11.9346
True	O55026	Ectonucleoside triphosphate diphosphohydrolase 2 OS=Mus musculus GN=Entpd2 PE=1 SV=2	8.48485	4	4	4	54.285	11.9056
True	Q9Z1N5	Spliceosome RNA helicase Ddx39b OS=Mus musculus GN=Ddx39b PE=1 SV=1	7.47664	3	4	3	49.004	11.8346
True	Q60997	Deleted in malignant brain tumors 1 protein OS=Mus musculus GN=Dmbt1 PE=1 SV=2	3.59712	3	3	3	226.67	11.8246
True	P02535	Keratin, type I cytoskeletal 10 OS=Mus musculus GN=Krt10 PE=1 SV=3	8.94737	5	5	5	57.735	11.8144
True	Q8VHX6	Filamin-C OS=Mus musculus GN=Flnc PE=1 SV=3	0.917095	2	3	1	290.937	11.8067
True	P50580	Proliferation-associated protein 2G4 OS=Mus musculus GN=Pa2g4 PE=1 SV=3	12.1827	4	4	4	43.671	11.7829
True	P09055	Integrin beta-1 OS=Mus musculus GN=Itgb1 PE=1 SV=1	4.13534	3	3	3	88.173	11.7516
True	Q9JLJ2	4-trimethylaminobutyraldehyde dehydrogenase OS=Mus musculus GN=Aldh9a1 PE=1 SV=1	8.90688	4	4	4	53.48	11.7489
True	Q9CVB6	Actin-related protein 2/3 complex subunit 2 OS=Mus musculus GN=Arpc2 PE=1 SV=3	15	5	6	5	34.336	11.7393
True	Q9DBG5	Perilipin-3 OS=Mus musculus GN=Plin3 PE=1 SV=1	9.83982	3	3	3	47.233	11.7276
True	O54734	Dolichyl-diphosphooligosaccharide--protein glycosyltransferase 48 kDa subunit OS=Mus musculus GN=Ddost PE=1 SV=2	9.75057	4	4	4	48.997	11.7139
True	P38647	Stress-70 protein, mitochondrial OS=Mus musculus GN=Hspa9 PE=1 SV=3	7.21649	4	4	4	73.416	11.7114
True	P51150	Ras-related protein Rab-7a OS=Mus musculus GN=Rab7a PE=1 SV=2	19.8068	3	3	3	23.475	11.6799
True	Q8CGN5	Perilipin-1 OS=Mus musculus GN=Plin1 PE=1 SV=2	9.09091	3	3	3	55.561	11.6789
True	P14115	60S ribosomal protein L27a OS=Mus musculus GN=Rpl27a PE=1 SV=5	27.7027	4	4	4	16.595	11.6423
True	P62242	40S ribosomal protein S8 OS=Mus musculus GN=Rps8 PE=1 SV=2	24.5192	5	5	5	24.19	11.6353
True	P99027	60S acidic ribosomal protein P2 OS=Mus musculus GN=Rplp2 PE=1 SV=3	24.3478	3	3	3	11.644	11.6219
True	P46638	Ras-related protein Rab-11B OS=Mus musculus GN=Rab11b PE=1 SV=3	18.3486	3	3	3	24.474	11.5503
True	P17183	Gamma-enolase OS=Mus musculus GN=Eno2 PE=1 SV=2	5.52995	2	3	2	47.267	11.5139
True	Q9D1D4	Transmembrane emp24 domain-containing protein 10 OS=Mus musculus GN=Tmed10 PE=1 SV=1	16.895	3	3	3	24.895	11.504
True	P67778	Prohibitin OS=Mus musculus GN=Phb PE=1 SV=1	15.4412	4	4	4	29.802	11.4976
True	P31254	Ubiquitin-like modifier-activating enzyme 1 Y OS=Mus musculus GN=Uba1y PE=1 SV=2	4.06427	4	4	4	117.962	11.4422
True	O55131	Septin-7 OS=Mus musculus GN=Sept7 PE=1 SV=1	7.33945	3	4	2	50.518	11.418
True	P20108	Thioredoxin-dependent peroxide reductase, mitochondrial OS=Mus musculus GN=Prdx3 PE=1 SV=1	17.5097	4	4	4	28.109	11.4173
True	P47963	60S ribosomal protein L13 OS=Mus musculus GN=Rpl13 PE=1 SV=3	19.9052	4	4	4	24.291	11.3842
True	Q61768	Kinesin-1 heavy chain OS=Mus musculus GN=Kif5b PE=1 SV=3	3.63448	3	3	3	109.484	11.376
True	P62960	Nuclease-sensitive element-binding protein 1 OS=Mus musculus GN=Ybx1 PE=1 SV=3	13.0435	2	2	2	35.709	11.3351
True	Q99L47	Hsc70-interacting protein OS=Mus musculus GN=St13 PE=1 SV=1	9.97305	3	3	3	41.629	11.2966
True	Q9Z2I8	Succinyl-CoA ligase [GDP-forming] subunit beta, mitochondrial OS=Mus musculus GN=Suclg2 PE=1 SV=3	9.46882	3	3	3	46.811	11.2646
True	P43275	Histone H1.1 OS=Mus musculus GN=Hist1h1a PE=1 SV=2	18.7793	3	3	2	21.772	11.2556
True	Q9JK53	Prolargin OS=Mus musculus GN=Prelp PE=1 SV=2	10.582	3	3	3	43.265	11.2206
True	P01899	H-2 class I histocompatibility antigen, D-B alpha chain OS=Mus musculus GN=H2-D1 PE=1 SV=2	11.326	4	4	3	40.81	11.2053
True	Q64471	Glutathione S-transferase theta-1 OS=Mus musculus GN=Gstt1 PE=1 SV=4	10	2	3	2	27.356	11.1861
True	P28665	Murinoglobulin-1 OS=Mus musculus GN=Mug1 PE=1 SV=3	3.04878	4	4	4	165.193	11.1835
True	Q9CQ60	6-phosphogluconolactonase OS=Mus musculus GN=Pgls PE=1 SV=1	15.5642	3	3	3	27.237	11.1765
True	P50396	Rab GDP dissociation inhibitor alpha OS=Mus musculus GN=Gdi1 PE=1 SV=3	6.71141	3	3	3	50.489	11.1721
True	P51859	Hepatoma-derived growth factor OS=Mus musculus GN=Hdgf PE=1 SV=2	18.9873	4	4	4	26.253	11.1388
True	Q9QXT0	Protein canopy homolog 2 OS=Mus musculus GN=Cnpy2 PE=1 SV=1	20.3297	3	3	3	20.754	11.1185
True	P62983	Ubiquitin-40S ribosomal protein S27a OS=Mus musculus GN=Rps27a PE=1 SV=2	26.2821	3	4	3	17.939	11.0606
True	Q3THE2	Myosin regulatory light chain 12B OS=Mus musculus GN=Myl12b PE=1 SV=2	23.2558	4	4	4	19.767	10.9929
True	Q9JM76	Actin-related protein 2/3 complex subunit 3 OS=Mus musculus GN=Arpc3 PE=1 SV=3	16.2921	3	4	3	20.511	10.9627
True	Q6WVG3	BTB/POZ domain-containing protein KCTD12 OS=Mus musculus GN=Kctd12 PE=1 SV=1	12.844	4	4	4	35.87	10.9297
True	Q9EQU5	Protein SET OS=Mus musculus GN=Set PE=1 SV=1	9.34256	2	3	2	33.358	10.8893
True	P40936	Indolethylamine N-methyltransferase OS=Mus musculus GN=Inmt PE=1 SV=1	13.6364	3	3	3	29.441	10.8725
True	Q91WK2	Eukaryotic translation initiation factor 3 subunit H OS=Mus musculus GN=Eif3h PE=1 SV=1	11.3636	3	3	3	39.807	10.8445
True	P56395	Cytochrome b5 OS=Mus musculus GN=Cyb5a PE=1 SV=2	32.0896	3	3	3	15.232	10.8306
True	P28271	Cytoplasmic aconitate hydratase OS=Mus musculus GN=Aco1 PE=1 SV=3	4.8369	3	3	3	98.063	10.7989
True	Q8BH61	Coagulation factor XIII A chain OS=Mus musculus GN=F13a1 PE=1 SV=3	6.55738	4	4	4	83.155	10.7557
True	P14131	40S ribosomal protein S16 OS=Mus musculus GN=Rps16 PE=1 SV=4	19.863	4	4	4	16.435	10.6873
True	Q9WU78	Programmed cell death 6-interacting protein OS=Mus musculus GN=Pdcd6ip PE=1 SV=3	5.29344	4	4	4	95.964	10.6663
True	P45376	Aldose reductase OS=Mus musculus GN=Akr1b1 PE=1 SV=3	16.4557	4	4	4	35.709	10.5602
True	P24549	Retinal dehydrogenase 1 OS=Mus musculus GN=Aldh1a1 PE=1 SV=5	8.18363	4	4	3	54.433	10.5239
True	P48758	Carbonyl reductase [NADPH] 1 OS=Mus musculus GN=Cbr1 PE=1 SV=3	11.9134	3	3	3	30.622	10.5127
True	O35855	Branched-chain-amino-acid aminotransferase, mitochondrial OS=Mus musculus GN=Bcat2 PE=1 SV=2	8.39695	3	3	3	44.099	10.4822
True	Q922Q8	Leucine-rich repeat-containing protein 59 OS=Mus musculus GN=Lrrc59 PE=1 SV=1	12.7036	3	3	3	34.856	10.4144
True	P24452	Macrophage-capping protein OS=Mus musculus GN=Capg PE=1 SV=2	11.0795	3	3	3	39.216	10.4038
True	P24527	Leukotriene A-4 hydrolase OS=Mus musculus GN=Lta4h PE=1 SV=4	6.71031	3	3	3	69.007	10.3927
True	P68037	Ubiquitin-conjugating enzyme E2 L3 OS=Mus musculus GN=Ube2l3 PE=1 SV=1	27.2727	3	3	3	17.85	10.3634
True	P47757	F-actin-capping protein subunit beta OS=Mus musculus GN=Capzb PE=1 SV=3	22.7437	4	4	4	31.326	10.2871
True	P62748	Hippocalcin-like protein 1 OS=Mus musculus GN=Hpcal1 PE=1 SV=2	18.6528	3	3	2	22.324	10.2566
True	Q9D8V7	Signal peptidase complex catalytic subunit SEC11C OS=Mus musculus GN=Sec11c PE=1 SV=3	18.2292	3	3	3	21.646	10.2328
True	Q8BWY3	Eukaryotic peptide chain release factor subunit 1 OS=Mus musculus GN=Etf1 PE=1 SV=4	8.69565	3	3	3	49	10.16
True	Q9CX80	Cytoglobin OS=Mus musculus GN=Cygb PE=1 SV=1	27.3684	4	4	4	21.452	10.1226
True	Q99JI4	26S proteasome non-ATPase regulatory subunit 6 OS=Mus musculus GN=Psmd6 PE=1 SV=1	9.2545	3	3	3	45.507	10.0673
True	P57722	Poly(rC)-binding protein 3 OS=Mus musculus GN=Pcbp3 PE=1 SV=3	12.1294	3	3	1	39.269	10.0501
True	P47856	Glutamine--fructose-6-phosphate aminotransferase [isomerizing] 1 OS=Mus musculus GN=Gfpt1 PE=1 SV=3	4.73458	3	3	3	78.489	10.0499
True	Q9D7G0	Ribose-phosphate pyrophosphokinase 1 OS=Mus musculus GN=Prps1 PE=1 SV=4	11.3208	3	3	3	34.812	9.96943
True	O08638	Myosin-11 OS=Mus musculus GN=Myh11 PE=1 SV=1	1.87627	3	3	3	226.888	9.96606
True	P26339	Chromogranin-A OS=Mus musculus GN=Chga PE=1 SV=1	8.42333	3	3	3	51.758	9.96431
True	O70251	Elongation factor 1-beta OS=Mus musculus GN=Eef1b PE=1 SV=5	14.6667	2	2	2	24.678	9.91
True	P31230	Aminoacyl tRNA synthase complex-interacting multifunctional protein 1 OS=Mus musculus GN=Aimp1 PE=1 SV=2	9.35484	2	2	2	33.976	9.89763
True	Q91W90	Thioredoxin domain-containing protein 5 OS=Mus musculus GN=Txndc5 PE=1 SV=2	8.15348	2	2	2	46.386	9.87252
True	P00920	Carbonic anhydrase 2 OS=Mus musculus GN=Ca2 PE=1 SV=4	13.4615	3	3	3	29.015	9.85671
True	P97371	Proteasome activator complex subunit 1 OS=Mus musculus GN=Psme1 PE=1 SV=2	14.8594	4	4	4	28.655	9.82755
True	Q9JI91	Alpha-actinin-2 OS=Mus musculus GN=Actn2 PE=1 SV=2	3.24385	2	2	2	103.768	9.82413
True	Q6P5E4	UDP-glucose:glycoprotein glucosyltransferase 1 OS=Mus musculus GN=Uggt1 PE=1 SV=4	2.32108	3	3	3	176.323	9.81956
True	Q61207	Prosaposin OS=Mus musculus GN=Psap PE=1 SV=2	6.4632	3	3	3	61.381	9.77515
True	Q9EQH3	Vacuolar protein sorting-associated protein 35 OS=Mus musculus GN=Vps35 PE=1 SV=1	4.64824	4	4	4	91.655	9.72475
True	Q91YI0	Argininosuccinate lyase OS=Mus musculus GN=Asl PE=1 SV=1	8.83621	3	3	3	51.707	9.686
True	Q9DBP5	UMP-CMP kinase OS=Mus musculus GN=Cmpk1 PE=1 SV=1	21.9388	4	4	4	22.151	9.67473
True	Q922D8	C-1-tetrahydrofolate synthase, cytoplasmic OS=Mus musculus GN=Mthfd1 PE=1 SV=4	2.45989	2	3	2	101.136	9.67312
True	Q64518	Sarcoplasmic/endoplasmic reticulum calcium ATPase 3 OS=Mus musculus GN=Atp2a3 PE=1 SV=3	3.46821	3	3	3	113.565	9.64532
True	Q9DBF1	Alpha-aminoadipic semialdehyde dehydrogenase OS=Mus musculus GN=Aldh7a1 PE=1 SV=4	7.42115	3	3	3	58.824	9.56667
True	Q99JR1	Sideroflexin-1 OS=Mus musculus GN=Sfxn1 PE=1 SV=3	11.4907	3	3	3	35.626	9.5653
True	Q9D964	Glycine amidinotransferase, mitochondrial OS=Mus musculus GN=Gatm PE=1 SV=1	9.69267	2	2	2	48.266	9.52982
True	Q9D379	Epoxide hydrolase 1 OS=Mus musculus GN=Ephx1 PE=1 SV=2	7.91209	4	4	4	52.543	9.52907
True	Q62318	Transcription intermediary factor 1-beta OS=Mus musculus GN=Trim28 PE=1 SV=3	4.19664	2	2	2	88.791	9.47776
True	Q07076	Annexin A7 OS=Mus musculus GN=Anxa7 PE=1 SV=2	7.34341	3	3	3	49.893	9.46787
True	P53994	Ras-related protein Rab-2A OS=Mus musculus GN=Rab2a PE=1 SV=1	17.9245	3	3	3	23.533	9.46702
True	Q8BP47	Asparagine--tRNA ligase, cytoplasmic OS=Mus musculus GN=Nars PE=1 SV=2	5.72451	3	3	3	64.238	9.42929
True	P60229	Eukaryotic translation initiation factor 3 subunit E OS=Mus musculus GN=Eif3e PE=1 SV=1	8.31461	4	4	4	52.187	9.40895
True	Q8JZQ9	Eukaryotic translation initiation factor 3 subunit B OS=Mus musculus GN=Eif3b PE=1 SV=1	3.98506	2	2	2	91.313	9.36684
True	P32261	Antithrombin-III OS=Mus musculus GN=Serpinc1 PE=1 SV=1	3.87097	2	2	2	51.971	9.34844
True	Q9D8U3	Endoplasmic reticulum resident protein 27 OS=Mus musculus GN=Erp27 PE=1 SV=1	12.5	2	2	2	30.674	9.31153
True	Q64436	Potassium-transporting ATPase alpha chain 1 OS=Mus musculus GN=Atp4a PE=1 SV=3	3.38819	3	3	3	113.942	9.29611
True	O08529	Calpain-2 catalytic subunit OS=Mus musculus GN=Capn2 PE=1 SV=4	5	3	3	3	79.822	9.2881
True	P19783	Cytochrome c oxidase subunit 4 isoform 1, mitochondrial OS=Mus musculus GN=Cox4i1 PE=1 SV=2	18.9349	3	3	3	19.518	9.26442
True	Q61543	Golgi apparatus protein 1 OS=Mus musculus GN=Glg1 PE=1 SV=1	2.80851	3	3	3	133.646	9.23399
True	Q9CQC2	Colipase OS=Mus musculus GN=Clps PE=1 SV=1	27.4336	2	2	2	12.436	9.22017
True	Q8VEM8	Phosphate carrier protein, mitochondrial OS=Mus musculus GN=Slc25a3 PE=1 SV=1	9.80392	5	6	5	39.606	9.21178
True	P15945	Kallikrein 1-related peptidase b5 OS=Mus musculus GN=Klk1b5 PE=2 SV=1	11.8774	2	2	2	28.729	9.1899
True	P48774	Glutathione S-transferase Mu 5 OS=Mus musculus GN=Gstm5 PE=1 SV=1	14.2857	3	3	2	26.617	9.17653
True	P61027	Ras-related protein Rab-10 OS=Mus musculus GN=Rab10 PE=1 SV=1	16.5	3	3	1	22.527	9.15218
True	Q00612	Glucose-6-phosphate 1-dehydrogenase X OS=Mus musculus GN=G6pdx PE=1 SV=3	7.37864	4	4	4	59.225	9.13955
True	Q9D6P8	Calmodulin-like protein 3 OS=Mus musculus GN=Calml3 PE=2 SV=1	12.7517	2	3	2	16.691	9.13882
True	Q8K354	Carbonyl reductase [NADPH] 3 OS=Mus musculus GN=Cbr3 PE=1 SV=1	11.1913	3	3	3	30.934	9.13432
True	Q9Z1W8	Potassium-transporting ATPase alpha chain 2 OS=Mus musculus GN=Atp12a PE=1 SV=3	2.80193	3	4	3	114.654	9.12774
True	Q9WV27	Sodium/potassium-transporting ATPase subunit alpha-4 OS=Mus musculus GN=Atp1a4 PE=1 SV=3	2.81008	3	4	3	114.813	9.12774
True	P47753	F-actin-capping protein subunit alpha-1 OS=Mus musculus GN=Capza1 PE=1 SV=4	13.986	3	3	2	32.919	9.10163
True	P26043	Radixin OS=Mus musculus GN=Rdx PE=1 SV=3	6.17496	4	4	1	68.5	9.10001
True	O09117	Synaptophysin-like protein 1 OS=Mus musculus GN=Sypl1 PE=1 SV=2	13.0268	2	2	2	28.881	9.05643
True	P31001	Desmin OS=Mus musculus GN=Des PE=1 SV=3	4.69083	3	3	3	53.465	9.04711
True	Q64310	Surfeit locus protein 4 OS=Mus musculus GN=Surf4 PE=1 SV=1	13.0112	3	3	3	30.361	9.0307
True	Q8C1B7	Septin-11 OS=Mus musculus GN=Sept11 PE=1 SV=4	5.33643	2	3	1	49.663	9.00854
True	P60766	Cell division control protein 42 homolog OS=Mus musculus GN=Cdc42 PE=1 SV=2	17.801	3	3	3	21.245	9.00832
True	P62137	Serine/threonine-protein phosphatase PP1-alpha catalytic subunit OS=Mus musculus GN=Ppp1ca PE=1 SV=1	11.2121	3	3	3	37.516	8.97259
True	Q60854	Serpin B6 OS=Mus musculus GN=Serpinb6 PE=1 SV=1	11.6402	4	4	4	42.571	8.94889
True	Q6ZWY3	40S ribosomal protein S27-like OS=Mus musculus GN=Rps27l PE=1 SV=3	38.0952	3	3	3	9.471	8.93676
True	Q8VDW0	ATP-dependent RNA helicase DDX39A OS=Mus musculus GN=Ddx39a PE=1 SV=1	4.68384	2	3	2	49.036	8.90425
True	Q8K009	Mitochondrial 10-formyltetrahydrofolate dehydrogenase OS=Mus musculus GN=Aldh1l2 PE=1 SV=2	3.79198	3	3	3	101.526	8.90143
True	P51174	Long-chain specific acyl-CoA dehydrogenase, mitochondrial OS=Mus musculus GN=Acadl PE=1 SV=2	8.13953	3	3	3	47.877	8.8985
True	P31428	Dipeptidase 1 OS=Mus musculus GN=Dpep1 PE=1 SV=2	7.31707	2	2	2	45.693	8.88587
True	P19639	Glutathione S-transferase Mu 3 OS=Mus musculus GN=Gstm3 PE=1 SV=2	15.1376	3	3	2	25.685	8.87308
True	Q8BK63	Casein kinase I isoform alpha OS=Mus musculus GN=Csnk1a1 PE=1 SV=2	6.23145	1	2	1	38.89	8.85852
True	P97372	Proteasome activator complex subunit 2 OS=Mus musculus GN=Psme2 PE=1 SV=4	12.1339	2	2	2	27.04	8.82308
True	Q60932	Voltage-dependent anion-selective channel protein 1 OS=Mus musculus GN=Vdac1 PE=1 SV=3	10.1351	2	2	1	32.331	8.80368
True	Q9CY58	Plasminogen activator inhibitor 1 RNA-binding protein OS=Mus musculus GN=Serbp1 PE=1 SV=2	4.4226	2	2	2	44.687	8.80361
True	P59999	Actin-related protein 2/3 complex subunit 4 OS=Mus musculus GN=Arpc4 PE=1 SV=3	17.8571	3	3	3	19.654	8.78334
True	P81117	Nucleobindin-2 OS=Mus musculus GN=Nucb2 PE=1 SV=2	8.33333	3	4	3	50.273	8.78085
True	P62196	26S protease regulatory subunit 8 OS=Mus musculus GN=Psmc5 PE=1 SV=1	8.867	3	3	3	45.597	8.74802
True	Q7TQI3	Ubiquitin thioesterase OTUB1 OS=Mus musculus GN=Otub1 PE=1 SV=2	11.0701	2	2	2	31.25	8.74036
True	P20065	Thymosin beta-4 OS=Mus musculus GN=Tmsb4x PE=1 SV=1	38	3	3	3	5.676	8.67955
True	P62814	V-type proton ATPase subunit B, brain isoform OS=Mus musculus GN=Atp6v1b2 PE=1 SV=1	6.65362	2	2	2	56.515	8.65989
True	Q62261	Spectrin beta chain, non-erythrocytic 1 OS=Mus musculus GN=Sptbn1 PE=1 SV=2	1.31189	3	3	3	274.052	8.60765
True	P62858	40S ribosomal protein S28 OS=Mus musculus GN=Rps28 PE=1 SV=1	30.4348	2	3	2	7.836	8.57417
True	Q64442	Sorbitol dehydrogenase OS=Mus musculus GN=Sord PE=1 SV=3	9.2437	3	3	3	38.225	8.55761
True	O08756	3-hydroxyacyl-CoA dehydrogenase type-2 OS=Mus musculus GN=Hsd17b10 PE=1 SV=4	11.1111	2	2	2	27.402	8.55389
True	O08677	Kininogen-1 OS=Mus musculus GN=Kng1 PE=1 SV=1	5.14372	3	3	3	73.056	8.53815
True	Q9Z0N2	Eukaryotic translation initiation factor 2 subunit 3, Y-linked OS=Mus musculus GN=Eif2s3y PE=1 SV=2	7.83898	4	4	4	51.098	8.51244
True	Q9Z0N1	Eukaryotic translation initiation factor 2 subunit 3, X-linked OS=Mus musculus GN=Eif2s3x PE=1 SV=2	7.83898	4	4	4	51.033	8.51244
True	Q6PDN3	Myosin light chain kinase, smooth muscle OS=Mus musculus GN=Mylk PE=1 SV=3	1.13344	2	3	2	212.792	8.49886
True	P21619	Lamin-B2 OS=Mus musculus GN=Lmnb2 PE=1 SV=2	5.7047	3	3	1	67.277	8.4506
True	P80313	T-complex protein 1 subunit eta OS=Mus musculus GN=Cct7 PE=1 SV=1	5.69853	3	3	3	59.614	8.44533
True	Q9D6R2	Isocitrate dehydrogenase [NAD] subunit alpha, mitochondrial OS=Mus musculus GN=Idh3a PE=1 SV=1	9.28962	3	3	3	39.613	8.42761
True	O35074	Prostacyclin synthase OS=Mus musculus GN=Ptgis PE=1 SV=1	7.38523	3	3	3	57.011	8.38975
True	Q99020	Heterogeneous nuclear ribonucleoprotein A/B OS=Mus musculus GN=Hnrnpab PE=1 SV=1	12.9825	3	3	2	30.812	8.38826
True	Q6NZJ6	Eukaryotic translation initiation factor 4 gamma 1 OS=Mus musculus GN=Eif4g1 PE=1 SV=1	2.3125	3	3	3	175.967	8.29703
True	P29758	Ornithine aminotransferase, mitochondrial OS=Mus musculus GN=Oat PE=1 SV=1	5.01139	3	3	3	48.324	8.28372
True	Q99K51	Plastin-3 OS=Mus musculus GN=Pls3 PE=1 SV=3	4.60317	3	3	3	70.697	8.24703
True	P62849	40S ribosomal protein S24 OS=Mus musculus GN=Rps24 PE=1 SV=1	11.2782	1	2	1	15.413	8.24403
True	Q9Z2I9	Succinyl-CoA ligase [ADP-forming] subunit beta, mitochondrial OS=Mus musculus GN=Sucla2 PE=1 SV=2	6.04752	3	3	3	50.082	8.19962
True	P97450	ATP synthase-coupling factor 6, mitochondrial OS=Mus musculus GN=Atp5j PE=1 SV=1	22.2222	3	3	3	12.489	8.19707
True	Q6ZWV7	60S ribosomal protein L35 OS=Mus musculus GN=Rpl35 PE=1 SV=1	18.6992	3	3	3	14.544	8.19266
True	O35737	Heterogeneous nuclear ribonucleoprotein H OS=Mus musculus GN=Hnrnph1 PE=1 SV=3	7.12695	3	3	2	49.168	8.18939
True	P70333	Heterogeneous nuclear ribonucleoprotein H2 OS=Mus musculus GN=Hnrnph2 PE=1 SV=1	7.12695	3	3	2	49.248	8.18939
True	Q61166	Microtubule-associated protein RP/EB family member 1 OS=Mus musculus GN=Mapre1 PE=1 SV=3	6.71642	1	2	1	29.997	8.18116
True	Q60930	Voltage-dependent anion-selective channel protein 2 OS=Mus musculus GN=Vdac2 PE=1 SV=2	10.5085	3	3	3	31.713	8.17821
True	P62717	60S ribosomal protein L18a OS=Mus musculus GN=Rpl18a PE=1 SV=1	17.0455	3	3	3	20.719	8.17607
True	Q9JHU9	Inositol-3-phosphate synthase 1 OS=Mus musculus GN=Isyna1 PE=1 SV=1	5.56553	3	3	3	60.893	8.15153
True	Q9QUM9	Proteasome subunit alpha type-6 OS=Mus musculus GN=Psma6 PE=1 SV=1	11.7886	3	3	3	27.355	8.13557
True	Q91X97	Neurocalcin-delta OS=Mus musculus GN=Ncald PE=1 SV=4	13.4715	2	2	1	22.231	8.12763
True	P84075	Neuron-specific calcium-binding protein hippocalcin OS=Mus musculus GN=Hpca PE=1 SV=2	13.4715	2	2	1	22.413	8.12763
True	Q9D0F3	Protein ERGIC-53 OS=Mus musculus GN=Lman1 PE=1 SV=1	7.93037	3	3	3	57.753	8.10552
True	Q9D1M7	Peptidyl-prolyl cis-trans isomerase FKBP11 OS=Mus musculus GN=Fkbp11 PE=1 SV=1	14.4279	3	3	3	22.123	8.0914
True	Q9CQW2	ADP-ribosylation factor-like protein 8B OS=Mus musculus GN=Arl8b PE=1 SV=1	20.4301	3	3	3	21.525	8.05392
True	P09671	Superoxide dismutase [Mn], mitochondrial OS=Mus musculus GN=Sod2 PE=1 SV=3	12.6126	2	2	2	24.588	8.05158
True	Q8VCT3	Aminopeptidase B OS=Mus musculus GN=Rnpep PE=1 SV=2	4.92308	3	3	3	72.37	8.05096
True	P40240	CD9 antigen OS=Mus musculus GN=Cd9 PE=1 SV=2	11.0619	1	1	1	25.241	8.04616
True	Q9R112	Sulfide:quinone oxidoreductase, mitochondrial OS=Mus musculus GN=Sqrdl PE=1 SV=3	8.44444	3	3	3	50.25	8.04114
True	Q9DC51	Guanine nucleotide-binding protein G(k) subunit alpha OS=Mus musculus GN=Gnai3 PE=1 SV=3	8.47458	3	3	1	40.512	8.02657
True	Q9R0P5	Destrin OS=Mus musculus GN=Dstn PE=1 SV=3	11.5152	2	3	2	18.509	8.00814
True	Q9DB77	Cytochrome b-c1 complex subunit 2, mitochondrial OS=Mus musculus GN=Uqcrc2 PE=1 SV=1	7.72627	2	2	2	48.205	8.00299
True	P19221	Prothrombin OS=Mus musculus GN=F2 PE=1 SV=1	5.01618	2	2	2	70.224	7.97368
True	Q9CQQ7	ATP synthase F(0) complex subunit B1, mitochondrial OS=Mus musculus GN=Atp5f1 PE=1 SV=1	16.7969	3	3	3	28.93	7.96778
True	Q61081	Hsp90 co-chaperone Cdc37 OS=Mus musculus GN=Cdc37 PE=1 SV=1	7.65172	2	2	2	44.565	7.96236
True	Q9CQR2	40S ribosomal protein S21 OS=Mus musculus GN=Rps21 PE=1 SV=1	13.253	2	3	2	9.136	7.95762
True	Q64467	Glyceraldehyde-3-phosphate dehydrogenase, testis-specific OS=Mus musculus GN=Gapdhs PE=1 SV=1	3.18182	1	2	1	47.626	7.9392
True	Q61792	LIM and SH3 domain protein 1 OS=Mus musculus GN=Lasp1 PE=1 SV=1	7.22433	3	3	3	29.975	7.9239
True	P07309	Transthyretin OS=Mus musculus GN=Ttr PE=1 SV=1	10.2041	1	2	1	15.766	7.91477
True	P46978	Dolichyl-diphosphooligosaccharide--protein glycosyltransferase subunit STT3A OS=Mus musculus GN=Stt3a PE=1 SV=1	5.8156	5	5	3	80.545	7.88119
True	Q99JY0	Trifunctional enzyme subunit beta, mitochondrial OS=Mus musculus GN=Hadhb PE=1 SV=1	6.10526	3	3	3	51.353	7.87852
True	Q8BGZ7	Keratin, type II cytoskeletal 75 OS=Mus musculus GN=Krt75 PE=1 SV=1	5.08167	3	3	1	59.704	7.8533
True	Q9WTQ5	A-kinase anchor protein 12 OS=Mus musculus GN=Akap12 PE=1 SV=1	1.72209	2	2	2	180.586	7.84474
True	P61358	60S ribosomal protein L27 OS=Mus musculus GN=Rpl27 PE=1 SV=2	19.1176	3	3	3	15.788	7.84188
True	Q61029	Lamina-associated polypeptide 2, isoforms beta/delta/epsilon/gamma OS=Mus musculus GN=Tmpo PE=1 SV=4	7.07965	2	2	2	50.342	7.82649
True	Q61033	Lamina-associated polypeptide 2, isoforms alpha/zeta OS=Mus musculus GN=Tmpo PE=1 SV=4	4.6176	2	2	2	75.122	7.82649
True	P42225	Signal transducer and activator of transcription 1 OS=Mus musculus GN=Stat1 PE=1 SV=1	3.73832	2	2	2	87.142	7.78868
True	Q63844	Mitogen-activated protein kinase 3 OS=Mus musculus GN=Mapk3 PE=1 SV=5	8.68421	3	3	3	43.039	7.76637
True	Q9EQ20	Methylmalonate-semialdehyde dehydrogenase [acylating], mitochondrial OS=Mus musculus GN=Aldh6a1 PE=1 SV=1	5.98131	3	3	3	57.879	7.75787
True	P62889	60S ribosomal protein L30 OS=Mus musculus GN=Rpl30 PE=1 SV=2	24.3478	2	2	2	12.776	7.74787
True	P97807	Fumarate hydratase, mitochondrial OS=Mus musculus GN=Fh PE=1 SV=3	5.71992	2	2	2	54.322	7.74702
True	Q99MN1	Lysine--tRNA ligase OS=Mus musculus GN=Kars PE=1 SV=1	2.18487	1	2	1	67.796	7.72542
True	P36536	GTP-binding protein SAR1a OS=Mus musculus GN=Sar1a PE=1 SV=1	15.1515	3	3	3	22.357	7.70287
True	P19001	Keratin, type I cytoskeletal 19 OS=Mus musculus GN=Krt19 PE=1 SV=1	7.19603	3	3	1	44.515	7.69045
True	Q8BMA6	Signal recognition particle subunit SRP68 OS=Mus musculus GN=Srp68 PE=1 SV=2	5.76	3	3	3	70.53	7.65908
True	Q8BSY0	Aspartyl/asparaginyl beta-hydroxylase OS=Mus musculus GN=Asph PE=1 SV=1	6.20783	2	2	2	82.991	7.64831
True	Q05816	Fatty acid-binding protein, epidermal OS=Mus musculus GN=Fabp5 PE=1 SV=3	22.2222	2	2	2	15.127	7.64552
True	Q9CPU0	Lactoylglutathione lyase OS=Mus musculus GN=Glo1 PE=1 SV=3	13.0435	3	3	3	20.796	7.6359
True	Q9Z2X1	Heterogeneous nuclear ribonucleoprotein F OS=Mus musculus GN=Hnrnpf PE=1 SV=3	8.19277	3	3	2	45.701	7.62759
True	O70503	Very-long-chain 3-oxoacyl-CoA reductase OS=Mus musculus GN=Hsd17b12 PE=1 SV=1	8.01282	2	3	2	34.719	7.6214
True	P08207	Protein S100-A10 OS=Mus musculus GN=S100a10 PE=1 SV=2	17.5258	1	2	1	11.179	7.60541
True	Q9WUM5	Succinyl-CoA ligase [ADP/GDP-forming] subunit alpha, mitochondrial OS=Mus musculus GN=Suclg1 PE=1 SV=4	11.5607	2	2	2	36.132	7.60389
True	Q9QYB1	Chloride intracellular channel protein 4 OS=Mus musculus GN=Clic4 PE=1 SV=3	10.2767	2	3	2	28.711	7.56924
True	Q9DCF9	Translocon-associated protein subunit gamma OS=Mus musculus GN=Ssr3 PE=1 SV=1	7.56757	1	2	1	21.051	7.54702
True	O08547	Vesicle-trafficking protein SEC22b OS=Mus musculus GN=Sec22b PE=1 SV=3	11.1628	2	2	2	24.725	7.5455
True	P01897	H-2 class I histocompatibility antigen, L-D alpha chain OS=Mus musculus GN=H2-L PE=1 SV=2	7.18232	3	3	2	40.685	7.42023
True	Q9R1P4	Proteasome subunit alpha type-1 OS=Mus musculus GN=Psma1 PE=1 SV=1	11.7871	3	3	3	29.528	7.3583
True	Q8QZY1	Eukaryotic translation initiation factor 3 subunit L OS=Mus musculus GN=Eif3l PE=1 SV=1	5.49645	3	3	3	66.57	7.34679
True	P62754	40S ribosomal protein S6 OS=Mus musculus GN=Rps6 PE=1 SV=1	10.8434	2	2	2	28.663	7.34418
True	Q8K2C9	Very-long-chain (3R)-3-hydroxyacyl-CoA dehydratase 3 OS=Mus musculus GN=Hacd3 PE=1 SV=2	8.01105	2	2	2	43.103	7.30882
True	Q9D2M8	Ubiquitin-conjugating enzyme E2 variant 2 OS=Mus musculus GN=Ube2v2 PE=1 SV=4	18.6207	3	3	3	16.356	7.28359
True	Q9CZY3	Ubiquitin-conjugating enzyme E2 variant 1 OS=Mus musculus GN=Ube2v1 PE=1 SV=1	18.3673	3	3	3	16.344	7.28359
True	Q99L45	Eukaryotic translation initiation factor 2 subunit 2 OS=Mus musculus GN=Eif2s2 PE=1 SV=1	8.1571	3	3	3	38.068	7.27905
True	Q9D662	Protein transport protein Sec23B OS=Mus musculus GN=Sec23b PE=1 SV=1	3.38983	2	2	2	86.382	7.22829
True	Q9CPQ1	Cytochrome c oxidase subunit 6C OS=Mus musculus GN=Cox6c PE=1 SV=3	26.3158	2	3	2	8.464	7.1594
True	P45952	Medium-chain specific acyl-CoA dehydrogenase, mitochondrial OS=Mus musculus GN=Acadm PE=1 SV=1	5.46318	2	2	2	46.452	7.12996
True	P46412	Glutathione peroxidase 3 OS=Mus musculus GN=Gpx3 PE=1 SV=2	12.8319	2	2	2	25.409	7.12772
True	Q6URW6	Myosin-14 OS=Mus musculus GN=Myh14 PE=1 SV=1	1.3	2	2	2	228.446	7.1084
True	P67984	60S ribosomal protein L22 OS=Mus musculus GN=Rpl22 PE=1 SV=2	18.75	2	2	2	14.75	7.10455
True	Q6P069	Sorcin OS=Mus musculus GN=Sri PE=1 SV=1	15.1515	3	3	3	21.613	7.05289
True	Q9DAS9	Guanine nucleotide-binding protein G(I)/G(S)/G(O) subunit gamma-12 OS=Mus musculus GN=Gng12 PE=1 SV=3	31.9444	2	2	2	7.992	7.0409
True	Q8VCR2	17-beta-hydroxysteroid dehydrogenase 13 OS=Mus musculus GN=Hsd17b13 PE=1 SV=2	9.86842	2	2	2	33.437	7.01894
True	Q569Z6	Thyroid hormone receptor-associated protein 3 OS=Mus musculus GN=Thrap3 PE=1 SV=1	2.62881	2	2	2	108.114	6.9857
True	P62855	40S ribosomal protein S26 OS=Mus musculus GN=Rps26 PE=1 SV=3	20.8696	2	2	2	13.007	6.98302
True	Q3UPH1	Protein PRRC1 OS=Mus musculus GN=Prrc1 PE=1 SV=1	6.54628	2	2	2	46.268	6.98031
True	Q99KN9	Clathrin interactor 1 OS=Mus musculus GN=Clint1 PE=1 SV=2	5.54675	2	2	2	68.469	6.95523
True	Q9CYZ2	Tumor protein D54 OS=Mus musculus GN=Tpd52l2 PE=1 SV=1	10.9091	2	2	2	24.028	6.94851
True	P60122	RuvB-like 1 OS=Mus musculus GN=Ruvbl1 PE=1 SV=1	5.48246	2	2	2	50.182	6.94367
True	Q91WJ8	Far upstream element-binding protein 1 OS=Mus musculus GN=Fubp1 PE=1 SV=1	3.99386	2	2	2	68.497	6.93355
True	P30999	Catenin delta-1 OS=Mus musculus GN=Ctnnd1 PE=1 SV=2	2.87846	2	2	2	104.86	6.90806
True	Q9CQ65	S-methyl-5'-thioadenosine phosphorylase OS=Mus musculus GN=Mtap PE=1 SV=1	8.83392	2	2	2	31.042	6.89672
True	O88312	Anterior gradient protein 2 homolog OS=Mus musculus GN=Agr2 PE=1 SV=1	16.5714	3	3	3	19.908	6.89316
True	Q9CPY7	Cytosol aminopeptidase OS=Mus musculus GN=Lap3 PE=1 SV=3	4.81696	2	2	2	56.106	6.88441
True	P17047	Lysosome-associated membrane glycoprotein 2 OS=Mus musculus GN=Lamp2 PE=1 SV=2	6.26506	3	3	3	45.652	6.881
True	P45878	Peptidyl-prolyl cis-trans isomerase FKBP2 OS=Mus musculus GN=Fkbp2 PE=1 SV=1	19.2857	2	2	2	15.334	6.87456
True	Q8BMF4	Dihydrolipoyllysine-residue acetyltransferase component of pyruvate dehydrogenase complex, mitochondrial OS=Mus musculus GN=Dlat PE=1 SV=2	4.82866	2	2	2	67.899	6.87055
True	Q31125	Zinc transporter SLC39A7 OS=Mus musculus GN=Slc39a7 PE=1 SV=2	5.88235	2	2	2	50.625	6.85722
True	Q9CX86	Heterogeneous nuclear ribonucleoprotein A0 OS=Mus musculus GN=Hnrnpa0 PE=1 SV=1	7.86885	2	2	1	30.512	6.85671
True	P62267	40S ribosomal protein S23 OS=Mus musculus GN=Rps23 PE=1 SV=3	8.39161	2	2	2	15.798	6.82343
True	Q9JII6	Alcohol dehydrogenase [NADP(+)] OS=Mus musculus GN=Akr1a1 PE=1 SV=3	8	3	3	3	36.564	6.75734
True	Q91VW3	SH3 domain-binding glutamic acid-rich-like protein 3 OS=Mus musculus GN=Sh3bgrl3 PE=1 SV=1	26.8817	2	2	2	10.47	6.7196
True	Q922Q1	Mitochondrial amidoxime reducing component 2 OS=Mus musculus GN=Marc2 PE=1 SV=1	7.10059	3	3	3	38.17	6.70071
True	Q8BG32	26S proteasome non-ATPase regulatory subunit 11 OS=Mus musculus GN=Psmd11 PE=1 SV=3	5.6872	2	2	2	47.407	6.69237
True	Q9CZ13	Cytochrome b-c1 complex subunit 1, mitochondrial OS=Mus musculus GN=Uqcrc1 PE=1 SV=2	6.04167	2	2	2	52.819	6.66609
True	P41216	Long-chain-fatty-acid--CoA ligase 1 OS=Mus musculus GN=Acsl1 PE=1 SV=2	5.5794	4	4	4	77.901	6.64773
True	P70663	SPARC-like protein 1 OS=Mus musculus GN=Sparcl1 PE=1 SV=3	5.69231	2	2	2	72.243	6.6386
True	O70423	Membrane primary amine oxidase OS=Mus musculus GN=Aoc3 PE=1 SV=3	3.26797	2	2	2	84.48	6.63175
True	Q8BM55	Transmembrane protein 214 OS=Mus musculus GN=Tmem214 PE=1 SV=1	3.63901	2	2	2	76.381	6.62828
True	Q9Z2U0	Proteasome subunit alpha type-7 OS=Mus musculus GN=Psma7 PE=1 SV=1	10.4839	2	2	2	27.838	6.62225
True	P42669	Transcriptional activator protein Pur-alpha OS=Mus musculus GN=Pura PE=1 SV=1	7.16511	1	1	1	34.862	6.60743
True	Q9Z0L8	Gamma-glutamyl hydrolase OS=Mus musculus GN=Ggh PE=1 SV=2	9.77918	2	2	2	35.447	6.59705
True	Q9DAK9	14 kDa phosphohistidine phosphatase OS=Mus musculus GN=Phpt1 PE=1 SV=1	9.67742	1	2	1	13.988	6.59472
True	Q6PDM2	Serine/arginine-rich splicing factor 1 OS=Mus musculus GN=Srsf1 PE=1 SV=3	9.67742	2	2	2	27.728	6.59313
True	Q922H4	Mannose-1-phosphate guanyltransferase alpha OS=Mus musculus GN=Gmppa PE=1 SV=1	6.90476	2	2	2	46.215	6.59265
True	P11352	Glutathione peroxidase 1 OS=Mus musculus GN=Gpx1 PE=1 SV=2	12.9353	2	2	2	22.316	6.58
True	Q9JLR1	Protein transport protein Sec61 subunit alpha isoform 2 OS=Mus musculus GN=Sec61a2 PE=2 SV=3	5.2521	1	1	1	52.214	6.57498
True	Q01339	Beta-2-glycoprotein 1 OS=Mus musculus GN=Apoh PE=1 SV=1	7.53623	3	3	3	38.593	6.54732
True	Q9CY50	Translocon-associated protein subunit alpha OS=Mus musculus GN=Ssr1 PE=1 SV=1	9.09091	2	2	2	32.045	6.54126
True	Q9D3D9	ATP synthase subunit delta, mitochondrial OS=Mus musculus GN=Atp5d PE=1 SV=1	13.6905	2	2	2	17.589	6.5186
True	P59279	Ras-related protein Rab-2B OS=Mus musculus GN=Rab2b PE=1 SV=1	11.1111	2	2	2	24.183	6.51363
True	Q9QZQ8	Core histone macro-H2A.1 OS=Mus musculus GN=H2afy PE=1 SV=3	7.7957	2	2	2	39.71	6.48749
True	Q9R0Q9	Mannose-P-dolichol utilization defect 1 protein OS=Mus musculus GN=Mpdu1 PE=1 SV=1	9.31174	2	2	2	26.48	6.43406
True	Q9QWR8	Alpha-N-acetylgalactosaminidase OS=Mus musculus GN=Naga PE=1 SV=2	5.3012	2	2	2	47.204	6.43367
True	P63082	V-type proton ATPase 16 kDa proteolipid subunit OS=Mus musculus GN=Atp6v0c PE=1 SV=1	11.6129	1	2	1	15.798	6.42693
True	P60764	Ras-related C3 botulinum toxin substrate 3 OS=Mus musculus GN=Rac3 PE=1 SV=1	13.0208	3	3	2	21.365	6.41721
True	Q7TMY8	E3 ubiquitin-protein ligase HUWE1 OS=Mus musculus GN=Huwe1 PE=1 SV=5	0.434087	1	1	1	482.332	6.3916
True	Q9CZ30	Obg-like ATPase 1 OS=Mus musculus GN=Ola1 PE=1 SV=1	5.05051	2	2	2	44.701	6.38597
True	P01831	Thy-1 membrane glycoprotein OS=Mus musculus GN=Thy1 PE=1 SV=1	15.4321	2	2	2	18.069	6.36962
True	Q80UM7	Mannosyl-oligosaccharide glucosidase OS=Mus musculus GN=Mogs PE=1 SV=1	2.75779	2	2	2	91.774	6.33523
True	Q8BK64	Activator of 90 kDa heat shock protein ATPase homolog 1 OS=Mus musculus GN=Ahsa1 PE=1 SV=2	7.10059	2	2	2	38.093	6.31968
True	P01898	H-2 class I histocompatibility antigen, Q10 alpha chain OS=Mus musculus GN=H2-Q10 PE=1 SV=3	8	2	2	1	37.227	6.31607
True	Q9Z2U1	Proteasome subunit alpha type-5 OS=Mus musculus GN=Psma5 PE=1 SV=1	12.0332	2	2	2	26.394	6.31281
True	P0CG49	Polyubiquitin-B OS=Mus musculus GN=Ubb PE=2 SV=1	28.8525	2	3	2	34.347	6.31161
True	P62984	Ubiquitin-60S ribosomal protein L40 OS=Mus musculus GN=Uba52 PE=1 SV=2	17.1875	2	3	2	14.719	6.31161
True	P0CG50	Polyubiquitin-C OS=Mus musculus GN=Ubc PE=1 SV=2	26.9755	2	3	2	82.499	6.31161
True	Q8VEH3	ADP-ribosylation factor-like protein 8A OS=Mus musculus GN=Arl8a PE=1 SV=1	17.2043	2	2	2	21.376	6.30373
True	P08074	Carbonyl reductase [NADPH] 2 OS=Mus musculus GN=Cbr2 PE=1 SV=1	10.6557	2	2	2	25.942	6.30352
True	Q9JJI8	60S ribosomal protein L38 OS=Mus musculus GN=Rpl38 PE=1 SV=3	32.8571	2	2	2	8.199	6.29728
True	Q9Z0J0	Epididymal secretory protein E1 OS=Mus musculus GN=Npc2 PE=1 SV=1	16.7785	2	2	2	16.432	6.2848
True	Q8R429	Sarcoplasmic/endoplasmic reticulum calcium ATPase 1 OS=Mus musculus GN=Atp2a1 PE=1 SV=1	2.31388	2	2	2	109.355	6.26118
True	Q99K85	Phosphoserine aminotransferase OS=Mus musculus GN=Psat1 PE=1 SV=1	5.67568	2	2	2	40.447	6.24686
True	Q60931	Voltage-dependent anion-selective channel protein 3 OS=Mus musculus GN=Vdac3 PE=1 SV=1	8.12721	2	2	1	30.733	6.23838
True	Q99KV1	DnaJ homolog subfamily B member 11 OS=Mus musculus GN=Dnajb11 PE=1 SV=1	8.37989	2	2	2	40.53	6.20304
True	Q9D358	Low molecular weight phosphotyrosine protein phosphatase OS=Mus musculus GN=Acp1 PE=1 SV=3	12.6582	2	2	2	18.18	6.18873
True	Q99KF1	Transmembrane emp24 domain-containing protein 9 OS=Mus musculus GN=Tmed9 PE=1 SV=2	8.51064	2	2	2	27.11	6.18338
True	P62892	60S ribosomal protein L39 OS=Mus musculus GN=Rpl39 PE=3 SV=2	19.6078	1	2	1	6.403	6.17429
True	O09167	60S ribosomal protein L21 OS=Mus musculus GN=Rpl21 PE=1 SV=3	9.375	1	1	1	18.55	6.1692
True	Q8VE88	Protein FAM114A2 OS=Mus musculus GN=Fam114a2 PE=1 SV=2	3.62173	1	1	1	54.011	6.16272
True	P55258	Ras-related protein Rab-8A OS=Mus musculus GN=Rab8a PE=1 SV=2	14.4928	3	3	1	23.653	6.13582
True	P61028	Ras-related protein Rab-8B OS=Mus musculus GN=Rab8b PE=1 SV=1	14.4928	3	3	1	23.588	6.13582
True	Q9JHI5	Isovaleryl-CoA dehydrogenase, mitochondrial OS=Mus musculus GN=Ivd PE=1 SV=1	5.42453	2	2	2	46.296	6.11711
True	P61021	Ras-related protein Rab-5B OS=Mus musculus GN=Rab5b PE=1 SV=1	10.2326	2	2	2	23.692	6.11622
True	Q9CQD1	Ras-related protein Rab-5A OS=Mus musculus GN=Rab5a PE=1 SV=1	10.2326	2	2	2	23.584	6.11622
True	Q9CQE8	UPF0568 protein C14orf166 homolog OS=Mus musculus PE=1 SV=1	9.42623	2	2	2	28.135	6.10496
True	P62897	Cytochrome c, somatic OS=Mus musculus GN=Cycs PE=1 SV=2	18.0952	2	2	2	11.598	6.0978
True	P28653	Biglycan OS=Mus musculus GN=Bgn PE=1 SV=1	5.69106	2	2	2	41.613	6.09509
True	Q8R2E9	ERO1-like protein beta OS=Mus musculus GN=Ero1b PE=1 SV=1	4.28266	2	2	2	53.484	6.07475
True	Q9CQ62	2,4-dienoyl-CoA reductase, mitochondrial OS=Mus musculus GN=Decr1 PE=1 SV=1	8.0597	2	2	2	36.191	6.06118
True	Q60692	Proteasome subunit beta type-6 OS=Mus musculus GN=Psmb6 PE=1 SV=3	8.82353	2	2	2	25.362	6.05966
True	Q9D958	Signal peptidase complex subunit 1 OS=Mus musculus GN=Spcs1 PE=2 SV=3	8.07453	1	2	1	18.174	6.03171
True	Q99LD8	N(G),N(G)-dimethylarginine dimethylaminohydrolase 2 OS=Mus musculus GN=Ddah2 PE=1 SV=1	11.2281	3	3	3	29.627	5.98971
True	Q62425	Cytochrome c oxidase subunit NDUFA4 OS=Mus musculus GN=Ndufa4 PE=1 SV=2	24.3902	2	2	2	9.321	5.98745
True	P70412	CUB and zona pellucida-like domain-containing protein 1 OS=Mus musculus GN=Cuzd1 PE=1 SV=2	4.29043	2	2	2	68.038	5.92251
True	Q3UW53	Protein Niban OS=Mus musculus GN=Fam129a PE=1 SV=2	1.2959	1	2	1	102.585	5.88621
True	Q00493	Carboxypeptidase E OS=Mus musculus GN=Cpe PE=1 SV=2	4.83193	2	2	2	53.222	5.88179
True	P48722	Heat shock 70 kDa protein 4L OS=Mus musculus GN=Hspa4l PE=1 SV=2	2.50597	1	1	1	94.322	5.86868
True	Q80X90	Filamin-B OS=Mus musculus GN=Flnb PE=1 SV=3	0.76864	2	2	1	277.651	5.84479
True	Q62523	Zyxin OS=Mus musculus GN=Zyx PE=1 SV=2	2.65957	1	1	1	60.507	5.84372
True	Q61581	Insulin-like growth factor-binding protein 7 OS=Mus musculus GN=Igfbp7 PE=1 SV=3	7.82918	1	1	1	28.951	5.84194
True	P62900	60S ribosomal protein L31 OS=Mus musculus GN=Rpl31 PE=1 SV=1	18.4	2	2	2	14.454	5.841
True	P42125	Enoyl-CoA delta isomerase 1, mitochondrial OS=Mus musculus GN=Eci1 PE=1 SV=2	7.95848	2	2	2	32.23	5.84063
True	P58389	Serine/threonine-protein phosphatase 2A activator OS=Mus musculus GN=Ppp2r4 PE=1 SV=1	7.12074	2	2	2	36.687	5.80755
True	Q8C1A5	Thimet oligopeptidase OS=Mus musculus GN=Thop1 PE=1 SV=1	3.05677	2	2	2	77.976	5.80596
True	Q91YW3	DnaJ homolog subfamily C member 3 OS=Mus musculus GN=Dnajc3 PE=1 SV=1	3.96825	2	2	2	57.428	5.786
True	Q9D8Y0	EF-hand domain-containing protein D2 OS=Mus musculus GN=Efhd2 PE=1 SV=1	12.9167	3	3	3	26.775	5.77696
True	Q9DC70	NADH dehydrogenase [ubiquinone] iron-sulfur protein 7, mitochondrial OS=Mus musculus GN=Ndufs7 PE=1 SV=1	8.48214	2	2	2	24.667	5.76995
True	Q8VBZ3	Cleft lip and palate transmembrane protein 1 homolog OS=Mus musculus GN=Clptm1 PE=1 SV=1	2.40964	1	1	1	75.243	5.75675
True	P61161	Actin-related protein 2 OS=Mus musculus GN=Actr2 PE=1 SV=1	7.36041	3	3	3	44.732	5.73755
True	P61804	Dolichyl-diphosphooligosaccharide--protein glycosyltransferase subunit DAD1 OS=Mus musculus GN=Dad1 PE=1 SV=3	19.469	2	2	2	12.489	5.72427
True	Q9EST5	Acidic leucine-rich nuclear phosphoprotein 32 family member B OS=Mus musculus GN=Anp32b PE=1 SV=1	7.35294	2	2	1	31.06	5.70649
True	P62911	60S ribosomal protein L32 OS=Mus musculus GN=Rpl32 PE=1 SV=2	15.5556	2	2	2	15.85	5.70474
True	Q7TMK9	Heterogeneous nuclear ribonucleoprotein Q OS=Mus musculus GN=Syncrip PE=1 SV=2	4.49438	2	2	2	69.59	5.70445
True	Q8BL66	Early endosome antigen 1 OS=Mus musculus GN=Eea1 PE=1 SV=2	1.13395	1	1	1	160.817	5.69967
True	Q64105	Sepiapterin reductase OS=Mus musculus GN=Spr PE=1 SV=1	8.81226	2	2	2	27.865	5.65921
True	Q9ET01	Glycogen phosphorylase, liver form OS=Mus musculus GN=Pygl PE=1 SV=4	2.70588	3	3	1	97.401	5.65644
True	Q9D8V0	Minor histocompatibility antigen H13 OS=Mus musculus GN=Hm13 PE=1 SV=1	5.82011	2	2	2	41.721	5.64683
True	P14430	H-2 class I histocompatibility antigen, Q8 alpha chain OS=Mus musculus GN=H2-Q8 PE=3 SV=1	5.82822	2	2	1	37.387	5.63365
True	P14428	H-2 class I histocompatibility antigen, K-Q alpha chain (Fragment) OS=Mus musculus GN=H2-K1 PE=1 SV=1	5.79268	2	2	1	36.832	5.63365
True	P01901	H-2 class I histocompatibility antigen, K-B alpha chain OS=Mus musculus GN=H2-K1 PE=1 SV=1	5.14905	2	2	1	41.276	5.63365
True	P01900	H-2 class I histocompatibility antigen, D-D alpha chain OS=Mus musculus GN=H2-D1 PE=1 SV=1	5.20548	2	2	1	41.084	5.63365
True	P14429	H-2 class I histocompatibility antigen, Q7 alpha chain OS=Mus musculus GN=H2-Q7 PE=1 SV=1	5.68862	2	2	1	37.9	5.63365
True	P14426	H-2 class I histocompatibility antigen, D-K alpha chain OS=Mus musculus GN=H2-D1 PE=1 SV=1	5.24862	2	2	1	40.594	5.63365
True	P03991	H-2 class I histocompatibility antigen, K-W28 alpha chain OS=Mus musculus GN=H2-K1 PE=1 SV=2	5.16304	2	2	1	41.078	5.63365
True	P04223	H-2 class I histocompatibility antigen, K-K alpha chain OS=Mus musculus GN=H2-K1 PE=1 SV=1	5.14905	2	2	1	41.62	5.63365
True	Q08731	Lithostathine-2 OS=Mus musculus GN=Reg2 PE=1 SV=1	16.763	2	2	2	19.394	5.63214
True	Q91VD9	NADH-ubiquinone oxidoreductase 75 kDa subunit, mitochondrial OS=Mus musculus GN=Ndufs1 PE=1 SV=2	3.16369	2	2	2	79.726	5.5929
True	Q05144	Ras-related C3 botulinum toxin substrate 2 OS=Mus musculus GN=Rac2 PE=1 SV=1	12.5	2	2	1	21.427	5.5839
True	Q9DAW9	Calponin-3 OS=Mus musculus GN=Cnn3 PE=1 SV=1	7.27273	2	2	2	36.406	5.56104
True	Q01279	Epidermal growth factor receptor OS=Mus musculus GN=Egfr PE=1 SV=1	1.4876	1	1	1	134.766	5.55579
True	Q64674	Spermidine synthase OS=Mus musculus GN=Srm PE=1 SV=1	5.96026	2	2	2	33.973	5.54411
True	O88456	Calpain small subunit 1 OS=Mus musculus GN=Capns1 PE=1 SV=1	7.43494	2	2	2	28.445	5.5427
True	Q9CYN2	Signal peptidase complex subunit 2 OS=Mus musculus GN=Spcs2 PE=1 SV=1	8.40708	1	1	1	24.962	5.53598
True	P00493	Hypoxanthine-guanine phosphoribosyltransferase OS=Mus musculus GN=Hprt1 PE=1 SV=3	10.0917	2	2	2	24.555	5.51728
True	P26369	Splicing factor U2AF 65 kDa subunit OS=Mus musculus GN=U2af2 PE=1 SV=3	4	2	2	2	53.483	5.50667
True	P62746	Rho-related GTP-binding protein RhoB OS=Mus musculus GN=Rhob PE=1 SV=1	8.67347	1	1	1	22.109	5.46509
True	Q61496	Probable ATP-dependent RNA helicase DDX4 OS=Mus musculus GN=Ddx4 PE=1 SV=2	2.99145	2	2	2	76.423	5.4575
True	P62320	Small nuclear ribonucleoprotein Sm D3 OS=Mus musculus GN=Snrpd3 PE=1 SV=1	15.0794	2	2	2	13.907	5.4568
True	Q6ZWU9	40S ribosomal protein S27 OS=Mus musculus GN=Rps27 PE=1 SV=3	25	2	2	2	9.455	5.45174
True	Q80X50	Ubiquitin-associated protein 2-like OS=Mus musculus GN=Ubap2l PE=1 SV=1	2.61969	2	2	2	116.728	5.44718
True	Q9EQP2	EH domain-containing protein 4 OS=Mus musculus GN=Ehd4 PE=1 SV=1	4.25139	2	2	2	61.441	5.44412
True	Q8BMK4	Cytoskeleton-associated protein 4 OS=Mus musculus GN=Ckap4 PE=1 SV=2	3.30435	2	2	2	63.654	5.44016
True	Q9Z2Z9	Glutamine--fructose-6-phosphate aminotransferase [isomerizing] 2 OS=Mus musculus GN=Gfpt2 PE=1 SV=3	2.49267	2	2	2	76.96	5.43697
True	P35762	CD81 antigen OS=Mus musculus GN=Cd81 PE=1 SV=2	9.32203	1	1	1	25.797	5.42982
True	P14576	Signal recognition particle 54 kDa protein OS=Mus musculus GN=Srp54 PE=1 SV=2	3.76984	1	1	1	55.684	5.42511
True	Q9D880	Mitochondrial import inner membrane translocase subunit TIM50 OS=Mus musculus GN=Timm50 PE=1 SV=1	4.81586	1	1	1	39.752	5.42133
True	Q9Z331	Keratin, type II cytoskeletal 6B OS=Mus musculus GN=Krt6b PE=1 SV=3	3.38078	2	2	1	60.285	5.41407
True	P50446	Keratin, type II cytoskeletal 6A OS=Mus musculus GN=Krt6a PE=1 SV=3	3.4358	2	2	1	59.299	5.41407
True	Q9CR16	Peptidyl-prolyl cis-trans isomerase D OS=Mus musculus GN=Ppid PE=1 SV=3	6.21622	2	2	2	40.717	5.41
True	Q922Q4	Pyrroline-5-carboxylate reductase 2 OS=Mus musculus GN=Pycr2 PE=1 SV=1	5.9375	2	2	2	33.638	5.40981
True	Q9CWK8	Sorting nexin-2 OS=Mus musculus GN=Snx2 PE=1 SV=2	4.04624	2	2	2	58.435	5.40494
True	P00342	L-lactate dehydrogenase C chain OS=Mus musculus GN=Ldhc PE=1 SV=2	6.3253	2	2	2	35.889	5.39741
True	Q9CS42	Ribose-phosphate pyrophosphokinase 2 OS=Mus musculus GN=Prps2 PE=1 SV=4	7.2327	2	2	2	34.764	5.36009
True	Q7TPV4	Myb-binding protein 1A OS=Mus musculus GN=Mybbp1a PE=1 SV=2	1.5625	2	2	2	151.942	5.34986
True	P35831	Tyrosine-protein phosphatase non-receptor type 12 OS=Mus musculus GN=Ptpn12 PE=1 SV=3	2.45161	1	1	1	86.473	5.34522
True	P56399	Ubiquitin carboxyl-terminal hydrolase 5 OS=Mus musculus GN=Usp5 PE=1 SV=1	2.44755	2	2	2	95.772	5.32609
True	P70429	Ena/VASP-like protein OS=Mus musculus GN=Evl PE=1 SV=2	4.58937	1	1	1	44.31	5.32238
True	P62827	GTP-binding nuclear protein Ran OS=Mus musculus GN=Ran PE=1 SV=3	10.1852	2	2	2	24.408	5.29343
True	Q9DB43	Zinc finger protein-like 1 OS=Mus musculus GN=Zfpl1 PE=1 SV=1	4.51613	1	1	1	34.133	5.29328
True	O08749	Dihydrolipoyl dehydrogenase, mitochondrial OS=Mus musculus GN=Dld PE=1 SV=2	4.12574	2	2	2	54.238	5.2847
True	Q9D0K2	Succinyl-CoA:3-ketoacid coenzyme A transferase 1, mitochondrial OS=Mus musculus GN=Oxct1 PE=1 SV=1	4.03846	2	2	2	55.953	5.27119
True	Q9WTP7	GTP:AMP phosphotransferase AK3, mitochondrial OS=Mus musculus GN=Ak3 PE=1 SV=3	12.3348	3	3	3	25.41	5.2388
True	Q9CQC9	GTP-binding protein SAR1b OS=Mus musculus GN=Sar1b PE=1 SV=1	9.59596	2	2	2	22.367	5.23033
True	Q8R1B4	Eukaryotic translation initiation factor 3 subunit C OS=Mus musculus GN=Eif3c PE=1 SV=1	2.30516	2	2	2	105.465	5.22709
True	Q99K48	Non-POU domain-containing octamer-binding protein OS=Mus musculus GN=Nono PE=1 SV=3	4.65116	2	2	1	54.506	5.17812
True	Q64012	RNA-binding protein Raly OS=Mus musculus GN=Raly PE=1 SV=3	16.0256	3	3	3	33.168	5.17737
True	O35969	Guanidinoacetate N-methyltransferase OS=Mus musculus GN=Gamt PE=1 SV=1	8.89831	1	1	1	26.319	5.1755
True	P56135	ATP synthase subunit f, mitochondrial OS=Mus musculus GN=Atp5j2 PE=1 SV=3	26.1364	2	2	2	10.337	5.16773
True	O09061	Proteasome subunit beta type-1 OS=Mus musculus GN=Psmb1 PE=1 SV=1	12.0833	2	2	2	26.355	5.1671
True	Q8CDN6	Thioredoxin-like protein 1 OS=Mus musculus GN=Txnl1 PE=1 SV=3	6.22837	2	2	2	32.217	5.16039
True	Q5SWU9	Acetyl-CoA carboxylase 1 OS=Mus musculus GN=Acaca PE=1 SV=1	0.895522	2	2	2	265.088	5.11927
True	O55023	Inositol monophosphatase 1 OS=Mus musculus GN=Impa1 PE=1 SV=1	7.22022	2	2	2	30.416	5.09719
True	O55098	Serine/threonine-protein kinase 10 OS=Mus musculus GN=Stk10 PE=1 SV=2	1.34576	1	2	1	111.836	5.08923
True	P97324	Glucose-6-phosphate 1-dehydrogenase 2 OS=Mus musculus GN=G6pd2 PE=1 SV=3	3.89864	2	2	2	59.088	5.08813
True	O89079	Coatomer subunit epsilon OS=Mus musculus GN=Cope PE=1 SV=3	6.81818	1	1	1	34.545	5.08017
True	P63037	DnaJ homolog subfamily A member 1 OS=Mus musculus GN=Dnaja1 PE=1 SV=1	3.77834	1	1	1	44.839	5.07813
True	Q921F4	Heterogeneous nuclear ribonucleoprotein L-like OS=Mus musculus GN=Hnrnpll PE=1 SV=3	2.53807	1	1	1	64.084	5.06882
True	Q3UV17	Keratin, type II cytoskeletal 2 oral OS=Mus musculus GN=Krt76 PE=1 SV=1	2.6936	2	2	1	62.806	5.03702
True	Q9CQA3	Succinate dehydrogenase [ubiquinone] iron-sulfur subunit, mitochondrial OS=Mus musculus GN=Sdhb PE=1 SV=1	8.15603	3	3	3	31.793	5.03167
True	P62874	Guanine nucleotide-binding protein G(I)/G(S)/G(T) subunit beta-1 OS=Mus musculus GN=Gnb1 PE=1 SV=3	3.23529	1	2	1	37.353	5.01116
True	P14483	H-2 class II histocompatibility antigen, A beta chain OS=Mus musculus GN=H2-Ab1 PE=1 SV=1	4.90566	1	1	1	30.109	5.00966
True	Q9QYI8	DnaJ homolog subfamily B member 7 OS=Mus musculus GN=Dnajb7 PE=2 SV=2	4.80769	1	1	1	35.605	4.95331
True	O54946	DnaJ homolog subfamily B member 6 OS=Mus musculus GN=Dnajb6 PE=1 SV=4	4.10959	1	1	1	39.783	4.95331
True	P61255	60S ribosomal protein L26 OS=Mus musculus GN=Rpl26 PE=1 SV=1	11.7241	2	2	2	17.248	4.93327
True	Q9ERS2	NADH dehydrogenase [ubiquinone] 1 alpha subcomplex subunit 13 OS=Mus musculus GN=Ndufa13 PE=1 SV=3	13.8889	2	2	2	16.849	4.93304
True	Q9R0P9	Ubiquitin carboxyl-terminal hydrolase isozyme L1 OS=Mus musculus GN=Uchl1 PE=1 SV=1	8.07175	1	1	1	24.822	4.92267
True	P61961	Ubiquitin-fold modifier 1 OS=Mus musculus GN=Ufm1 PE=1 SV=1	32.9412	1	1	1	9.112	4.91844
True	Q8BVE3	V-type proton ATPase subunit H OS=Mus musculus GN=Atp6v1h PE=1 SV=1	3.72671	1	1	1	55.819	4.91034
True	Q9D1J3	SAP domain-containing ribonucleoprotein OS=Mus musculus GN=Sarnp PE=1 SV=3	9.04762	2	2	2	23.518	4.89529
True	Q9R1P1	Proteasome subunit beta type-3 OS=Mus musculus GN=Psmb3 PE=1 SV=1	8.78049	1	1	1	22.949	4.88399
True	Q9WUA2	Phenylalanine--tRNA ligase beta subunit OS=Mus musculus GN=Farsb PE=1 SV=2	3.22581	2	2	2	65.655	4.85663
True	Q8K4Z3	NAD(P)H-hydrate epimerase OS=Mus musculus GN=Apoa1bp PE=1 SV=1	6.38298	1	1	1	30.953	4.84422
True	P26231	Catenin alpha-1 OS=Mus musculus GN=Ctnna1 PE=1 SV=1	2.20751	2	2	2	100.044	4.82762
True	P27048	Small nuclear ribonucleoprotein-associated protein B OS=Mus musculus GN=Snrpb PE=1 SV=1	6.49351	2	2	2	23.64	4.80608
True	P63163	Small nuclear ribonucleoprotein-associated protein N OS=Mus musculus GN=Snrpn PE=2 SV=1	6.25	2	2	2	24.598	4.80608
True	Q9CW03	Structural maintenance of chromosomes protein 3 OS=Mus musculus GN=Smc3 PE=1 SV=2	1.72555	1	1	1	141.468	4.79388
True	Q6ZPZ3	Zinc finger CCCH domain-containing protein 4 OS=Mus musculus GN=Zc3h4 PE=1 SV=2	1.45706	1	1	1	140.88	4.7873
True	Q61235	Beta-2-syntrophin OS=Mus musculus GN=Sntb2 PE=1 SV=2	3.07692	2	2	2	56.346	4.77047
True	Q9Z130	Heterogeneous nuclear ribonucleoprotein D-like OS=Mus musculus GN=Hnrnpdl PE=1 SV=1	5.98007	2	2	1	33.538	4.76
True	Q99K01	Pyridoxal-dependent decarboxylase domain-containing protein 1 OS=Mus musculus GN=Pdxdc1 PE=1 SV=2	2.41423	2	2	2	87.281	4.75489
True	Q62186	Translocon-associated protein subunit delta OS=Mus musculus GN=Ssr4 PE=1 SV=1	11.0465	1	1	1	18.924	4.74888
True	P08730	Keratin, type I cytoskeletal 13 OS=Mus musculus GN=Krt13 PE=1 SV=2	4.34783	2	2	1	47.724	4.74337
True	P61458	Pterin-4-alpha-carbinolamine dehydratase OS=Mus musculus GN=Pcbd1 PE=1 SV=2	17.3077	2	2	2	11.978	4.73486
True	Q3TTY5	Keratin, type II cytoskeletal 2 epidermal OS=Mus musculus GN=Krt2 PE=1 SV=1	2.26308	2	2	1	70.88	4.7275
True	Q8BTZ7	Mannose-1-phosphate guanyltransferase beta OS=Mus musculus GN=Gmppb PE=1 SV=1	5	1	1	1	39.891	4.72485
True	Q99LW6	YY1-associated factor 2 OS=Mus musculus GN=Yaf2 PE=1 SV=1	13.4078	1	1	1	19.643	4.71105
True	Q91WQ3	Tyrosine--tRNA ligase, cytoplasmic OS=Mus musculus GN=Yars PE=1 SV=3	4.54545	2	2	2	59.068	4.70202
True	Q9JIK5	Nucleolar RNA helicase 2 OS=Mus musculus GN=Ddx21 PE=1 SV=3	1.99765	1	1	1	93.493	4.69465
True	P28666	Murinoglobulin-2 OS=Mus musculus GN=Mug2 PE=1 SV=2	1.37836	2	2	2	162.279	4.68714
True	Q9CQ19	Myosin regulatory light polypeptide 9 OS=Mus musculus GN=Myl9 PE=1 SV=3	11.0465	2	2	2	19.841	4.68474
True	Q9D051	Pyruvate dehydrogenase E1 component subunit beta, mitochondrial OS=Mus musculus GN=Pdhb PE=1 SV=1	5.29248	2	2	2	38.912	4.67404
True	Q7TNP2	Serine/threonine-protein phosphatase 2A 65 kDa regulatory subunit A beta isoform OS=Mus musculus GN=Ppp2r1b PE=1 SV=2	2.82862	1	1	1	65.892	4.67166
True	P46471	26S protease regulatory subunit 7 OS=Mus musculus GN=Psmc2 PE=1 SV=5	4.38799	2	2	2	48.617	4.66769
True	Q00PI9	Heterogeneous nuclear ribonucleoprotein U-like protein 2 OS=Mus musculus GN=Hnrnpul2 PE=1 SV=2	2.68456	2	2	2	84.888	4.66589
True	Q9D6Y7	Mitochondrial peptide methionine sulfoxide reductase OS=Mus musculus GN=Msra PE=1 SV=1	8.58369	2	2	2	25.972	4.66315
True	P53996	Cellular nucleic acid-binding protein OS=Mus musculus GN=Cnbp PE=1 SV=2	8.42697	1	1	1	19.579	4.644
True	Q8R050	Eukaryotic peptide chain release factor GTP-binding subunit ERF3A OS=Mus musculus GN=Gspt1 PE=1 SV=2	3.14465	2	2	2	68.582	4.63532
True	Q8QZS1	3-hydroxyisobutyryl-CoA hydrolase, mitochondrial OS=Mus musculus GN=Hibch PE=1 SV=1	4.15584	1	1	1	43.01	4.62312
True	Q91WT9	Cystathionine beta-synthase OS=Mus musculus GN=Cbs PE=1 SV=3	2.6738	2	2	2	61.504	4.62252
True	Q8BU30	Isoleucine--tRNA ligase, cytoplasmic OS=Mus musculus GN=Iars PE=1 SV=2	1.34707	2	2	2	144.179	4.62109
True	Q9D6Z1	Nucleolar protein 56 OS=Mus musculus GN=Nop56 PE=1 SV=2	3.10345	2	2	2	64.424	4.61491
True	P35802	Neuronal membrane glycoprotein M6-a OS=Mus musculus GN=Gpm6a PE=1 SV=1	5.03597	1	1	1	31.128	4.59721
True	O35658	Complement component 1 Q subcomponent-binding protein, mitochondrial OS=Mus musculus GN=C1qbp PE=1 SV=1	5.03597	1	1	1	30.994	4.59286
True	Q3UZ39	Leucine-rich repeat flightless-interacting protein 1 OS=Mus musculus GN=Lrrfip1 PE=1 SV=2	2.33196	1	1	1	79.201	4.55928
True	Q68FL4	Putative adenosylhomocysteinase 3 OS=Mus musculus GN=Ahcyl2 PE=1 SV=1	3.58891	2	2	1	66.857	4.55846
True	Q80SW1	Putative adenosylhomocysteinase 2 OS=Mus musculus GN=Ahcyl1 PE=1 SV=1	4.15094	2	2	1	58.913	4.55846
True	Q08619	Interferon-activable protein 205-B OS=Mus musculus GN=Ifi205b PE=1 SV=2	4.70588	2	2	2	46.948	4.53891
True	Q8CGE8	Interferon-activable protein 205-A OS=Mus musculus GN=Ifi205a PE=2 SV=1	4.9505	2	2	2	45.148	4.53891
True	Q60973	Histone-binding protein RBBP7 OS=Mus musculus GN=Rbbp7 PE=1 SV=1	3.76471	1	1	1	47.76	4.52575
True	P03953	Complement factor D OS=Mus musculus GN=Cfd PE=1 SV=1	10.0386	1	1	1	28.039	4.5162
True	P84099	60S ribosomal protein L19 OS=Mus musculus GN=Rpl19 PE=1 SV=1	8.67347	1	1	1	23.451	4.51351
True	Q9JII5	DAZ-associated protein 1 OS=Mus musculus GN=Dazap1 PE=1 SV=2	3.94089	1	1	1	43.187	4.50741
True	P52825	Carnitine O-palmitoyltransferase 2, mitochondrial OS=Mus musculus GN=Cpt2 PE=1 SV=2	3.19149	2	2	2	73.934	4.50672
True	Q9DCV7	Keratin, type II cytoskeletal 7 OS=Mus musculus GN=Krt7 PE=1 SV=1	3.71991	2	2	1	50.678	4.48313
True	Q8BJW6	Eukaryotic translation initiation factor 2A OS=Mus musculus GN=Eif2a PE=1 SV=2	2.75387	1	1	1	64.363	4.47729
True	P47226	Testin OS=Mus musculus GN=Tes PE=1 SV=1	3.30969	1	1	1	47.951	4.47272
True	P11680	Properdin OS=Mus musculus GN=Cfp PE=2 SV=2	4.09483	1	1	1	50.293	4.46579
True	P02468	Laminin subunit gamma-1 OS=Mus musculus GN=Lamc1 PE=1 SV=2	1.05787	1	1	1	177.185	4.44126
True	Q02248	Catenin beta-1 OS=Mus musculus GN=Ctnnb1 PE=1 SV=1	1.92061	2	2	2	85.416	4.43414
True	Q8VCF0	Mitochondrial antiviral-signaling protein OS=Mus musculus GN=Mavs PE=1 SV=1	2.98211	1	1	1	53.366	4.39516
True	O88543	COP9 signalosome complex subunit 3 OS=Mus musculus GN=Cops3 PE=1 SV=3	4.01891	1	1	1	47.801	4.38858
True	Q9Z0P4	Paralemmin-1 OS=Mus musculus GN=Palm PE=1 SV=1	4.69974	1	1	1	41.589	4.36839
True	Q8JZN5	Acyl-CoA dehydrogenase family member 9, mitochondrial OS=Mus musculus GN=Acad9 PE=1 SV=2	2.4	1	1	1	68.679	4.35419
True	P50637	Translocator protein OS=Mus musculus GN=Tspo PE=1 SV=1	8.28402	1	1	1	18.829	4.3536
True	P09470	Angiotensin-converting enzyme OS=Mus musculus GN=Ace PE=1 SV=3	2.43902	2	2	2	150.822	4.34694
True	Q99JX3	Golgi reassembly-stacking protein 2 OS=Mus musculus GN=Gorasp2 PE=1 SV=3	4.65632	1	1	1	47.009	4.33197
True	Q01149	Collagen alpha-2(I) chain OS=Mus musculus GN=Col1a2 PE=1 SV=2	1.09329	1	1	1	129.478	4.32823
True	Q8K1A5	Transmembrane protein 41B OS=Mus musculus GN=Tmem41b PE=1 SV=1	5.15464	1	1	1	32.408	4.31996
True	P84091	AP-2 complex subunit mu OS=Mus musculus GN=Ap2m1 PE=1 SV=1	3.44828	2	2	2	49.623	4.31977
True	Q69ZN7	Myoferlin OS=Mus musculus GN=Myof PE=1 SV=2	1.12305	2	2	2	233.177	4.30827
True	P62192	26S protease regulatory subunit 4 OS=Mus musculus GN=Psmc1 PE=1 SV=1	3.63636	1	1	1	49.154	4.30582
True	O35887	Calumenin OS=Mus musculus GN=Calu PE=1 SV=1	5.71429	2	2	2	37.041	4.29216
True	A3KFM7	Chromodomain-helicase-DNA-binding protein 6 OS=Mus musculus GN=Chd6 PE=1 SV=1	0.922169	1	1	1	305.206	4.26926
True	Q08857	Platelet glycoprotein 4 OS=Mus musculus GN=Cd36 PE=1 SV=2	3.17797	2	2	2	52.664	4.24551
True	Q8R1X6	Spartin OS=Mus musculus GN=Spg20 PE=1 SV=1	2.08644	1	1	1	72.61	4.22475
True	Q9CR51	V-type proton ATPase subunit G 1 OS=Mus musculus GN=Atp6v1g1 PE=1 SV=3	14.4068	1	1	1	13.716	4.21847
True	Q9DC61	Mitochondrial-processing peptidase subunit alpha OS=Mus musculus GN=Pmpca PE=1 SV=1	3.24427	1	1	1	58.242	4.19489
True	P50516	V-type proton ATPase catalytic subunit A OS=Mus musculus GN=Atp6v1a PE=1 SV=2	4.53809	3	3	3	68.283	4.19133
True	Q8CAQ8	MICOS complex subunit Mic60 OS=Mus musculus GN=Immt PE=1 SV=1	1.98151	1	1	1	83.848	4.18416
True	Q01405	Protein transport protein Sec23A OS=Mus musculus GN=Sec23a PE=1 SV=2	1.83007	1	1	1	86.106	4.17934
True	Q6NZC7	SEC23-interacting protein OS=Mus musculus GN=Sec23ip PE=1 SV=2	1.80361	2	2	2	110.711	4.14608
True	Q9QUR6	Prolyl endopeptidase OS=Mus musculus GN=Prep PE=1 SV=1	2.39437	1	1	1	80.7	4.14183
True	Q99KJ8	Dynactin subunit 2 OS=Mus musculus GN=Dctn2 PE=1 SV=3	4.22886	2	2	2	44.09	4.13014
True	P04441	H-2 class II histocompatibility antigen gamma chain OS=Mus musculus GN=Cd74 PE=1 SV=3	5.01792	1	1	1	31.537	4.11701
True	Q9D0T1	NHP2-like protein 1 OS=Mus musculus GN=Snu13 PE=1 SV=4	9.375	1	1	1	14.165	4.1081
True	Q3UQ44	Ras GTPase-activating-like protein IQGAP2 OS=Mus musculus GN=Iqgap2 PE=1 SV=2	1.07937	2	2	2	180.416	4.10472
True	P07214	SPARC OS=Mus musculus GN=Sparc PE=1 SV=1	5.29801	1	1	1	34.428	4.07994
True	Q8BMJ2	Leucine--tRNA ligase, cytoplasmic OS=Mus musculus GN=Lars PE=1 SV=2	1.10357	1	1	1	134.106	4.07161
True	O88990	Alpha-actinin-3 OS=Mus musculus GN=Actn3 PE=2 SV=1	1.55556	1	1	1	102.978	4.06718
True	Q9CXW4	60S ribosomal protein L11 OS=Mus musculus GN=Rpl11 PE=1 SV=4	7.86517	1	1	1	20.24	4.04731
True	P62075	Mitochondrial import inner membrane translocase subunit Tim13 OS=Mus musculus GN=Timm13 PE=1 SV=1	14.7368	1	1	1	10.451	4.02757
True	Q9R099	Transducin beta-like protein 2 OS=Mus musculus GN=Tbl2 PE=1 SV=2	2.94118	1	1	1	49.552	4.01894
True	Q64378	Peptidyl-prolyl cis-trans isomerase FKBP5 OS=Mus musculus GN=Fkbp5 PE=1 SV=1	3.28947	1	1	1	50.934	4.01505
True	Q9D0M3	Cytochrome c1, heme protein, mitochondrial OS=Mus musculus GN=Cyc1 PE=1 SV=1	3.69231	1	1	1	35.305	3.9851
True	P47955	60S acidic ribosomal protein P1 OS=Mus musculus GN=Rplp1 PE=1 SV=1	14.0351	1	1	1	11.468	3.97848
True	P63330	Serine/threonine-protein phosphatase 2A catalytic subunit alpha isoform OS=Mus musculus GN=Ppp2ca PE=1 SV=1	4.20712	1	1	1	35.585	3.96855
True	Q64737	Trifunctional purine biosynthetic protein adenosine-3 OS=Mus musculus GN=Gart PE=1 SV=3	1.38614	1	1	1	107.436	3.94365
True	Q9DCC4	Pyrroline-5-carboxylate reductase 3 OS=Mus musculus GN=Pycrl PE=1 SV=2	4.74453	1	1	1	28.703	3.93812
True	Q6W8Q3	Purkinje cell protein 4-like protein 1 OS=Mus musculus GN=Pcp4l1 PE=1 SV=1	20.5882	1	1	1	7.498	3.93421
True	O88874	Cyclin-K OS=Mus musculus GN=Ccnk PE=1 SV=3	3.06859	1	1	1	61.324	3.92313
True	P28063	Proteasome subunit beta type-8 OS=Mus musculus GN=Psmb8 PE=1 SV=2	4.34783	1	1	1	30.241	3.91847
True	P53395	Lipoamide acyltransferase component of branched-chain alpha-keto acid dehydrogenase complex, mitochondrial OS=Mus musculus GN=Dbt PE=1 SV=2	3.11203	1	1	1	53.213	3.89696
True	Q8VD00	Transmembrane protein 97 OS=Mus musculus GN=Tmem97 PE=1 SV=1	8.52273	1	1	1	20.797	3.89276
True	O55142	60S ribosomal protein L35a OS=Mus musculus GN=Rpl35a PE=1 SV=2	12.7273	2	2	2	12.546	3.88686
True	P62334	26S protease regulatory subunit 10B OS=Mus musculus GN=Psmc6 PE=1 SV=1	3.59897	1	1	1	44.145	3.86489
True	O09131	Glutathione S-transferase omega-1 OS=Mus musculus GN=Gsto1 PE=1 SV=2	9.16667	2	2	2	27.48	3.86224
True	Q8BRF7	Sec1 family domain-containing protein 1 OS=Mus musculus GN=Scfd1 PE=1 SV=1	2.03443	1	1	1	72.277	3.85927
True	Q8BFW7	Lipoma-preferred partner homolog OS=Mus musculus GN=Lpp PE=1 SV=1	1.95759	1	1	1	65.848	3.85627
True	O09106	Histone deacetylase 1 OS=Mus musculus GN=Hdac1 PE=1 SV=1	2.48963	1	1	1	55.04	3.85308
True	P70288	Histone deacetylase 2 OS=Mus musculus GN=Hdac2 PE=1 SV=1	2.45902	1	1	1	55.267	3.85308
True	Q9QYC0	Alpha-adducin OS=Mus musculus GN=Add1 PE=1 SV=2	2.04082	1	1	1	80.596	3.85273
True	Q78IK4	MICOS complex subunit Mic27 OS=Mus musculus GN=Apool PE=1 SV=1	6.79245	1	1	1	29.242	3.83502
True	Q9Z2D6	Methyl-CpG-binding protein 2 OS=Mus musculus GN=Mecp2 PE=1 SV=1	3.09917	1	1	1	52.275	3.82973
True	P62141	Serine/threonine-protein phosphatase PP1-beta catalytic subunit OS=Mus musculus GN=Ppp1cb PE=1 SV=3	5.19878	1	1	1	37.163	3.82135
True	P63087	Serine/threonine-protein phosphatase PP1-gamma catalytic subunit OS=Mus musculus GN=Ppp1cc PE=1 SV=1	5.26316	1	1	1	36.96	3.82135
True	P62315	Small nuclear ribonucleoprotein Sm D1 OS=Mus musculus GN=Snrpd1 PE=1 SV=1	16.8067	1	1	1	13.273	3.81293
True	Q62000	Mimecan OS=Mus musculus GN=Ogn PE=1 SV=1	5.36913	1	1	1	33.991	3.80999
True	P61082	NEDD8-conjugating enzyme Ubc12 OS=Mus musculus GN=Ube2m PE=1 SV=1	8.74317	1	1	1	20.887	3.80964
True	Q64G17	Putative acidic leucine-rich nuclear phosphoprotein 32 family member C OS=Mus musculus GN=Anp32c PE=2 SV=3	8.94309	1	1	1	14.057	3.77746
True	P62627	Dynein light chain roadblock-type 1 OS=Mus musculus GN=Dynlrb1 PE=1 SV=3	16.6667	1	1	1	10.983	3.77449
True	Q9DCJ5	NADH dehydrogenase [ubiquinone] 1 alpha subcomplex subunit 8 OS=Mus musculus GN=Ndufa8 PE=1 SV=3	9.88372	1	1	1	19.979	3.77053
True	Q9CR57	60S ribosomal protein L14 OS=Mus musculus GN=Rpl14 PE=1 SV=3	11.5207	2	2	2	23.549	3.76724
True	Q3UM45	Protein phosphatase 1 regulatory subunit 7 OS=Mus musculus GN=Ppp1r7 PE=1 SV=2	4.15512	1	1	1	41.266	3.76701
True	Q8CES0	N-alpha-acetyltransferase 30 OS=Mus musculus GN=Naa30 PE=1 SV=2	5.21978	1	1	1	39.408	3.74434
True	Q8CG76	Aflatoxin B1 aldehyde reductase member 2 OS=Mus musculus GN=Akr7a2 PE=1 SV=3	4.08719	1	1	1	40.586	3.73524
True	P47758	Signal recognition particle receptor subunit beta OS=Mus musculus GN=Srprb PE=1 SV=1	4.83271	1	1	1	29.561	3.72461
True	Q78XF5	Oligosaccharyltransferase complex subunit OSTC OS=Mus musculus GN=Ostc PE=1 SV=1	8.05369	1	1	1	16.804	3.72214
True	P62307	Small nuclear ribonucleoprotein F OS=Mus musculus GN=Snrpf PE=1 SV=1	15.1163	1	1	1	9.719	3.71558
True	Q9R098	Hepatocyte growth factor activator OS=Mus musculus GN=Hgfac PE=1 SV=1	2.60337	1	1	1	70.522	3.71215
True	P26883	Peptidyl-prolyl cis-trans isomerase FKBP1A OS=Mus musculus GN=Fkbp1a PE=1 SV=2	12.963	1	1	1	11.915	3.70442
True	Q04750	DNA topoisomerase 1 OS=Mus musculus GN=Top1 PE=1 SV=2	1.56454	1	1	1	90.819	3.69144
True	P51125	Calpastatin OS=Mus musculus GN=Cast PE=1 SV=2	1.64975	1	1	1	84.871	3.6772
True	O55234	Proteasome subunit beta type-5 OS=Mus musculus GN=Psmb5 PE=1 SV=3	4.54545	1	1	1	28.514	3.67634
True	Q9D7S7	60S ribosomal protein L22-like 1 OS=Mus musculus GN=Rpl22l1 PE=1 SV=1	9.83607	1	1	1	14.459	3.67611
True	Q6P5F9	Exportin-1 OS=Mus musculus GN=Xpo1 PE=1 SV=1	1.68067	1	1	1	123.013	3.67393
True	B2RQC6	CAD protein OS=Mus musculus GN=Cad PE=1 SV=1	0.494382	1	1	1	243.084	3.67379
True	Q9R0Q7	Prostaglandin E synthase 3 OS=Mus musculus GN=Ptges3 PE=1 SV=1	8.125	1	1	1	18.709	3.66477
True	P56812	Programmed cell death protein 5 OS=Mus musculus GN=Pdcd5 PE=1 SV=3	9.52381	1	1	1	14.266	3.65668
True	Q8R0A5	Transcription elongation factor A protein-like 3 OS=Mus musculus GN=Tceal3 PE=1 SV=2	11	1	1	1	22.455	3.63939
True	Q99L04	Dehydrogenase/reductase SDR family member 1 OS=Mus musculus GN=Dhrs1 PE=1 SV=1	3.83387	1	1	1	33.983	3.62661
True	Q9DBG7	Signal recognition particle receptor subunit alpha OS=Mus musculus GN=Srpr PE=1 SV=1	3.14465	2	2	2	69.579	3.61676
True	Q9WV55	Vesicle-associated membrane protein-associated protein A OS=Mus musculus GN=Vapa PE=1 SV=2	6.82731	1	1	1	27.837	3.60475
True	O08997	Copper transport protein ATOX1 OS=Mus musculus GN=Atox1 PE=1 SV=1	20.5882	1	1	1	7.334	3.59979
True	Q91V76	Ester hydrolase C11orf54 homolog OS=Mus musculus PE=1 SV=1	3.80952	1	1	1	34.973	3.59197
True	Q9CQM9	Glutaredoxin-3 OS=Mus musculus GN=Glrx3 PE=1 SV=1	3.56083	1	1	1	37.754	3.5651
True	P70349	Histidine triad nucleotide-binding protein 1 OS=Mus musculus GN=Hint1 PE=1 SV=3	11.1111	1	1	1	13.768	3.55996
True	P32067	Lupus La protein homolog OS=Mus musculus GN=Ssb PE=1 SV=1	2.6506	1	1	1	47.727	3.55818
True	Q3B7Z2	Oxysterol-binding protein 1 OS=Mus musculus GN=Osbp PE=1 SV=3	1.49068	1	1	1	88.741	3.55448
True	Q8CH18	Cell division cycle and apoptosis regulator protein 1 OS=Mus musculus GN=Ccar1 PE=1 SV=1	1.13438	1	1	1	131.979	3.52687
True	P54775	26S protease regulatory subunit 6B OS=Mus musculus GN=Psmc4 PE=1 SV=2	3.11005	1	1	1	47.379	3.52626
True	Q9ERK4	Exportin-2 OS=Mus musculus GN=Cse1l PE=1 SV=1	1.33883	1	1	1	110.384	3.51211
True	Q62418	Drebrin-like protein OS=Mus musculus GN=Dbnl PE=1 SV=2	2.52294	1	1	1	48.67	3.5099
True	Q91VS7	Microsomal glutathione S-transferase 1 OS=Mus musculus GN=Mgst1 PE=1 SV=3	8.3871	1	1	1	17.54	3.50705
True	Q3UBX0	Transmembrane protein 109 OS=Mus musculus GN=Tmem109 PE=1 SV=2	4.93827	1	1	1	26.289	3.50517
True	P14094	Sodium/potassium-transporting ATPase subunit beta-1 OS=Mus musculus GN=Atp1b1 PE=1 SV=1	4.60526	1	1	1	35.172	3.47798
True	P21661	Neuroendocrine convertase 2 OS=Mus musculus GN=Pcsk2 PE=1 SV=1	2.04082	1	1	1	70.741	3.47457
True	Q8BHG1	Nardilysin OS=Mus musculus GN=Nrd1 PE=1 SV=1	0.947459	1	1	1	132.808	3.46715
True	P35486	Pyruvate dehydrogenase E1 component subunit alpha, somatic form, mitochondrial OS=Mus musculus GN=Pdha1 PE=1 SV=1	3.33333	1	1	1	43.204	3.458
True	Q62314	Trans-Golgi network integral membrane protein 2 OS=Mus musculus GN=Tgoln2 PE=1 SV=1	4.40771	1	1	1	38.798	3.45641
True	Q62313	Trans-Golgi network integral membrane protein 1 OS=Mus musculus GN=Tgoln1 PE=1 SV=1	14.4476	2	2	2	37.826	3.45641
True	Q9Z0H4	CUGBP Elav-like family member 2 OS=Mus musculus GN=Celf2 PE=1 SV=1	3.54331	1	1	1	54.236	3.45304
True	P97447	Four and a half LIM domains protein 1 OS=Mus musculus GN=Fhl1 PE=1 SV=3	4.28571	1	1	1	31.867	3.45265
True	P01029	Complement C4-B OS=Mus musculus GN=C4b PE=1 SV=3	0.805524	1	1	1	192.794	3.44762
True	Q9D855	Cytochrome b-c1 complex subunit 7 OS=Mus musculus GN=Uqcrb PE=1 SV=3	9.90991	1	1	1	13.519	3.44158
True	P97370	Sodium/potassium-transporting ATPase subunit beta-3 OS=Mus musculus GN=Atp1b3 PE=1 SV=1	6.11511	1	1	1	31.755	3.43253
True	Q99P72	Reticulon-4 OS=Mus musculus GN=Rtn4 PE=1 SV=2	1.11876	1	1	1	126.535	3.42823
True	Q8BP92	Reticulocalbin-2 OS=Mus musculus GN=Rcn2 PE=1 SV=1	6.25	2	2	2	37.248	3.40029
True	Q8CI43	Myosin light chain 6B OS=Mus musculus GN=Myl6b PE=1 SV=1	6.28019	1	1	1	22.735	3.40024
True	O35593	26S proteasome non-ATPase regulatory subunit 14 OS=Mus musculus GN=Psmd14 PE=1 SV=2	4.19355	1	1	1	34.555	3.37592
True	P16110	Galectin-3 OS=Mus musculus GN=Lgals3 PE=1 SV=3	4.16667	1	1	1	27.498	3.3699
True	O55022	Membrane-associated progesterone receptor component 1 OS=Mus musculus GN=Pgrmc1 PE=1 SV=4	10.2564	1	1	1	21.681	3.36714
True	P46935	E3 ubiquitin-protein ligase NEDD4 OS=Mus musculus GN=Nedd4 PE=1 SV=3	1.46561	1	1	1	102.642	3.36537
True	P58871	182 kDa tankyrase-1-binding protein OS=Mus musculus GN=Tnks1bp1 PE=1 SV=2	0.813953	1	1	1	181.714	3.35447
True	Q8CGK3	Lon protease homolog, mitochondrial OS=Mus musculus GN=Lonp1 PE=1 SV=2	1.05374	1	1	1	105.776	3.34522
True	Q9QXV0	ProSAAS OS=Mus musculus GN=Pcsk1n PE=1 SV=2	4.65116	1	1	1	27.254	3.34352
True	Q3TDQ1	Dolichyl-diphosphooligosaccharide--protein glycosyltransferase subunit STT3B OS=Mus musculus GN=Stt3b PE=1 SV=2	2.43013	3	3	1	93.185	3.34248
True	Q9JMH6	Thioredoxin reductase 1, cytoplasmic OS=Mus musculus GN=Txnrd1 PE=1 SV=3	1.79445	1	1	1	67.042	3.33848
True	P99028	Cytochrome b-c1 complex subunit 6, mitochondrial OS=Mus musculus GN=Uqcrh PE=1 SV=2	10.1124	1	1	1	10.428	3.33484
True	Q8CIN4	Serine/threonine-protein kinase PAK 2 OS=Mus musculus GN=Pak2 PE=1 SV=1	2.09924	1	1	1	57.894	3.32314
True	Q61036	Serine/threonine-protein kinase PAK 3 OS=Mus musculus GN=Pak3 PE=1 SV=2	1.9678	1	1	1	62.358	3.32314
True	Q922B2	Aspartate--tRNA ligase, cytoplasmic OS=Mus musculus GN=Dars PE=1 SV=2	2.99401	1	1	1	57.111	3.31011
True	O70435	Proteasome subunit alpha type-3 OS=Mus musculus GN=Psma3 PE=1 SV=3	4.70588	1	1	1	28.387	3.29607
True	Q9CXY6	Interleukin enhancer-binding factor 2 OS=Mus musculus GN=Ilf2 PE=1 SV=1	3.58974	1	1	1	43.035	3.28475
True	P70202	Latexin OS=Mus musculus GN=Lxn PE=1 SV=2	5.40541	1	1	1	25.476	3.28257
True	Q07417	Short-chain specific acyl-CoA dehydrogenase, mitochondrial OS=Mus musculus GN=Acads PE=1 SV=2	2.91262	1	1	1	44.861	3.27716
True	Q9JJU8	SH3 domain-binding glutamic acid-rich-like protein OS=Mus musculus GN=Sh3bgrl PE=1 SV=1	11.4035	1	1	1	12.803	3.27433
True	Q9QYJ0	DnaJ homolog subfamily A member 2 OS=Mus musculus GN=Dnaja2 PE=1 SV=1	3.15534	1	1	1	45.717	3.27027
True	Q9Z2I0	LETM1 and EF-hand domain-containing protein 1, mitochondrial OS=Mus musculus GN=Letm1 PE=1 SV=1	1.76152	1	1	1	82.937	3.26719
True	Q9CQZ6	NADH dehydrogenase [ubiquinone] 1 beta subcomplex subunit 3 OS=Mus musculus GN=Ndufb3 PE=1 SV=1	10.5769	1	1	1	11.685	3.26105
True	P84104	Serine/arginine-rich splicing factor 3 OS=Mus musculus GN=Srsf3 PE=1 SV=1	8.53659	1	1	1	19.318	3.25912
True	Q8BL97	Serine/arginine-rich splicing factor 7 OS=Mus musculus GN=Srsf7 PE=1 SV=1	5.24345	1	1	1	30.799	3.25912
True	Q9EQH2	Endoplasmic reticulum aminopeptidase 1 OS=Mus musculus GN=Erap1 PE=1 SV=2	1.39785	1	1	1	106.531	3.25844
True	P09041	Phosphoglycerate kinase 2 OS=Mus musculus GN=Pgk2 PE=1 SV=4	5.51559	2	2	2	44.824	3.25309
True	Q9CPW4	Actin-related protein 2/3 complex subunit 5 OS=Mus musculus GN=Arpc5 PE=1 SV=3	7.94702	1	1	1	16.278	3.24617
True	Q62048	Astrocytic phosphoprotein PEA-15 OS=Mus musculus GN=Pea15 PE=1 SV=1	7.69231	1	1	1	15.045	3.23183
True	Q61545	RNA-binding protein EWS OS=Mus musculus GN=Ewsr1 PE=1 SV=2	2.1374	1	1	1	68.42	3.22998
True	P97379	Ras GTPase-activating protein-binding protein 2 OS=Mus musculus GN=G3bp2 PE=1 SV=2	2.6971	1	1	1	54.055	3.22838
True	Q9Z127	Large neutral amino acids transporter small subunit 1 OS=Mus musculus GN=Slc7a5 PE=1 SV=2	2.53906	1	1	1	55.836	3.22586
True	Q62426	Cystatin-B OS=Mus musculus GN=Cstb PE=1 SV=1	11.2245	1	1	1	11.039	3.22532
True	Q5FWK3	Rho GTPase-activating protein 1 OS=Mus musculus GN=Arhgap1 PE=1 SV=1	4.10023	1	1	1	50.379	3.21707
True	P21981	Protein-glutamine gamma-glutamyltransferase 2 OS=Mus musculus GN=Tgm2 PE=1 SV=4	1.74927	1	1	1	77.012	3.20844
True	P14685	26S proteasome non-ATPase regulatory subunit 3 OS=Mus musculus GN=Psmd3 PE=1 SV=3	2.07547	1	1	1	60.68	3.20161
True	P16125	L-lactate dehydrogenase B chain OS=Mus musculus GN=Ldhb PE=1 SV=2	3.59281	1	1	1	36.549	3.18895
True	Q9EQ06	Estradiol 17-beta-dehydrogenase 11 OS=Mus musculus GN=Hsd17b11 PE=1 SV=1	3.69128	1	1	1	32.86	3.16769
True	Q9DD03	Ras-related protein Rab-13 OS=Mus musculus GN=Rab13 PE=1 SV=1	9.40594	2	2	1	22.756	3.16579
True	Q80WS3	rRNA/tRNA 2'-O-methyltransferase fibrillarin-like protein 1 OS=Mus musculus GN=Fbll1 PE=2 SV=1	3.50318	1	1	1	33.318	3.16285
True	Q9CPQ8	ATP synthase subunit g, mitochondrial OS=Mus musculus GN=Atp5l PE=1 SV=1	18.4466	1	1	1	11.417	3.15776
True	Q9QXK3	Coatomer subunit gamma-2 OS=Mus musculus GN=Copg2 PE=1 SV=1	1.37773	1	1	1	97.617	3.15015
True	Q99LF4	tRNA-splicing ligase RtcB homolog OS=Mus musculus GN=Rtcb PE=1 SV=1	2.17822	1	1	1	55.214	3.14756
True	Q9DB05	Alpha-soluble NSF attachment protein OS=Mus musculus GN=Napa PE=1 SV=1	3.72881	1	1	1	33.168	3.13892
True	P28663	Beta-soluble NSF attachment protein OS=Mus musculus GN=Napb PE=1 SV=2	3.69128	1	1	1	33.535	3.13892
True	O88587	Catechol O-methyltransferase OS=Mus musculus GN=Comt PE=1 SV=2	6.03774	1	1	1	29.467	3.12845
True	O35864	COP9 signalosome complex subunit 5 OS=Mus musculus GN=Cops5 PE=1 SV=3	2.99401	1	1	1	37.525	3.12702
True	Q9D892	Inosine triphosphate pyrophosphatase OS=Mus musculus GN=Itpa PE=1 SV=2	5.55556	1	1	1	21.883	3.12483
True	Q9CYA0	Cysteine-rich with EGF-like domain protein 2 OS=Mus musculus GN=Creld2 PE=1 SV=1	3.14286	1	1	1	38.194	3.12399
True	Q32MW3	Acyl-coenzyme A thioesterase 10, mitochondrial OS=Mus musculus GN=Acot10 PE=2 SV=1	2.2779	1	1	1	50.52	3.12137
True	Q9R0X4	Acyl-coenzyme A thioesterase 9, mitochondrial OS=Mus musculus GN=Acot9 PE=1 SV=1	2.2779	1	1	1	50.528	3.12137
True	P09813	Apolipoprotein A-II OS=Mus musculus GN=Apoa2 PE=1 SV=2	9.80392	1	1	1	11.302	3.12038
True	O08599	Syntaxin-binding protein 1 OS=Mus musculus GN=Stxbp1 PE=1 SV=2	2.0202	1	1	1	67.526	3.11256
True	Q8BH43	Wiskott-Aldrich syndrome protein family member 2 OS=Mus musculus GN=Wasf2 PE=1 SV=1	2.61569	1	1	1	54.04	3.09461
True	Q8BFY9	Transportin-1 OS=Mus musculus GN=Tnpo1 PE=1 SV=2	1.22494	1	1	1	102.291	3.09125
True	Q61206	Platelet-activating factor acetylhydrolase IB subunit beta OS=Mus musculus GN=Pafah1b2 PE=1 SV=2	3.93013	1	1	1	25.565	3.083
True	Q9CR20	Immediate early response 3-interacting protein 1 OS=Mus musculus GN=Ier3ip1 PE=3 SV=1	24.3902	1	1	1	9.011	3.08146
True	P11276	Fibronectin OS=Mus musculus GN=Fn1 PE=1 SV=4	0.524828	1	1	1	272.368	3.06733
True	P15379	CD44 antigen OS=Mus musculus GN=Cd44 PE=1 SV=3	1.54242	1	1	1	85.565	3.06129
True	Q8BJU0	Small glutamine-rich tetratricopeptide repeat-containing protein alpha OS=Mus musculus GN=Sgta PE=1 SV=2	4.12698	1	1	1	34.301	3.0599
True	Q99MR8	Methylcrotonoyl-CoA carboxylase subunit alpha, mitochondrial OS=Mus musculus GN=Mccc1 PE=1 SV=2	1.81311	1	1	1	79.293	3.05125
True	Q9QZD9	Eukaryotic translation initiation factor 3 subunit I OS=Mus musculus GN=Eif3i PE=1 SV=1	3.69231	1	1	1	36.438	3.02559
True	Q8BKC5	Importin-5 OS=Mus musculus GN=Ipo5 PE=1 SV=3	1.09389	1	1	1	123.511	3.00683
True	Q9WVL0	Maleylacetoacetate isomerase OS=Mus musculus GN=Gstz1 PE=1 SV=1	5.09259	1	1	1	24.26	3.00559
True	P06339	H-2 class I histocompatibility antigen, D-37 alpha chain OS=Mus musculus GN=H2-T23 PE=1 SV=1	2.52101	1	1	1	40.849	3.00347
True	P14427	H-2 class I histocompatibility antigen, D-P alpha chain OS=Mus musculus GN=H2-D1 PE=1 SV=1	2.44565	1	1	1	41.316	3.00347
True	P14431	H-2 class I histocompatibility antigen, Q9 alpha chain (Fragment) OS=Mus musculus GN=H2-Q9 PE=3 SV=1	4.5	1	1	1	23.01	3.00347
True	P03911	NADH-ubiquinone oxidoreductase chain 4 OS=Mus musculus GN=Mtnd4 PE=1 SV=1	2.17865	1	1	1	51.847	3.00337
True	P28076	Proteasome subunit beta type-9 OS=Mus musculus GN=Psmb9 PE=1 SV=1	4.56621	1	1	1	23.382	2.99659
True	P16546	Spectrin alpha chain, non-erythrocytic 1 OS=Mus musculus GN=Sptan1 PE=1 SV=4	0.687702	2	2	2	284.422	2.98997
True	Q91ZA3	Propionyl-CoA carboxylase alpha chain, mitochondrial OS=Mus musculus GN=Pcca PE=1 SV=2	1.51934	1	1	1	79.871	2.97385
True	P35276	Ras-related protein Rab-3D OS=Mus musculus GN=Rab3d PE=1 SV=1	8.6758	2	2	1	24.401	2.97003
True	Q9CZT8	Ras-related protein Rab-3B OS=Mus musculus GN=Rab3b PE=1 SV=1	8.6758	2	2	1	24.741	2.97003
True	P62823	Ras-related protein Rab-3C OS=Mus musculus GN=Rab3c PE=1 SV=1	8.37004	2	2	1	25.856	2.97003
True	P63011	Ras-related protein Rab-3A OS=Mus musculus GN=Rab3a PE=1 SV=1	8.63636	2	2	1	24.954	2.97003
True	P97816	Protein S100-G OS=Mus musculus GN=S100g PE=1 SV=3	15.1899	1	1	1	8.964	2.96912
True	Q922W5	Pyrroline-5-carboxylate reductase 1, mitochondrial OS=Mus musculus GN=Pycr1 PE=1 SV=1	3.23625	1	1	1	32.353	2.96848
True	P62492	Ras-related protein Rab-11A OS=Mus musculus GN=Rab11a PE=1 SV=3	5.09259	1	1	1	24.378	2.96803
True	Q9Z1T1	AP-3 complex subunit beta-1 OS=Mus musculus GN=Ap3b1 PE=1 SV=2	2.17195	2	2	2	122.664	2.95772
True	P02762	Major urinary protein 6 OS=Mus musculus GN=Mup6 PE=1 SV=2	6.66667	1	1	1	20.636	2.95765
True	P04938	Major urinary proteins 11 and 8 (Fragment) OS=Mus musculus GN=Mup8 PE=2 SV=1	7.94702	1	1	1	17.549	2.95765
True	B5X0G2	Major urinary protein 17 OS=Mus musculus GN=Mup17 PE=2 SV=2	6.66667	1	1	1	20.625	2.95765
True	P50543	Protein S100-A11 OS=Mus musculus GN=S100a11 PE=1 SV=1	11.2245	1	1	1	11.075	2.95518
True	P99026	Proteasome subunit beta type-4 OS=Mus musculus GN=Psmb4 PE=1 SV=1	7.19697	2	2	2	29.097	2.9464
True	P27046	Alpha-mannosidase 2 OS=Mus musculus GN=Man2a1 PE=1 SV=2	0.956522	1	1	1	131.548	2.93744
True	P15327	Bisphosphoglycerate mutase OS=Mus musculus GN=Bpgm PE=1 SV=2	3.861	1	1	1	29.96	2.91637
True	Q4KML4	Costars family protein ABRACL OS=Mus musculus GN=Abracl PE=1 SV=1	11.1111	1	1	1	9.025	2.9134
True	Q9CWH6	Proteasome subunit alpha type-7-like OS=Mus musculus GN=Psma8 PE=1 SV=1	4.4	1	1	1	27.849	2.91215
True	Q61249	Immunoglobulin-binding protein 1 OS=Mus musculus GN=Igbp1 PE=1 SV=1	5.29412	1	1	1	38.947	2.90898
True	Q80UG5	Septin-9 OS=Mus musculus GN=Sept9 PE=1 SV=1	1.71527	1	1	1	65.534	2.9069
True	Q9QYR6	Microtubule-associated protein 1A OS=Mus musculus GN=Map1a PE=1 SV=2	0.540346	1	1	1	299.957	2.9064
True	Q91YT2	E3 ubiquitin-protein ligase RNF185 OS=Mus musculus GN=Rnf185 PE=2 SV=1	8.85417	1	1	1	20.507	2.90039
True	P21958	Antigen peptide transporter 1 OS=Mus musculus GN=Tap1 PE=1 SV=3	1.51934	1	1	1	78.814	2.89229
True	P70372	ELAV-like protein 1 OS=Mus musculus GN=Elavl1 PE=1 SV=2	3.37423	1	1	1	36.146	2.89157
True	Q6P8X1	Sorting nexin-6 OS=Mus musculus GN=Snx6 PE=1 SV=2	2.70936	1	1	1	46.62	2.88357
True	P06837	Neuromodulin OS=Mus musculus GN=Gap43 PE=1 SV=1	6.60793	1	1	1	23.618	2.88329
True	Q9EP69	Phosphatidylinositide phosphatase SAC1 OS=Mus musculus GN=Sacm1l PE=1 SV=1	1.70358	1	1	1	66.901	2.8793
True	Q8VCR7	Alpha/beta hydrolase domain-containing protein 14B OS=Mus musculus GN=Abhd14b PE=1 SV=1	5.2381	1	1	1	22.437	2.87529
True	Q8CHW4	Translation initiation factor eIF-2B subunit epsilon OS=Mus musculus GN=Eif2b5 PE=1 SV=1	1.3947	1	1	1	80.036	2.86579
True	P62843	40S ribosomal protein S15 OS=Mus musculus GN=Rps15 PE=1 SV=2	8.27586	1	2	1	17.029	2.8607
True	Q640N1	Adipocyte enhancer-binding protein 1 OS=Mus musculus GN=Aebp1 PE=1 SV=1	1.06383	1	1	1	128.284	2.85919
True	Q9DAR7	m7GpppX diphosphatase OS=Mus musculus GN=Dcps PE=1 SV=1	2.95858	1	1	1	38.964	2.85862
True	Q91Z53	Glyoxylate reductase/hydroxypyruvate reductase OS=Mus musculus GN=Grhpr PE=1 SV=1	3.04878	1	1	1	35.306	2.85771
True	O08832	Polypeptide N-acetylgalactosaminyltransferase 4 OS=Mus musculus GN=Galnt4 PE=2 SV=1	1.7301	1	1	1	66.513	2.84983
True	P57759	Endoplasmic reticulum resident protein 29 OS=Mus musculus GN=Erp29 PE=1 SV=2	3.43511	1	1	1	28.805	2.84816
True	Q71LX4	Talin-2 OS=Mus musculus GN=Tln2 PE=1 SV=3	0.463158	1	1	1	253.462	2.8458
True	Q8VHP7	Leukocyte elastase inhibitor B OS=Mus musculus GN=Serpinb1b PE=1 SV=1	5.2356	2	2	1	42.86	2.84371
True	P19536	Cytochrome c oxidase subunit 5B, mitochondrial OS=Mus musculus GN=Cox5b PE=1 SV=1	9.375	1	1	1	13.804	2.84004
True	P53657	Pyruvate kinase PKLR OS=Mus musculus GN=Pklr PE=1 SV=1	1.91638	1	1	1	62.27	2.83884
True	P63325	40S ribosomal protein S10 OS=Mus musculus GN=Rps10 PE=1 SV=1	9.09091	2	2	2	18.904	2.83675
True	Q91YH5	Atlastin-3 OS=Mus musculus GN=Atl3 PE=1 SV=1	3.51201	2	2	2	60.537	2.83269
True	Q9CQ88	Tetraspanin-31 OS=Mus musculus GN=Tspan31 PE=1 SV=1	5.71429	1	1	1	22.679	2.82837
True	P54116	Erythrocyte band 7 integral membrane protein OS=Mus musculus GN=Stom PE=1 SV=3	7.04225	2	2	2	31.355	2.81559
True	A2A8Z1	Oxysterol-binding protein-related protein 9 OS=Mus musculus GN=Osbpl9 PE=1 SV=1	1.49457	1	1	1	83.057	2.81395
True	Q7M6Y3	Phosphatidylinositol-binding clathrin assembly protein OS=Mus musculus GN=Picalm PE=1 SV=1	1.36364	1	1	1	71.498	2.80635
True	O35316	Sodium- and chloride-dependent taurine transporter OS=Mus musculus GN=Slc6a6 PE=1 SV=2	2.73752	1	1	1	69.81	2.8046
True	Q61133	Glutathione S-transferase theta-2 OS=Mus musculus GN=Gstt2 PE=1 SV=4	5.7377	1	1	1	27.617	2.80061
True	Q02819	Nucleobindin-1 OS=Mus musculus GN=Nucb1 PE=1 SV=2	2.17865	1	1	1	53.376	2.79993
True	P51637	Caveolin-3 OS=Mus musculus GN=Cav3 PE=1 SV=1	6.62252	1	1	1	17.347	2.79868
True	Q9CQ92	Mitochondrial fission 1 protein OS=Mus musculus GN=Fis1 PE=1 SV=1	7.23684	1	1	1	16.998	2.79656
True	Q9D733	Pancreatic secretory granule membrane major glycoprotein GP2 OS=Mus musculus GN=Gp2 PE=1 SV=3	1.88324	1	1	1	59.115	2.79052
True	Q9D898	Actin-related protein 2/3 complex subunit 5-like protein OS=Mus musculus GN=Arpc5l PE=1 SV=1	7.84314	1	1	1	16.97	2.78091
True	O89020	Afamin OS=Mus musculus GN=Afm PE=1 SV=2	1.64474	1	1	1	69.334	2.7802
True	P62317	Small nuclear ribonucleoprotein Sm D2 OS=Mus musculus GN=Snrpd2 PE=1 SV=1	7.62712	1	1	1	13.518	2.77168
True	O35841	Apoptosis inhibitor 5 OS=Mus musculus GN=Api5 PE=1 SV=2	2.57937	1	1	1	56.75	2.76869
True	Q02013	Aquaporin-1 OS=Mus musculus GN=Aqp1 PE=1 SV=3	3.34572	1	1	1	28.775	2.76311
True	Q61820	GTP-binding nuclear protein Ran, testis-specific isoform OS=Mus musculus GN=Rasl2-9 PE=2 SV=1	5.09259	1	1	1	24.436	2.75759
True	Q9D8B3	Charged multivesicular body protein 4b OS=Mus musculus GN=Chmp4b PE=1 SV=2	4.46429	1	1	1	24.921	2.75714
True	Q8CFX1	GDH/6PGL endoplasmic bifunctional protein OS=Mus musculus GN=H6pd PE=1 SV=2	1.26743	1	1	1	88.872	2.74944
True	O35226	26S proteasome non-ATPase regulatory subunit 4 OS=Mus musculus GN=Psmd4 PE=1 SV=1	3.19149	1	1	1	40.678	2.74342
True	Q64511	DNA topoisomerase 2-beta OS=Mus musculus GN=Top2b PE=1 SV=2	0.744417	1	1	1	181.795	2.73091
True	Q9CX56	26S proteasome non-ATPase regulatory subunit 8 OS=Mus musculus GN=Psmd8 PE=1 SV=2	2.83286	1	1	1	39.905	2.7293
True	P22315	Ferrochelatase, mitochondrial OS=Mus musculus GN=Fech PE=1 SV=2	2.85714	1	1	1	47.1	2.72334
True	Q61335	B-cell receptor-associated protein 31 OS=Mus musculus GN=Bcap31 PE=1 SV=4	6.53061	1	1	1	27.939	2.72174
True	P61211	ADP-ribosylation factor-like protein 1 OS=Mus musculus GN=Arl1 PE=1 SV=1	6.07735	1	1	1	20.398	2.72063
True	P62331	ADP-ribosylation factor 6 OS=Mus musculus GN=Arf6 PE=1 SV=2	6.28571	1	1	1	20.069	2.71829
True	Q62093	Serine/arginine-rich splicing factor 2 OS=Mus musculus GN=Srsf2 PE=1 SV=4	3.61991	1	1	1	25.461	2.71568
True	P07147	5,6-dihydroxyindole-2-carboxylic acid oxidase OS=Mus musculus GN=Tyrp1 PE=1 SV=1	4.84171	1	1	1	60.723	2.71448
True	P34022	Ran-specific GTPase-activating protein OS=Mus musculus GN=Ranbp1 PE=1 SV=2	4.4335	1	1	1	23.582	2.70885
True	P62305	Small nuclear ribonucleoprotein E OS=Mus musculus GN=Snrpe PE=1 SV=1	11.9565	1	1	1	10.797	2.70253
True	Q6NZF1	Zinc finger CCCH domain-containing protein 11A OS=Mus musculus GN=Zc3h11a PE=1 SV=1	2.77778	1	1	1	86.438	2.70173
True	Q9EQK5	Major vault protein OS=Mus musculus GN=Mvp PE=1 SV=4	1.16144	1	1	1	95.865	2.69577
True	P15331	Peripherin OS=Mus musculus GN=Prph PE=1 SV=2	2.10526	1	1	1	54.235	2.68235
True	P09036	Serine protease inhibitor Kazal-type 1 OS=Mus musculus GN=Spink1 PE=1 SV=1	10	2	2	2	8.482	2.6778
True	Q9CX34	Protein SGT1 homolog OS=Mus musculus GN=Sugt1 PE=1 SV=3	3.27381	1	1	1	38.135	2.67504
True	Q9WTP6	Adenylate kinase 2, mitochondrial OS=Mus musculus GN=Ak2 PE=1 SV=5	4.60251	1	1	1	26.452	2.66569
True	P29351	Tyrosine-protein phosphatase non-receptor type 6 OS=Mus musculus GN=Ptpn6 PE=1 SV=2	1.51261	1	1	1	67.517	2.66166
True	P14602	Heat shock protein beta-1 OS=Mus musculus GN=Hspb1 PE=1 SV=3	7.6555	1	1	1	23	2.6509
True	Q61879	Myosin-10 OS=Mus musculus GN=Myh10 PE=1 SV=2	0.506073	1	1	1	228.855	2.64799
True	Q99LM2	CDK5 regulatory subunit-associated protein 3 OS=Mus musculus GN=Cdk5rap3 PE=1 SV=1	1.59046	1	1	1	56.955	2.64681
True	O70133	ATP-dependent RNA helicase A OS=Mus musculus GN=Dhx9 PE=1 SV=2	0.869565	1	1	1	149.381	2.64546
True	P12968	Islet amyloid polypeptide OS=Mus musculus GN=Iapp PE=3 SV=1	7.52688	1	1	1	10.015	2.64406
True	Q91YR1	Twinfilin-1 OS=Mus musculus GN=Twf1 PE=1 SV=2	2.57143	1	1	1	40.054	2.64038
True	Q9CYR6	Phosphoacetylglucosamine mutase OS=Mus musculus GN=Pgm3 PE=1 SV=1	2.39852	1	1	1	59.415	2.63948
True	P63005	Platelet-activating factor acetylhydrolase IB subunit alpha OS=Mus musculus GN=Pafah1b1 PE=1 SV=2	4.39024	2	2	1	46.64	2.62525
True	Q01730	Ras suppressor protein 1 OS=Mus musculus GN=Rsu1 PE=1 SV=3	6.13718	1	1	1	31.531	2.62226
True	Q60870	Receptor expression-enhancing protein 5 OS=Mus musculus GN=Reep5 PE=1 SV=1	4.86486	1	1	1	21.037	2.62137
True	Q9DCS2	UPF0585 protein C16orf13 homolog OS=Mus musculus PE=1 SV=1	3.92157	1	1	1	22.673	2.61904
True	Q00519	Xanthine dehydrogenase/oxidase OS=Mus musculus GN=Xdh PE=1 SV=5	0.749064	1	1	1	146.468	2.617
True	G3X982	Aldehyde oxidase 3 OS=Mus musculus GN=Aox3 PE=1 SV=1	0.749064	1	1	1	146.807	2.617
True	Q3TYQ9	Aldehyde oxidase 4 OS=Mus musculus GN=Aox4 PE=1 SV=1	0.748503	1	1	1	148.184	2.617
True	O70250	Phosphoglycerate mutase 2 OS=Mus musculus GN=Pgam2 PE=1 SV=3	3.95257	1	1	1	28.809	2.61625
True	Q9WUU7	Cathepsin Z OS=Mus musculus GN=Ctsz PE=1 SV=1	3.26797	1	1	1	33.974	2.61256
True	Q8BH69	Selenide, water dikinase 1 OS=Mus musculus GN=Sephs1 PE=1 SV=1	2.55102	1	1	1	42.879	2.5949
True	Q9DCL9	Multifunctional protein ADE2 OS=Mus musculus GN=Paics PE=1 SV=4	1.88235	1	1	1	46.976	2.59416
True	P59325	Eukaryotic translation initiation factor 5 OS=Mus musculus GN=Eif5 PE=1 SV=1	4.662	2	2	2	48.938	2.59374
True	Q62036	Centrosomal protein of 131 kDa OS=Mus musculus GN=Cep131 PE=1 SV=2	2.64151	1	1	1	120.24	2.59002
True	Q62348	Translin OS=Mus musculus GN=Tsn PE=1 SV=1	4.82456	1	1	1	26.185	2.5861
True	P15092	Interferon-activable protein 204 OS=Mus musculus GN=Ifi204 PE=1 SV=2	1.5625	1	1	1	71.605	2.5811
True	Q9R0N0	Galactokinase OS=Mus musculus GN=Galk1 PE=1 SV=2	2.80612	1	1	1	42.268	2.57948
True	Q9CQ37	Ubiquitin-conjugating enzyme E2 T OS=Mus musculus GN=Ube2t PE=1 SV=1	3.43137	1	1	1	22.961	2.57788
True	O35295	Transcriptional activator protein Pur-beta OS=Mus musculus GN=Purb PE=1 SV=3	3.39506	1	1	1	33.881	2.57406
True	Q6P1B1	Xaa-Pro aminopeptidase 1 OS=Mus musculus GN=Xpnpep1 PE=1 SV=1	2.24719	1	1	1	69.547	2.57024
True	Q08093	Calponin-2 OS=Mus musculus GN=Cnn2 PE=1 SV=1	3.60656	1	1	1	33.134	2.56955
True	Q9CZ44	NSFL1 cofactor p47 OS=Mus musculus GN=Nsfl1c PE=1 SV=1	2.7027	1	1	1	40.685	2.55617
True	P48771	Cytochrome c oxidase subunit 7A2, mitochondrial OS=Mus musculus GN=Cox7a2 PE=1 SV=2	12.0482	1	1	1	9.285	2.55554
True	Q9CPT4	Myeloid-derived growth factor OS=Mus musculus GN=Mydgf PE=1 SV=1	9.03614	1	1	1	17.971	2.5498
True	Q3V0K9	Plastin-1 OS=Mus musculus GN=Pls1 PE=1 SV=1	1.42857	1	1	1	70.363	2.54853
True	P35293	Ras-related protein Rab-18 OS=Mus musculus GN=Rab18 PE=1 SV=2	5.33981	1	1	1	23.021	2.53012
True	Q9EPS2	Peptide YY OS=Mus musculus GN=Pyy PE=3 SV=2	8.16327	1	1	1	11.057	2.52825
True	Q6P4T2	U5 small nuclear ribonucleoprotein 200 kDa helicase OS=Mus musculus GN=Snrnp200 PE=1 SV=1	0.468165	1	1	1	244.392	2.51817
True	Q61553	Fascin OS=Mus musculus GN=Fscn1 PE=1 SV=4	2.43408	1	1	1	54.474	2.51804
True	Q8CJ40	Rootletin OS=Mus musculus GN=Crocc PE=1 SV=2	0.398208	1	1	1	226.809	2.50957
True	P21765	Epididymal secretory glutathione peroxidase OS=Mus musculus GN=Gpx5 PE=2 SV=3	5.42986	1	1	1	25.376	2.50672
True	O35955	Proteasome subunit beta type-10 OS=Mus musculus GN=Psmb10 PE=1 SV=1	4.0293	1	1	1	29.045	2.5015
True	P11031	Activated RNA polymerase II transcriptional coactivator p15 OS=Mus musculus GN=Sub1 PE=1 SV=3	7.08661	1	1	1	14.418	2.50143
True	P47964	60S ribosomal protein L36 OS=Mus musculus GN=Rpl36 PE=1 SV=2	9.52381	1	1	1	12.208	2.4964
True	Q9DCS9	NADH dehydrogenase [ubiquinone] 1 beta subcomplex subunit 10 OS=Mus musculus GN=Ndufb10 PE=1 SV=3	5.11364	1	1	1	21.01	2.49168
True	O55101	Synaptogyrin-2 OS=Mus musculus GN=Syngr2 PE=2 SV=1	4.46429	1	1	1	24.762	2.49137
True	P24668	Cation-dependent mannose-6-phosphate receptor OS=Mus musculus GN=M6pr PE=1 SV=1	3.23741	1	1	1	31.152	2.48304
True	Q60737	Casein kinase II subunit alpha OS=Mus musculus GN=Csnk2a1 PE=1 SV=2	2.8133	1	1	1	45.105	2.48067
True	O89086	RNA-binding protein 3 OS=Mus musculus GN=Rbm3 PE=1 SV=1	7.18954	1	1	1	16.595	2.47553
True	Q9DCM2	Glutathione S-transferase kappa 1 OS=Mus musculus GN=Gstk1 PE=1 SV=3	4.42478	1	1	1	25.687	2.467
True	Q9CQZ5	NADH dehydrogenase [ubiquinone] 1 alpha subcomplex subunit 6 OS=Mus musculus GN=Ndufa6 PE=1 SV=1	6.10687	1	1	1	15.273	2.46103
True	Q8K3J1	NADH dehydrogenase [ubiquinone] iron-sulfur protein 8, mitochondrial OS=Mus musculus GN=Ndufs8 PE=1 SV=1	4.24528	1	1	1	24.023	2.4502
True	P04186	Complement factor B OS=Mus musculus GN=Cfb PE=1 SV=2	1.44547	1	1	1	84.951	2.44334
True	P37040	NADPH--cytochrome P450 reductase OS=Mus musculus GN=Por PE=1 SV=2	1.32743	1	1	1	76.995	2.43636
True	P97855	Ras GTPase-activating protein-binding protein 1 OS=Mus musculus GN=G3bp1 PE=1 SV=1	2.36559	1	1	1	51.797	2.43593
True	P61971	Nuclear transport factor 2 OS=Mus musculus GN=Nutf2 PE=1 SV=1	6.29921	1	1	1	14.469	2.43291
True	Q06138	Calcium-binding protein 39 OS=Mus musculus GN=Cab39 PE=1 SV=2	2.6393	1	1	1	39.818	2.43073
True	Q9DB16	Calcium-binding protein 39-like OS=Mus musculus GN=Cab39l PE=1 SV=3	2.67062	1	1	1	39.081	2.43073
True	P13634	Carbonic anhydrase 1 OS=Mus musculus GN=Ca1 PE=1 SV=4	3.83142	1	1	1	28.313	2.42475
True	Q9D2G2	Dihydrolipoyllysine-residue succinyltransferase component of 2-oxoglutarate dehydrogenase complex, mitochondrial OS=Mus musculus GN=Dlst PE=1 SV=1	1.76211	1	1	1	48.963	2.42071
True	P70441	Na(+)/H(+) exchange regulatory cofactor NHE-RF1 OS=Mus musculus GN=Slc9a3r1 PE=1 SV=3	2.8169	1	1	1	38.577	2.41832
True	P70257	Nuclear factor 1 X-type OS=Mus musculus GN=Nfix PE=1 SV=2	2.2541	1	1	1	53.361	2.41687
True	P70255	Nuclear factor 1 C-type OS=Mus musculus GN=Nfic PE=1 SV=1	2.50569	1	1	1	48.738	2.41687
True	Q02780	Nuclear factor 1 A-type OS=Mus musculus GN=Nfia PE=1 SV=1	2.06767	1	1	1	58.516	2.41687
True	P97863	Nuclear factor 1 B-type OS=Mus musculus GN=Nfib PE=1 SV=2	1.92982	1	1	1	63.467	2.41687
True	P97384	Annexin A11 OS=Mus musculus GN=Anxa11 PE=1 SV=2	1.78926	1	1	1	54.045	2.40994
True	P62743	AP-2 complex subunit sigma OS=Mus musculus GN=Ap2s1 PE=1 SV=1	5.6338	1	1	1	17.007	2.40419
True	O88342	WD repeat-containing protein 1 OS=Mus musculus GN=Wdr1 PE=1 SV=3	2.80528	2	2	2	66.365	2.40177
True	Q9Z0S1	3'(2'),5'-bisphosphate nucleotidase 1 OS=Mus musculus GN=Bpnt1 PE=1 SV=2	2.5974	1	1	1	33.175	2.39913
True	P83882	60S ribosomal protein L36a OS=Mus musculus GN=Rpl36a PE=1 SV=2	8.49057	1	1	1	12.433	2.3991
True	P52196	Thiosulfate sulfurtransferase OS=Mus musculus GN=Tst PE=1 SV=3	5.05051	2	2	2	33.445	2.39796
True	P47915	60S ribosomal protein L29 OS=Mus musculus GN=Rpl29 PE=2 SV=2	5	1	1	1	17.576	2.39589
True	Q99KK2	N-acylneuraminate cytidylyltransferase OS=Mus musculus GN=Cmas PE=1 SV=2	1.85185	1	1	1	48.028	2.3917
True	Q91WD5	NADH dehydrogenase [ubiquinone] iron-sulfur protein 2, mitochondrial OS=Mus musculus GN=Ndufs2 PE=1 SV=1	1.72786	1	1	1	52.592	2.38841
True	Q8CCK0	Core histone macro-H2A.2 OS=Mus musculus GN=H2afy2 PE=1 SV=3	2.41935	1	1	1	40.067	2.38742
True	O35685	Nuclear migration protein nudC OS=Mus musculus GN=Nudc PE=1 SV=1	3.31325	1	1	1	38.334	2.38263
True	Q8R1Q8	Cytoplasmic dynein 1 light intermediate chain 1 OS=Mus musculus GN=Dync1li1 PE=1 SV=1	1.72084	1	1	1	56.579	2.37664
True	P54822	Adenylosuccinate lyase OS=Mus musculus GN=Adsl PE=1 SV=2	2.27273	1	1	1	54.831	2.36783
True	Q9R233	Tapasin OS=Mus musculus GN=Tapbp PE=1 SV=2	3.65591	2	2	2	49.705	2.3672
True	Q3TKT4	Transcription activator BRG1 OS=Mus musculus GN=Smarca4 PE=1 SV=1	0.867948	1	1	1	181.313	2.36368
True	P70699	Lysosomal alpha-glucosidase OS=Mus musculus GN=Gaa PE=1 SV=2	1.04932	1	1	1	106.18	2.36251
True	P17427	AP-2 complex subunit alpha-2 OS=Mus musculus GN=Ap2a2 PE=1 SV=2	0.852878	1	1	1	103.951	2.36105
True	Q9DCT1	1,5-anhydro-D-fructose reductase OS=Mus musculus GN=Akr1e2 PE=1 SV=1	2.65781	1	1	1	34.439	2.35878
True	Q9QXC1	Fetuin-B OS=Mus musculus GN=Fetub PE=1 SV=1	2.31959	1	1	1	42.685	2.35133
True	Q6IRU5	Clathrin light chain B OS=Mus musculus GN=Cltb PE=1 SV=1	4.36681	1	1	1	25.156	2.3489
True	P20060	Beta-hexosaminidase subunit beta OS=Mus musculus GN=Hexb PE=1 SV=2	1.86567	1	1	1	61.077	2.33676
True	Q8R5J9	PRA1 family protein 3 OS=Mus musculus GN=Arl6ip5 PE=1 SV=2	5.85106	1	1	1	21.543	2.33579
True	Q9DBL7	Bifunctional coenzyme A synthase OS=Mus musculus GN=Coasy PE=1 SV=2	1.7762	1	1	1	61.985	2.31257
True	Q60749	KH domain-containing, RNA-binding, signal transduction-associated protein 1 OS=Mus musculus GN=Khdrbs1 PE=1 SV=2	2.25734	1	1	1	48.34	2.30277
True	Q4KWH5	1-phosphatidylinositol 4,5-bisphosphate phosphodiesterase eta-1 OS=Mus musculus GN=Plch1 PE=2 SV=1	0.475624	1	1	1	187.625	2.30198
True	Q8BG07	Phospholipase D4 OS=Mus musculus GN=Pld4 PE=1 SV=1	1.39165	1	1	1	56.118	2.29941
True	Q9CYT6	Adenylyl cyclase-associated protein 2 OS=Mus musculus GN=Cap2 PE=1 SV=1	1.68067	1	1	1	52.829	2.2993
True	Q61699	Heat shock protein 105 kDa OS=Mus musculus GN=Hsph1 PE=1 SV=2	1.51515	1	1	1	96.346	2.29638
True	O08810	116 kDa U5 small nuclear ribonucleoprotein component OS=Mus musculus GN=Eftud2 PE=1 SV=1	1.02987	1	1	1	109.291	2.29024
True	P63073	Eukaryotic translation initiation factor 4E OS=Mus musculus GN=Eif4e PE=1 SV=1	3.22581	1	1	1	25.037	2.28313
True	Q9CRB6	Tubulin polymerization-promoting protein family member 3 OS=Mus musculus GN=Tppp3 PE=1 SV=1	4.54545	1	1	1	18.954	2.28
True	Q8BZM1	Glomulin OS=Mus musculus GN=Glmn PE=1 SV=1	2.85235	1	1	1	67.712	2.27571
True	Q8CI59	Metalloreductase STEAP3 OS=Mus musculus GN=Steap3 PE=1 SV=1	2.2541	1	1	1	54.714	2.27108
True	P49710	Hematopoietic lineage cell-specific protein OS=Mus musculus GN=Hcls1 PE=1 SV=2	2.46914	1	1	1	54.207	2.27093
True	P63154	Crooked neck-like protein 1 OS=Mus musculus GN=Crnkl1 PE=1 SV=1	1.5942	1	1	1	83.363	2.27076
True	Q9D7N9	Adipocyte plasma membrane-associated protein OS=Mus musculus GN=Apmap PE=1 SV=1	2.16867	1	1	1	46.405	2.26395
True	P30115	Glutathione S-transferase A3 OS=Mus musculus GN=Gsta3 PE=1 SV=2	6.78733	2	2	2	25.344	2.25931
True	Q9R1P3	Proteasome subunit beta type-2 OS=Mus musculus GN=Psmb2 PE=1 SV=1	3.9801	1	1	1	22.892	2.24432
True	Q99KK9	Probable histidine--tRNA ligase, mitochondrial OS=Mus musculus GN=Hars2 PE=1 SV=1	1.78218	1	1	1	56.949	2.23884
True	Q91YT7	YTH domain-containing family protein 2 OS=Mus musculus GN=Ythdf2 PE=1 SV=1	1.5544	1	1	1	62.242	2.23385
True	Q8BYK6	YTH domain-containing family protein 3 OS=Mus musculus GN=Ythdf3 PE=1 SV=2	1.53846	1	1	1	63.922	2.23385
True	P59326	YTH domain-containing family protein 1 OS=Mus musculus GN=Ythdf1 PE=1 SV=1	1.61002	1	1	1	60.841	2.23385
True	Q8VCK7	Syncollin OS=Mus musculus GN=Sycn PE=1 SV=3	5.97015	1	1	1	14.585	2.23264
True	Q62393	Tumor protein D52 OS=Mus musculus GN=Tpd52 PE=1 SV=2	4.46429	1	1	1	24.298	2.23057
True	Q9DC16	Endoplasmic reticulum-Golgi intermediate compartment protein 1 OS=Mus musculus GN=Ergic1 PE=1 SV=1	2.75862	1	1	1	32.541	2.22569
True	Q03958	Prefoldin subunit 6 OS=Mus musculus GN=Pfdn6 PE=1 SV=1	6.29921	1	1	1	14.446	2.22044
True	Q8JZU2	Tricarboxylate transport protein, mitochondrial OS=Mus musculus GN=Slc25a1 PE=1 SV=1	6.43087	2	2	2	33.91	2.21219
True	P28843	Dipeptidyl peptidase 4 OS=Mus musculus GN=Dpp4 PE=1 SV=3	0.921053	1	1	1	87.381	2.20825
True	Q9CQS8	Protein transport protein Sec61 subunit beta OS=Mus musculus GN=Sec61b PE=1 SV=3	10.4167	1	1	1	9.952	2.20738
True	Q80UG2	Plexin-A4 OS=Mus musculus GN=Plxna4 PE=1 SV=3	0.475436	1	1	1	212.423	2.20604
True	P56391	Cytochrome c oxidase subunit 6B1 OS=Mus musculus GN=Cox6b1 PE=1 SV=2	12.7907	1	1	1	10.065	2.20194
True	Q9CR62	Mitochondrial 2-oxoglutarate/malate carrier protein OS=Mus musculus GN=Slc25a11 PE=1 SV=3	2.86624	1	1	1	34.133	2.19967
True	Q62446	Peptidyl-prolyl cis-trans isomerase FKBP3 OS=Mus musculus GN=Fkbp3 PE=1 SV=2	3.57143	1	1	1	25.132	2.19938
True	Q9ER72	Cysteine--tRNA ligase, cytoplasmic OS=Mus musculus GN=Cars PE=1 SV=2	1.20337	1	1	1	94.8	2.19635
True	P00416	Cytochrome c oxidase subunit 3 OS=Mus musculus GN=mt-Co3 PE=1 SV=2	5.36398	1	1	1	29.903	2.1852
True	Q8BJ64	Choline dehydrogenase, mitochondrial OS=Mus musculus GN=Chdh PE=1 SV=1	1.34228	1	1	1	66.372	2.18273
True	Q9CQH7	Transcription factor BTF3 homolog 4 OS=Mus musculus GN=Btf3l4 PE=1 SV=1	4.43038	1	1	1	17.26	2.18003
True	O70492	Sorting nexin-3 OS=Mus musculus GN=Snx3 PE=1 SV=3	5.55556	1	1	1	18.746	2.17532
True	P25911	Tyrosine-protein kinase Lyn OS=Mus musculus GN=Lyn PE=1 SV=4	1.5625	1	1	1	58.775	2.16416
True	Q04736	Tyrosine-protein kinase Yes OS=Mus musculus GN=Yes1 PE=1 SV=3	1.47874	1	1	1	60.591	2.16416
True	P05480	Neuronal proto-oncogene tyrosine-protein kinase Src OS=Mus musculus GN=Src PE=1 SV=4	1.47874	1	1	1	60.606	2.16416
True	P08103	Tyrosine-protein kinase HCK OS=Mus musculus GN=Hck PE=1 SV=4	1.52672	1	1	1	59.092	2.16416
True	P39688	Tyrosine-protein kinase Fyn OS=Mus musculus GN=Fyn PE=1 SV=4	1.48976	1	1	1	60.636	2.16416
True	Q149F3	Eukaryotic peptide chain release factor GTP-binding subunit ERF3B OS=Mus musculus GN=Gspt2 PE=1 SV=1	1.58228	1	1	1	69.103	2.16276
True	Q5DTY9	BTB/POZ domain-containing protein KCTD16 OS=Mus musculus GN=Kctd16 PE=1 SV=2	1.63934	1	1	1	48.941	2.15365
True	O70318	Band 4.1-like protein 2 OS=Mus musculus GN=Epb41l2 PE=1 SV=2	1.11336	1	1	1	109.873	2.15224
True	P17665	Cytochrome c oxidase subunit 7C, mitochondrial OS=Mus musculus GN=Cox7c PE=1 SV=1	14.2857	1	1	1	7.328	2.15116
True	P08551	Neurofilament light polypeptide OS=Mus musculus GN=Nefl PE=1 SV=5	1.65746	1	1	1	61.471	2.14978
True	P46660	Alpha-internexin OS=Mus musculus GN=Ina PE=1 SV=3	1.79641	1	1	1	55.349	2.14978
True	P19246	Neurofilament heavy polypeptide OS=Mus musculus GN=Nefh PE=1 SV=3	0.825688	1	1	1	116.924	2.14978
True	P08553	Neurofilament medium polypeptide OS=Mus musculus GN=Nefm PE=1 SV=4	1.06132	1	1	1	95.859	2.14978
True	Q9DBH5	Vesicular integral-membrane protein VIP36 OS=Mus musculus GN=Lman2 PE=1 SV=2	2.23464	1	1	1	40.404	2.14213
True	Q9QYB5	Gamma-adducin OS=Mus musculus GN=Add3 PE=1 SV=2	1.13314	1	1	1	78.728	2.1366
True	Q61301	Catenin alpha-2 OS=Mus musculus GN=Ctnna2 PE=1 SV=3	0.944386	1	1	1	105.22	2.11739
True	Q7TMB8	Cytoplasmic FMR1-interacting protein 1 OS=Mus musculus GN=Cyfip1 PE=1 SV=1	0.718276	1	1	1	145.148	2.11652
True	Q5SQX6	Cytoplasmic FMR1-interacting protein 2 OS=Mus musculus GN=Cyfip2 PE=1 SV=2	0.718276	1	1	1	145.565	2.11652
True	O35286	Pre-mRNA-splicing factor ATP-dependent RNA helicase DHX15 OS=Mus musculus GN=Dhx15 PE=1 SV=2	1.25786	1	1	1	90.949	2.11009
True	P10922	Histone H1.0 OS=Mus musculus GN=H1f0 PE=2 SV=4	4.12371	1	1	1	20.848	2.10215
True	P34928	Apolipoprotein C-I OS=Mus musculus GN=Apoc1 PE=1 SV=1	10.2273	1	1	1	9.69	2.07883
True	P63094	Guanine nucleotide-binding protein G(s) subunit alpha isoforms short OS=Mus musculus GN=Gnas PE=1 SV=1	2.28426	1	1	1	45.635	2.07696
True	Q6R0H7	Guanine nucleotide-binding protein G(s) subunit alpha isoforms XLas OS=Mus musculus GN=Gnas PE=1 SV=1	0.794351	1	1	1	121.429	2.07696
True	Q8VCI0	Phospholipase B-like 1 OS=Mus musculus GN=Plbd1 PE=1 SV=1	1.81818	1	1	1	62.958	2.07684
True	A2A935	PR domain zinc finger protein 16 OS=Mus musculus GN=Prdm16 PE=1 SV=1	0.705882	1	1	1	140.769	2.07633
True	Q99JY3	GTPase IMAP family member 4 OS=Mus musculus GN=Gimap4 PE=1 SV=1	5.02283	1	1	1	24.539	2.07613
True	Q91VC3	Eukaryotic initiation factor 4A-III OS=Mus musculus GN=Eif4a3 PE=1 SV=3	1.70316	1	1	1	46.81	2.0721
True	Q2XU92	Long-chain-fatty-acid--CoA ligase ACSBG2 OS=Mus musculus GN=Acsbg2 PE=1 SV=1	0.89955	1	1	1	74.271	2.06519
True	P30275	Creatine kinase U-type, mitochondrial OS=Mus musculus GN=Ckmt1 PE=1 SV=1	2.39234	1	1	1	46.974	2.05107
True	Q9CYH2	Redox-regulatory protein FAM213A OS=Mus musculus GN=Fam213a PE=1 SV=2	5.04587	1	1	1	24.379	2.05098
True	Q8K2I3	Dimethylaniline monooxygenase [N-oxide-forming] 2 OS=Mus musculus GN=Fmo2 PE=1 SV=3	2.05607	1	1	1	60.935	2.04107
True	Q9CR09	Ubiquitin-fold modifier-conjugating enzyme 1 OS=Mus musculus GN=Ufc1 PE=1 SV=1	5.38922	1	1	1	19.469	2.03953
True	Q9D1Q4	Dolichol-phosphate mannosyltransferase subunit 3 OS=Mus musculus GN=Dpm3 PE=1 SV=1	10.8696	1	1	1	10.132	2.03162
True	Q8K310	Matrin-3 OS=Mus musculus GN=Matr3 PE=1 SV=1	1.06383	1	1	1	94.572	2.03085
True	Q61759	Kallikrein 1-related peptidase b21 OS=Mus musculus GN=Klk1b21 PE=2 SV=3	3.44828	1	1	1	28.671	2.02528
True	P15946	Kallikrein 1-related peptidase b11 OS=Mus musculus GN=Klk1b11 PE=2 SV=1	3.44828	1	1	1	28.708	2.02528
True	Q61084	Mitogen-activated protein kinase kinase kinase 3 OS=Mus musculus GN=Map3k3 PE=1 SV=1	1.11821	1	1	1	70.732	2.01805
True	Q9DBS1	Transmembrane protein 43 OS=Mus musculus GN=Tmem43 PE=1 SV=1	2.5	1	1	1	44.755	2.01726
True	Q07139	Protein ECT2 OS=Mus musculus GN=Ect2 PE=1 SV=2	1.64294	1	1	1	103.065	2.0148
True	Q99MQ4	Asporin OS=Mus musculus GN=Aspn PE=1 SV=1	2.68097	1	1	1	42.545	2.0143
True	P07091	Protein S100-A4 OS=Mus musculus GN=S100a4 PE=1 SV=1	7.92079	1	1	1	11.714	2.012
True	Q9R111	Guanine deaminase OS=Mus musculus GN=Gda PE=1 SV=1	1.98238	1	1	1	50.981	1.99118
True	Q8K0C9	GDP-mannose 4,6 dehydratase OS=Mus musculus GN=Gmds PE=1 SV=1	2.15054	1	1	1	41.958	1.98995
True	Q9WVK4	EH domain-containing protein 1 OS=Mus musculus GN=Ehd1 PE=1 SV=1	1.68539	1	1	1	60.565	1.98885
True	Q3UMU9	Hepatoma-derived growth factor-related protein 2 OS=Mus musculus GN=Hdgfrp2 PE=1 SV=1	1.19581	1	1	1	74.246	1.9886
True	Q99JF8	PC4 and SFRS1-interacting protein OS=Mus musculus GN=Psip1 PE=1 SV=1	1.51515	1	1	1	59.66	1.9886
True	Q9JMG7	Hepatoma-derived growth factor-related protein 3 OS=Mus musculus GN=Hdgfrp3 PE=1 SV=2	3.9604	1	1	1	22.417	1.9886
True	Q60872	Eukaryotic translation initiation factor 1A OS=Mus musculus GN=Eif1a PE=2 SV=3	6.94444	1	1	1	16.492	1.98363
True	Q8BMJ3	Eukaryotic translation initiation factor 1A, X-chromosomal OS=Mus musculus GN=Eif1ax PE=2 SV=3	6.94444	1	1	1	16.45	1.98363
True	Q02257	Junction plakoglobin OS=Mus musculus GN=Jup PE=1 SV=3	1.07383	1	1	1	81.749	1.97833
True	Q9ERE7	LDLR chaperone MESD OS=Mus musculus GN=Mesdc2 PE=1 SV=1	4.91071	1	1	1	25.191	1.97817
True	Q8BGQ7	Alanine--tRNA ligase, cytoplasmic OS=Mus musculus GN=Aars PE=1 SV=1	0.619835	1	1	1	106.841	1.96962
True	D0QMC3	Myeloid cell nuclear differentiation antigen-like protein OS=Mus musculus GN=Mndal PE=1 SV=1	1.85874	1	1	1	60.488	1.95781
True	O70194	Eukaryotic translation initiation factor 3 subunit D OS=Mus musculus GN=Eif3d PE=1 SV=2	1.64234	1	1	1	63.948	1.95684
True	P63280	SUMO-conjugating enzyme UBC9 OS=Mus musculus GN=Ube2i PE=1 SV=1	6.32911	1	1	1	17.995	1.94238
True	Q9JMG1	Endothelial differentiation-related factor 1 OS=Mus musculus GN=Edf1 PE=1 SV=1	6.75676	1	1	1	16.359	1.9196
True	P63254	Cysteine-rich protein 1 OS=Mus musculus GN=Crip1 PE=1 SV=2	10.3896	1	1	1	8.544	1.91523
True	Q9WUM3	Coronin-1B OS=Mus musculus GN=Coro1b PE=1 SV=1	1.65289	1	1	1	53.878	1.90283
True	Q99MN9	Propionyl-CoA carboxylase beta chain, mitochondrial OS=Mus musculus GN=Pccb PE=1 SV=2	3.69686	2	2	2	58.372	1.89958
True	Q9DBE0	Cysteine sulfinic acid decarboxylase OS=Mus musculus GN=Csad PE=1 SV=1	1.82556	1	1	1	55.109	1.89943
True	Q03517	Secretogranin-2 OS=Mus musculus GN=Scg2 PE=1 SV=1	1.13452	1	1	1	70.6	1.89779
True	P05201	Aspartate aminotransferase, cytoplasmic OS=Mus musculus GN=Got1 PE=1 SV=3	2.66344	1	1	1	46.219	1.89247
True	P06909	Complement factor H OS=Mus musculus GN=Cfh PE=1 SV=2	0.729335	1	1	1	139.047	1.89018
True	O88851	Putative hydrolase RBBP9 OS=Mus musculus GN=Rbbp9 PE=1 SV=2	4.83871	1	1	1	20.898	1.87621
True	P39053	Dynamin-1 OS=Mus musculus GN=Dnm1 PE=1 SV=2	0.807382	1	1	1	97.741	1.8754
True	P39054	Dynamin-2 OS=Mus musculus GN=Dnm2 PE=1 SV=2	0.804598	1	1	1	98.084	1.8754
True	Q8BZ98	Dynamin-3 OS=Mus musculus GN=Dnm3 PE=1 SV=1	0.811124	1	1	1	97.13	1.8754
True	P61290	Proteasome activator complex subunit 3 OS=Mus musculus GN=Psme3 PE=1 SV=1	2.75591	1	1	1	29.488	1.8737
True	P20918	Plasminogen OS=Mus musculus GN=Plg PE=1 SV=3	0.862069	1	1	1	90.749	1.8687
True	Q3U9G9	Lamin-B receptor OS=Mus musculus GN=Lbr PE=1 SV=2	1.27796	1	1	1	71.395	1.86236
True	Q3UIU2	NADH dehydrogenase [ubiquinone] 1 beta subcomplex subunit 6 OS=Mus musculus GN=Ndufb6 PE=1 SV=3	5.46875	1	1	1	15.505	1.85956
True	Q3TWW8	Serine/arginine-rich splicing factor 6 OS=Mus musculus GN=Srsf6 PE=1 SV=1	2.65487	1	1	1	39.002	1.85655
True	Q8VE97	Serine/arginine-rich splicing factor 4 OS=Mus musculus GN=Srsf4 PE=2 SV=1	1.84049	1	1	1	55.947	1.85655
True	O35326	Serine/arginine-rich splicing factor 5 OS=Mus musculus GN=Srsf5 PE=1 SV=2	3.34572	1	1	1	30.873	1.85655
True	P41105	60S ribosomal protein L28 OS=Mus musculus GN=Rpl28 PE=1 SV=2	5.83942	1	1	1	15.724	1.84853
True	O88685	26S protease regulatory subunit 6A OS=Mus musculus GN=Psmc3 PE=1 SV=2	2.48869	1	1	1	49.518	1.84842
True	Q07797	Galectin-3-binding protein OS=Mus musculus GN=Lgals3bp PE=1 SV=1	1.03986	1	1	1	64.45	1.84424
True	Q9D172	ES1 protein homolog, mitochondrial OS=Mus musculus GN=D10Jhu81e PE=1 SV=1	3.00752	1	1	1	28.073	1.83608
True	P58681	Toll-like receptor 7 OS=Mus musculus GN=Tlr7 PE=1 SV=1	0.761905	1	1	1	121.759	1.83055
True	Q99L88	Beta-1-syntrophin OS=Mus musculus GN=Sntb1 PE=1 SV=4	1.30354	1	1	1	58.045	1.82515
True	Q8BXZ1	Protein disulfide-isomerase TMX3 OS=Mus musculus GN=Tmx3 PE=1 SV=2	1.75439	1	1	1	51.815	1.82389
True	Q6NS60	F-box only protein 41 OS=Mus musculus GN=Fbxo41 PE=1 SV=3	0.801833	1	1	1	94.272	1.80489
True	Q99KP6	Pre-mRNA-processing factor 19 OS=Mus musculus GN=Prpf19 PE=1 SV=1	1.38889	1	1	1	55.204	1.80379
True	P47811	Mitogen-activated protein kinase 14 OS=Mus musculus GN=Mapk14 PE=1 SV=3	3.05556	1	1	1	41.261	1.79998
True	Q6ZWY8	Thymosin beta-10 OS=Mus musculus GN=Tmsb10 PE=1 SV=3	15.9091	1	1	1	5.023	1.79825
True	Q9Z2A9	Gamma-glutamyltransferase 5 OS=Mus musculus GN=Ggt5 PE=1 SV=2	1.39616	1	1	1	61.635	1.78964
True	Q8BZF8	Phosphoglucomutase-like protein 5 OS=Mus musculus GN=Pgm5 PE=1 SV=2	1.5873	1	1	1	62.181	1.78855
True	Q3U1J4	DNA damage-binding protein 1 OS=Mus musculus GN=Ddb1 PE=1 SV=2	0.614035	1	1	1	126.772	1.78702
True	Q91V61	Sideroflexin-3 OS=Mus musculus GN=Sfxn3 PE=1 SV=1	2.18069	1	1	1	35.384	1.78248
True	Q3TZ89	Protein transport protein Sec31B OS=Mus musculus GN=Sec31b PE=1 SV=2	0.604491	1	1	1	125.553	1.77884
True	P14069	Protein S100-A6 OS=Mus musculus GN=S100a6 PE=1 SV=3	7.86517	1	1	1	10.044	1.77595
True	Q8R0Y6	Cytosolic 10-formyltetrahydrofolate dehydrogenase OS=Mus musculus GN=Aldh1l1 PE=1 SV=1	0.886918	1	1	1	98.647	1.7629
True	Q9Z0Y2	Phospholipase A2 OS=Mus musculus GN=Pla2g1b PE=1 SV=1	4.10959	1	1	1	16.279	1.74934
True	Q9D554	Splicing factor 3A subunit 3 OS=Mus musculus GN=Sf3a3 PE=1 SV=2	1.79641	1	1	1	58.805	1.74703
True	Q9Z2M7	Phosphomannomutase 2 OS=Mus musculus GN=Pmm2 PE=1 SV=1	2.89256	1	1	1	27.639	1.74414
True	O35621	Phosphomannomutase 1 OS=Mus musculus GN=Pmm1 PE=1 SV=1	2.67176	1	1	1	29.756	1.74414
True	P24270	Catalase OS=Mus musculus GN=Cat PE=1 SV=4	1.70778	1	1	1	59.758	1.73232
True	O55222	Integrin-linked protein kinase OS=Mus musculus GN=Ilk PE=1 SV=2	1.76991	1	1	1	51.34	1.72682
True	P61079	Ubiquitin-conjugating enzyme E2 D3 OS=Mus musculus GN=Ube2d3 PE=1 SV=1	4.7619	1	1	1	16.676	1.72377
True	Q9QZD8	Mitochondrial dicarboxylate carrier OS=Mus musculus GN=Slc25a10 PE=1 SV=2	2.78746	1	1	1	31.694	1.72337
True	P62274	40S ribosomal protein S29 OS=Mus musculus GN=Rps29 PE=3 SV=2	12.5	1	1	1	6.672	1.72132
True	Q8K0D2	Hyaluronan-binding protein 2 OS=Mus musculus GN=Habp2 PE=1 SV=2	1.6129	1	1	1	62.316	1.71034
True	Q63918	Serum deprivation-response protein OS=Mus musculus GN=Sdpr PE=1 SV=3	1.91388	1	1	1	46.735	1.7101
True	Q9JJ59	ATP-binding cassette sub-family B member 9 OS=Mus musculus GN=Abcb9 PE=2 SV=1	0.918635	1	1	1	83.91	1.69226
True	Q6ZQI3	Malectin OS=Mus musculus GN=Mlec PE=1 SV=2	2.4055	1	1	1	32.322	1.68721
True	Q3ULJ0	Glycerol-3-phosphate dehydrogenase 1-like protein OS=Mus musculus GN=Gpd1l PE=1 SV=2	1.9943	1	1	1	38.201	1.67981
True	Q8VHG0	Dimethylaniline monooxygenase [N-oxide-forming] 4 OS=Mus musculus GN=Fmo4 PE=1 SV=3	1.07143	1	1	1	63.751	1.66244
True	Q9D7J7	Calpain small subunit 2 OS=Mus musculus GN=Capns2 PE=2 SV=1	2.83401	1	1	1	27.173	1.65338
True	Q9WVP1	AP-1 complex subunit mu-2 OS=Mus musculus GN=Ap1m2 PE=1 SV=3	1.89125	1	1	1	48.106	1.62302
True	Q99M74	Keratin, type II cuticular Hb2 OS=Mus musculus GN=Krt82 PE=1 SV=2	1.74419	1	1	1	57.103	1.60642

## Sheet: D) GalNT2_TG2_PNA
Checked	Accession	Description	Coverage	# Peptides	# PSMs	# Unique Peptides	MW [kDa]	Score Sequest HT
True	P01942	Hemoglobin subunit alpha OS=Mus musculus GN=Hba PE=1 SV=2	33.0986	4	43	4	15.076	102.184
True	P07724	Serum albumin OS=Mus musculus GN=Alb PE=1 SV=3	25	13	25	13	68.648	65.9755
True	P02088	Hemoglobin subunit beta-1 OS=Mus musculus GN=Hbb-b1 PE=1 SV=2	65.3061	8	16	8	15.83	58.0705
True	P14211	Calreticulin OS=Mus musculus GN=Calr PE=1 SV=1	18.9904	7	12	7	47.965	49.4825
True	P35564	Calnexin OS=Mus musculus GN=Canx PE=1 SV=1	14.044	8	10	8	67.236	45.7289
True	P00688	Pancreatic alpha-amylase OS=Mus musculus GN=Amy2 PE=1 SV=2	13.7795	5	16	5	57.282	45.4668
True	Q99PL5	Ribosome-binding protein 1 OS=Mus musculus GN=Rrbp1 PE=1 SV=2	14.1433	7	9	7	172.776	29.5984
True	Q5BKQ4	Inactive pancreatic lipase-related protein 1 OS=Mus musculus GN=Pnliprp1 PE=1 SV=2	11.6279	5	8	5	52.662	26.434
True	P09103	Protein disulfide-isomerase OS=Mus musculus GN=P4hb PE=1 SV=2	17.6817	8	8	8	57.023	25.5288
True	Q7TPZ8	Carboxypeptidase A1 OS=Mus musculus GN=Cpa1 PE=1 SV=1	8.35322	4	7	4	47.355	22.9238
True	P10126	Elongation factor 1-alpha 1 OS=Mus musculus GN=Eef1a1 PE=1 SV=3	16.0173	7	8	7	50.082	21.055
True	P11499	Heat shock protein HSP 90-beta OS=Mus musculus GN=Hsp90ab1 PE=1 SV=3	7.73481	6	7	1	83.229	20.2379
True	P47911	60S ribosomal protein L6 OS=Mus musculus GN=Rpl6 PE=1 SV=3	10.473	4	6	4	33.489	20.0401
True	Q8VDJ3	Vigilin OS=Mus musculus GN=Hdlbp PE=1 SV=1	5.04732	5	6	5	141.655	19.7912
True	P02089	Hemoglobin subunit beta-2 OS=Mus musculus GN=Hbb-b2 PE=1 SV=2	29.932	4	7	4	15.868	19.6165
True	P20029	78 kDa glucose-regulated protein OS=Mus musculus GN=Hspa5 PE=1 SV=3	10.5344	5	5	5	72.377	19.3632
True	P63242	Eukaryotic translation initiation factor 5A-1 OS=Mus musculus GN=Eif5a PE=1 SV=2	11.039	4	7	4	16.821	19.3482
True	P61979	Heterogeneous nuclear ribonucleoprotein K OS=Mus musculus GN=Hnrnpk PE=1 SV=1	15.1188	5	5	5	50.944	18.9672
True	Q9CPR4	60S ribosomal protein L17 OS=Mus musculus GN=Rpl17 PE=1 SV=3	16.3043	2	4	2	21.409	18.3824
True	P14869	60S acidic ribosomal protein P0 OS=Mus musculus GN=Rplp0 PE=1 SV=3	14.1956	3	4	3	34.195	18.1634
True	P26350	Prothymosin alpha OS=Mus musculus GN=Ptma PE=1 SV=2	13.5135	2	4	2	12.247	18.1376
True	D3Z6P0	Protein disulfide-isomerase A2 OS=Mus musculus GN=Pdia2 PE=1 SV=1	11.3852	7	8	7	58.28	18.0086
True	Q3UHX2	28 kDa heat- and acid-stable phosphoprotein OS=Mus musculus GN=Pdap1 PE=1 SV=1	17.6796	4	5	4	20.593	17.7965
True	Q6PB93	Polypeptide N-acetylgalactosaminyltransferase 2 OS=Mus musculus GN=Galnt2 PE=1 SV=1	8.77193	5	6	5	64.473	17.5431
True	P07901	Heat shock protein HSP 90-alpha OS=Mus musculus GN=Hsp90aa1 PE=1 SV=4	6.27558	5	6	1	84.735	17.1301
True	P08113	Endoplasmin OS=Mus musculus GN=Hsp90b1 PE=1 SV=2	7.73067	6	6	5	92.418	16.6812
True	P68134	Actin, alpha skeletal muscle OS=Mus musculus GN=Acta1 PE=1 SV=1	12.7321	4	6	4	42.024	16.1264
True	P63268	Actin, gamma-enteric smooth muscle OS=Mus musculus GN=Actg2 PE=1 SV=1	12.766	4	6	4	41.85	16.1264
True	P60710	Actin, cytoplasmic 1 OS=Mus musculus GN=Actb PE=1 SV=1	12.8	4	6	4	41.71	16.1264
True	P62737	Actin, aortic smooth muscle OS=Mus musculus GN=Acta2 PE=1 SV=1	12.7321	4	6	4	41.982	16.1264
True	P68033	Actin, alpha cardiac muscle 1 OS=Mus musculus GN=Actc1 PE=1 SV=1	12.7321	4	6	4	41.992	16.1264
True	P63260	Actin, cytoplasmic 2 OS=Mus musculus GN=Actg1 PE=1 SV=1	12.8	4	6	4	41.766	16.1264
True	P15947	Kallikrein-1 OS=Mus musculus GN=Klk1 PE=1 SV=3	14.5594	3	4	3	28.756	15.3597
True	P97351	40S ribosomal protein S3a OS=Mus musculus GN=Rps3a PE=1 SV=3	12.8788	4	5	4	29.866	14.5177
True	P52480	Pyruvate kinase PKM OS=Mus musculus GN=Pkm PE=1 SV=4	3.38983	2	3	2	57.808	14.4288
True	P05208	Chymotrypsin-like elastase family member 2A OS=Mus musculus GN=Cela2a PE=1 SV=1	19.9262	3	3	3	28.895	14.009
True	Q9D8U3	Endoplasmic reticulum resident protein 27 OS=Mus musculus GN=Erp27 PE=1 SV=1	12.5	2	3	2	30.674	13.7603
True	Q61024	Asparagine synthetase [glutamine-hydrolyzing] OS=Mus musculus GN=Asns PE=1 SV=3	6.95187	4	5	4	64.241	13.5778
True	P27773	Protein disulfide-isomerase A3 OS=Mus musculus GN=Pdia3 PE=1 SV=2	7.72277	3	4	3	56.643	13.5708
True	P12970	60S ribosomal protein L7a OS=Mus musculus GN=Rpl7a PE=1 SV=2	11.6541	4	4	4	29.958	13.4002
True	Q921I1	Serotransferrin OS=Mus musculus GN=Tf PE=1 SV=1	5.73888	4	4	4	76.674	13.0772
True	P61027	Ras-related protein Rab-10 OS=Mus musculus GN=Rab10 PE=1 SV=1	17	3	4	1	22.527	13.0757
True	Q9CR35	Chymotrypsinogen B OS=Mus musculus GN=Ctrb1 PE=1 SV=1	10.6464	2	4	2	27.804	13.0262
True	P07146	Anionic trypsin-2 OS=Mus musculus GN=Prss2 PE=1 SV=1	8.13008	1	2	1	26.187	12.818
True	P97450	ATP synthase-coupling factor 6, mitochondrial OS=Mus musculus GN=Atp5j PE=1 SV=1	30.5556	2	3	2	12.489	12.7232
True	P63101	14-3-3 protein zeta/delta OS=Mus musculus GN=Ywhaz PE=1 SV=1	9.79592	3	4	3	27.754	12.6906
True	P62751	60S ribosomal protein L23a OS=Mus musculus GN=Rpl23a PE=1 SV=1	20.5128	3	4	3	17.684	12.4744
True	P62270	40S ribosomal protein S18 OS=Mus musculus GN=Rps18 PE=1 SV=3	19.7368	4	4	4	17.708	12.3704
True	P15626	Glutathione S-transferase Mu 2 OS=Mus musculus GN=Gstm2 PE=1 SV=2	14.6789	3	4	3	25.7	12.3182
True	Q91YQ5	Dolichyl-diphosphooligosaccharide--protein glycosyltransferase subunit 1 OS=Mus musculus GN=Rpn1 PE=1 SV=1	4.76974	3	4	3	68.486	12.1055
True	P54071	Isocitrate dehydrogenase [NADP], mitochondrial OS=Mus musculus GN=Idh2 PE=1 SV=3	7.74336	4	4	4	50.874	11.9843
True	P62631	Elongation factor 1-alpha 2 OS=Mus musculus GN=Eef1a2 PE=1 SV=1	11.0151	5	5	5	50.422	11.9518
True	P99027	60S acidic ribosomal protein P2 OS=Mus musculus GN=Rplp2 PE=1 SV=3	24.3478	3	3	3	11.644	11.4595
True	P08249	Malate dehydrogenase, mitochondrial OS=Mus musculus GN=Mdh2 PE=1 SV=3	14.7929	4	4	4	35.589	11.4141
True	P47738	Aldehyde dehydrogenase, mitochondrial OS=Mus musculus GN=Aldh2 PE=1 SV=1	7.70713	4	4	3	56.502	11.4086
True	Q9JK88	Serpin I2 OS=Mus musculus GN=Serpini2 PE=1 SV=1	5.92593	2	3	2	45.747	11.3531
True	Q9CQV8	14-3-3 protein beta/alpha OS=Mus musculus GN=Ywhab PE=1 SV=3	10.1626	2	3	2	28.069	11.2916
True	P40142	Transketolase OS=Mus musculus GN=Tkt PE=1 SV=1	3.5313	3	3	3	67.588	11.2705
True	Q64523	Histone H2A type 2-C OS=Mus musculus GN=Hist2h2ac PE=1 SV=3	20.155	2	3	2	13.98	11.1344
True	P22752	Histone H2A type 1 OS=Mus musculus GN=Hist1h2ab PE=1 SV=3	20	2	3	2	14.127	11.1344
True	Q8BFU2	Histone H2A type 3 OS=Mus musculus GN=Hist3h2a PE=1 SV=3	20	2	3	2	14.113	11.1344
True	Q8R1M2	Histone H2A.J OS=Mus musculus GN=H2afj PE=1 SV=1	20.155	2	3	2	14.037	11.1344
True	Q6GSS7	Histone H2A type 2-A OS=Mus musculus GN=Hist2h2aa1 PE=1 SV=3	20	2	3	2	14.087	11.1344
True	Q8CGP7	Histone H2A type 1-K OS=Mus musculus GN=Hist1h2ak PE=1 SV=3	20	2	3	2	14.141	11.1344
True	Q8CGP6	Histone H2A type 1-H OS=Mus musculus GN=Hist1h2ah PE=1 SV=3	20.3125	2	3	2	13.942	11.1344
True	Q8CGP5	Histone H2A type 1-F OS=Mus musculus GN=Hist1h2af PE=1 SV=3	20	2	3	2	14.153	11.1344
True	P35979	60S ribosomal protein L12 OS=Mus musculus GN=Rpl12 PE=1 SV=2	24.2424	3	3	3	17.794	11.1255
True	P24369	Peptidyl-prolyl cis-trans isomerase B OS=Mus musculus GN=Ppib PE=1 SV=2	6.48148	2	3	2	23.699	11.1199
True	P15945	Kallikrein 1-related peptidase b5 OS=Mus musculus GN=Klk1b5 PE=2 SV=1	7.66284	1	2	1	28.729	11.0656
True	P58771	Tropomyosin alpha-1 chain OS=Mus musculus GN=Tpm1 PE=1 SV=1	4.57746	1	3	1	32.661	10.8393
True	P21107	Tropomyosin alpha-3 chain OS=Mus musculus GN=Tpm3 PE=1 SV=3	4.5614	1	3	1	32.974	10.8393
True	Q922R8	Protein disulfide-isomerase A6 OS=Mus musculus GN=Pdia6 PE=1 SV=3	6.81818	3	3	3	48.07	10.6449
True	P62908	40S ribosomal protein S3 OS=Mus musculus GN=Rps3 PE=1 SV=1	9.46502	2	3	2	26.657	10.6181
True	Q91WQ3	Tyrosine--tRNA ligase, cytoplasmic OS=Mus musculus GN=Yars PE=1 SV=3	8.71212	4	4	4	59.068	10.5525
True	P57780	Alpha-actinin-4 OS=Mus musculus GN=Actn4 PE=1 SV=1	1.64474	1	2	1	104.911	10.4441
True	Q7TPR4	Alpha-actinin-1 OS=Mus musculus GN=Actn1 PE=1 SV=1	1.68161	1	2	1	103.004	10.4441
True	Q9JI91	Alpha-actinin-2 OS=Mus musculus GN=Actn2 PE=1 SV=2	1.67785	1	2	1	103.768	10.4441
True	P68373	Tubulin alpha-1C chain OS=Mus musculus GN=Tuba1c PE=1 SV=1	4.89978	2	3	2	49.877	10.2165
True	P05214	Tubulin alpha-3 chain OS=Mus musculus GN=Tuba3a PE=1 SV=1	4.88889	2	3	2	49.928	10.2165
True	P05213	Tubulin alpha-1B chain OS=Mus musculus GN=Tuba1b PE=1 SV=2	4.87805	2	3	2	50.12	10.2165
True	P68369	Tubulin alpha-1A chain OS=Mus musculus GN=Tuba1a PE=1 SV=1	4.87805	2	3	2	50.104	10.2165
True	P35700	Peroxiredoxin-1 OS=Mus musculus GN=Prdx1 PE=1 SV=1	23.1156	3	3	3	22.162	9.90575
True	Q9D1P4	Cysteine and histidine-rich domain-containing protein 1 OS=Mus musculus GN=Chordc1 PE=1 SV=1	5.43807	1	2	1	37.327	9.80558
True	Q9D0R2	Threonine--tRNA ligase, cytoplasmic OS=Mus musculus GN=Tars PE=1 SV=2	4.84765	3	3	3	83.303	9.52943
True	P48036	Annexin A5 OS=Mus musculus GN=Anxa5 PE=1 SV=1	6.89655	2	3	2	35.73	9.40497
True	Q06890	Clusterin OS=Mus musculus GN=Clu PE=1 SV=1	8.25893	3	3	3	51.623	9.18646
True	Q78PY7	Staphylococcal nuclease domain-containing protein 1 OS=Mus musculus GN=Snd1 PE=1 SV=1	4.28571	3	3	3	102.025	9.03522
True	Q01768	Nucleoside diphosphate kinase B OS=Mus musculus GN=Nme2 PE=1 SV=1	20.3947	2	2	2	17.352	8.95123
True	Q93092	Transaldolase OS=Mus musculus GN=Taldo1 PE=1 SV=2	9.79228	3	3	3	37.363	8.68746
True	P62082	40S ribosomal protein S7 OS=Mus musculus GN=Rps7 PE=2 SV=1	17.5258	2	2	2	22.113	8.62931
True	P19157	Glutathione S-transferase P 1 OS=Mus musculus GN=Gstp1 PE=1 SV=2	9.52381	1	2	1	23.594	8.62784
True	P46425	Glutathione S-transferase P 2 OS=Mus musculus GN=Gstp2 PE=1 SV=2	9.52381	1	2	1	23.522	8.62784
True	Q9JKR6	Hypoxia up-regulated protein 1 OS=Mus musculus GN=Hyou1 PE=1 SV=1	3.6036	2	2	2	111.112	8.53978
True	P61028	Ras-related protein Rab-8B OS=Mus musculus GN=Rab8b PE=1 SV=1	16.4251	3	3	1	23.588	8.40654
True	Q9D1G1	Ras-related protein Rab-1B OS=Mus musculus GN=Rab1b PE=1 SV=1	14.9254	3	3	1	22.173	8.37942
True	P62821	Ras-related protein Rab-1A OS=Mus musculus GN=Rab1A PE=1 SV=3	14.6341	3	3	1	22.663	8.37942
True	P10605	Cathepsin B OS=Mus musculus GN=Ctsb PE=1 SV=2	9.14454	2	2	2	37.256	8.28688
True	P26645	Myristoylated alanine-rich C-kinase substrate OS=Mus musculus GN=Marcks PE=1 SV=2	10.356	2	2	2	29.644	8.21341
True	Q99KI0	Aconitate hydratase, mitochondrial OS=Mus musculus GN=Aco2 PE=1 SV=1	4.23077	3	3	3	85.41	8.19236
True	P58252	Elongation factor 2 OS=Mus musculus GN=Eef2 PE=1 SV=2	3.84615	3	3	3	95.253	8.10306
True	Q08731	Lithostathine-2 OS=Mus musculus GN=Reg2 PE=1 SV=1	9.82659	1	2	1	19.394	8.03982
True	Q9CYA0	Cysteine-rich with EGF-like domain protein 2 OS=Mus musculus GN=Creld2 PE=1 SV=1	3.71429	1	2	1	38.194	7.96908
True	P43137	Lithostathine-1 OS=Mus musculus GN=Reg1 PE=1 SV=1	17.5758	2	2	2	18.507	7.95724
True	Q9D7S7	60S ribosomal protein L22-like 1 OS=Mus musculus GN=Rpl22l1 PE=1 SV=1	9.83607	1	2	1	14.459	7.82828
True	Q6P8U6	Pancreatic triacylglycerol lipase OS=Mus musculus GN=Pnlip PE=1 SV=1	7.52688	2	2	2	51.395	7.79981
True	Q8JZQ9	Eukaryotic translation initiation factor 3 subunit B OS=Mus musculus GN=Eif3b PE=1 SV=1	2.86426	1	1	1	91.313	7.71756
True	P17182	Alpha-enolase OS=Mus musculus GN=Eno1 PE=1 SV=3	6.91244	2	2	2	47.111	7.71363
True	P68368	Tubulin alpha-4A chain OS=Mus musculus GN=Tuba4a PE=1 SV=1	2.67857	1	2	1	49.892	7.64205
True	Q9JJZ2	Tubulin alpha-8 chain OS=Mus musculus GN=Tuba8 PE=1 SV=1	2.67261	1	2	1	50.02	7.64205
True	Q03265	ATP synthase subunit alpha, mitochondrial OS=Mus musculus GN=Atp5a1 PE=1 SV=1	4.88246	2	2	2	59.716	7.5973
True	Q31125	Zinc transporter SLC39A7 OS=Mus musculus GN=Slc39a7 PE=1 SV=2	2.73109	1	2	1	50.625	7.53942
True	P11983	T-complex protein 1 subunit alpha OS=Mus musculus GN=Tcp1 PE=1 SV=3	2.15827	1	2	1	60.411	7.5024
True	P04117	Fatty acid-binding protein, adipocyte OS=Mus musculus GN=Fabp4 PE=1 SV=3	21.2121	2	2	2	14.641	7.46444
True	P63038	60 kDa heat shock protein, mitochondrial OS=Mus musculus GN=Hspd1 PE=1 SV=1	4.18848	2	2	2	60.917	7.42644
True	Q9QYB1	Chloride intracellular channel protein 4 OS=Mus musculus GN=Clic4 PE=1 SV=3	4.74308	1	2	1	28.711	7.35285
True	P26638	Serine--tRNA ligase, cytoplasmic OS=Mus musculus GN=Sars PE=1 SV=3	4.10156	2	3	2	58.352	7.35171
True	Q9CZU6	Citrate synthase, mitochondrial OS=Mus musculus GN=Cs PE=1 SV=1	6.46552	3	3	3	51.703	7.28581
True	P62242	40S ribosomal protein S8 OS=Mus musculus GN=Rps8 PE=1 SV=2	11.5385	2	2	2	24.19	7.24952
True	P27659	60S ribosomal protein L3 OS=Mus musculus GN=Rpl3 PE=1 SV=3	5.21092	2	2	2	46.081	7.05457
True	P62830	60S ribosomal protein L23 OS=Mus musculus GN=Rpl23 PE=1 SV=1	20	2	2	2	14.856	6.99309
True	Q8R081	Heterogeneous nuclear ribonucleoprotein L OS=Mus musculus GN=Hnrnpl PE=1 SV=2	5.46075	1	1	1	63.923	6.89028
True	Q91X72	Hemopexin OS=Mus musculus GN=Hpx PE=1 SV=2	6.08696	3	3	3	51.285	6.82087
True	P08228	Superoxide dismutase [Cu-Zn] OS=Mus musculus GN=Sod1 PE=1 SV=2	16.8831	2	3	2	15.933	6.77223
True	Q6ZWN5	40S ribosomal protein S9 OS=Mus musculus GN=Rps9 PE=1 SV=3	13.9175	4	4	4	22.578	6.607
True	Q9D958	Signal peptidase complex subunit 1 OS=Mus musculus GN=Spcs1 PE=2 SV=3	8.07453	2	2	2	18.174	6.5914
True	P99029	Peroxiredoxin-5, mitochondrial OS=Mus musculus GN=Prdx5 PE=1 SV=2	13.3333	2	2	2	21.884	6.57065
True	Q8BFR5	Elongation factor Tu, mitochondrial OS=Mus musculus GN=Tufm PE=1 SV=1	4.86726	2	2	2	49.477	6.5648
True	P05784	Keratin, type I cytoskeletal 18 OS=Mus musculus GN=Krt18 PE=1 SV=5	6.85579	2	2	2	47.509	6.54069
True	Q60668	Heterogeneous nuclear ribonucleoprotein D0 OS=Mus musculus GN=Hnrnpd PE=1 SV=2	6.76056	2	2	2	38.33	6.50294
True	P47758	Signal recognition particle receptor subunit beta OS=Mus musculus GN=Srprb PE=1 SV=1	7.80669	2	2	2	29.561	6.29485
True	P61222	ATP-binding cassette sub-family E member 1 OS=Mus musculus GN=Abce1 PE=1 SV=1	4.8414	3	3	3	67.271	6.23954
True	O88312	Anterior gradient protein 2 homolog OS=Mus musculus GN=Agr2 PE=1 SV=1	6.28571	1	2	1	19.908	6.17613
True	Q8K2B3	Succinate dehydrogenase [ubiquinone] flavoprotein subunit, mitochondrial OS=Mus musculus GN=Sdha PE=1 SV=1	3.31325	2	2	2	72.539	6.16454
True	Q9CQ52	Chymotrypsin-like elastase family member 3B OS=Mus musculus GN=Cela3b PE=1 SV=1	4.08922	1	2	1	28.886	6.11058
True	P63017	Heat shock cognate 71 kDa protein OS=Mus musculus GN=Hspa8 PE=1 SV=1	4.17957	2	2	2	70.827	6.0574
True	Q6ZWY3	40S ribosomal protein S27-like OS=Mus musculus GN=Rps27l PE=1 SV=3	13.0952	1	2	1	9.471	6.04922
True	Q99LF4	tRNA-splicing ligase RtcB homolog OS=Mus musculus GN=Rtcb PE=1 SV=1	4.15842	2	2	2	55.214	6.04685
True	Q9D0F3	Protein ERGIC-53 OS=Mus musculus GN=Lman1 PE=1 SV=1	3.86847	1	1	1	57.753	6.04056
True	Q61753	D-3-phosphoglycerate dehydrogenase OS=Mus musculus GN=Phgdh PE=1 SV=3	4.3152	2	2	2	56.549	5.99732
True	Q9CZ30	Obg-like ATPase 1 OS=Mus musculus GN=Ola1 PE=1 SV=1	4.79798	2	2	2	44.701	5.98084
True	Q78ZA7	Nucleosome assembly protein 1-like 4 OS=Mus musculus GN=Nap1l4 PE=1 SV=1	2.66667	1	2	1	42.653	5.97633
True	P28656	Nucleosome assembly protein 1-like 1 OS=Mus musculus GN=Nap1l1 PE=1 SV=2	2.55754	1	2	1	45.317	5.97633
True	P05064	Fructose-bisphosphate aldolase A OS=Mus musculus GN=Aldoa PE=1 SV=2	6.59341	2	2	2	39.331	5.93023
True	P62702	40S ribosomal protein S4, X isoform OS=Mus musculus GN=Rps4x PE=1 SV=2	9.12548	3	3	3	29.579	5.91326
True	Q91WJ8	Far upstream element-binding protein 1 OS=Mus musculus GN=Fubp1 PE=1 SV=1	4.30108	2	2	2	68.497	5.84341
True	Q8VEK3	Heterogeneous nuclear ribonucleoprotein U OS=Mus musculus GN=Hnrnpu PE=1 SV=1	2.625	2	2	2	87.863	5.8399
True	P16858	Glyceraldehyde-3-phosphate dehydrogenase OS=Mus musculus GN=Gapdh PE=1 SV=2	6.90691	2	2	2	35.787	5.79643
True	Q9EQU5	Protein SET OS=Mus musculus GN=Set PE=1 SV=1	7.95848	2	2	2	33.358	5.76961
True	O70251	Elongation factor 1-beta OS=Mus musculus GN=Eef1b PE=1 SV=5	6.66667	1	1	1	24.678	5.76113
True	Q9WVA4	Transgelin-2 OS=Mus musculus GN=Tagln2 PE=1 SV=4	12.5628	2	2	2	22.381	5.74494
True	Q5XJY5	Coatomer subunit delta OS=Mus musculus GN=Arcn1 PE=1 SV=2	4.30528	2	2	2	57.193	5.65118
True	Q99LB7	Sarcosine dehydrogenase, mitochondrial OS=Mus musculus GN=Sardh PE=1 SV=1	2.17628	2	2	2	101.618	5.63891
True	Q61990	Poly(rC)-binding protein 2 OS=Mus musculus GN=Pcbp2 PE=1 SV=1	5.24862	2	2	1	38.197	5.52832
True	P62259	14-3-3 protein epsilon OS=Mus musculus GN=Ywhae PE=1 SV=1	7.84314	2	2	2	29.155	5.5247
True	Q64433	10 kDa heat shock protein, mitochondrial OS=Mus musculus GN=Hspe1 PE=1 SV=2	23.5294	2	2	2	10.956	5.50383
True	P50247	Adenosylhomocysteinase OS=Mus musculus GN=Ahcy PE=1 SV=3	4.16667	2	2	2	47.657	5.50044
True	Q9ER72	Cysteine--tRNA ligase, cytoplasmic OS=Mus musculus GN=Cars PE=1 SV=2	2.52708	2	2	2	94.8	5.48092
True	P42932	T-complex protein 1 subunit theta OS=Mus musculus GN=Cct8 PE=1 SV=3	4.37956	2	2	2	59.518	5.4673
True	P14131	40S ribosomal protein S16 OS=Mus musculus GN=Rps16 PE=1 SV=4	7.53425	2	2	2	16.435	5.42642
True	P46460	Vesicle-fusing ATPase OS=Mus musculus GN=Nsf PE=1 SV=2	2.95699	2	2	2	82.561	5.39943
True	Q9CWF2	Tubulin beta-2B chain OS=Mus musculus GN=Tubb2b PE=1 SV=1	4.26966	2	2	2	49.921	5.35967
True	P68372	Tubulin beta-4B chain OS=Mus musculus GN=Tubb4b PE=1 SV=1	4.26966	2	2	2	49.799	5.35967
True	Q7TMM9	Tubulin beta-2A chain OS=Mus musculus GN=Tubb2a PE=1 SV=1	4.26966	2	2	2	49.875	5.35967
True	Q9D6F9	Tubulin beta-4A chain OS=Mus musculus GN=Tubb4a PE=1 SV=3	4.27928	2	2	2	49.554	5.35967
True	P99024	Tubulin beta-5 chain OS=Mus musculus GN=Tubb5 PE=1 SV=1	4.27928	2	2	2	49.639	5.35967
True	P14824	Annexin A6 OS=Mus musculus GN=Anxa6 PE=1 SV=3	2.97177	2	2	2	75.837	5.32933
True	Q9CR20	Immediate early response 3-interacting protein 1 OS=Mus musculus GN=Ier3ip1 PE=3 SV=1	24.3902	1	1	1	9.011	5.32444
True	Q6ZWU9	40S ribosomal protein S27 OS=Mus musculus GN=Rps27 PE=1 SV=3	13.0952	1	2	1	9.455	5.32419
True	P60335	Poly(rC)-binding protein 1 OS=Mus musculus GN=Pcbp1 PE=1 SV=1	5.33708	2	2	1	37.474	5.29393
True	P14148	60S ribosomal protein L7 OS=Mus musculus GN=Rpl7 PE=1 SV=2	7.03704	2	2	2	31.4	5.23182
True	Q9D6R2	Isocitrate dehydrogenase [NAD] subunit alpha, mitochondrial OS=Mus musculus GN=Idh3a PE=1 SV=1	5.19126	2	2	2	39.613	5.22616
True	Q61598	Rab GDP dissociation inhibitor beta OS=Mus musculus GN=Gdi2 PE=1 SV=1	4.49438	2	2	2	50.505	5.2244
True	P10852	4F2 cell-surface antigen heavy chain OS=Mus musculus GN=Slc3a2 PE=1 SV=1	3.80228	2	2	2	58.3	5.21286
True	P61620	Protein transport protein Sec61 subunit alpha isoform 1 OS=Mus musculus GN=Sec61a1 PE=1 SV=2	4.20168	2	2	2	52.231	5.18703
True	Q91WK2	Eukaryotic translation initiation factor 3 subunit H OS=Mus musculus GN=Eif3h PE=1 SV=1	5.39773	1	1	1	39.807	5.18147
True	Q8CGC7	Bifunctional glutamate/proline--tRNA ligase OS=Mus musculus GN=Eprs PE=1 SV=4	1.19048	1	1	1	169.972	5.17575
True	Q8BMA6	Signal recognition particle subunit SRP68 OS=Mus musculus GN=Srp68 PE=1 SV=2	3.2	2	2	2	70.53	5.1556
True	P62983	Ubiquitin-40S ribosomal protein S27a OS=Mus musculus GN=Rps27a PE=1 SV=2	10.2564	1	1	1	17.939	5.12113
True	P0CG50	Polyubiquitin-C OS=Mus musculus GN=Ubc PE=1 SV=2	19.6185	1	1	1	82.499	5.12113
True	P0CG49	Polyubiquitin-B OS=Mus musculus GN=Ubb PE=2 SV=1	20.9836	1	1	1	34.347	5.12113
True	P62984	Ubiquitin-60S ribosomal protein L40 OS=Mus musculus GN=Uba52 PE=1 SV=2	12.5	1	1	1	14.719	5.12113
True	P09411	Phosphoglycerate kinase 1 OS=Mus musculus GN=Pgk1 PE=1 SV=4	4.31655	1	1	1	44.522	5.06178
True	P09041	Phosphoglycerate kinase 2 OS=Mus musculus GN=Pgk2 PE=1 SV=4	4.31655	1	1	1	44.824	5.06178
True	O88569	Heterogeneous nuclear ribonucleoproteins A2/B1 OS=Mus musculus GN=Hnrnpa2b1 PE=1 SV=2	5.09915	2	2	2	37.38	5.05259
True	O54946	DnaJ homolog subfamily B member 6 OS=Mus musculus GN=Dnajb6 PE=1 SV=4	4.10959	1	1	1	39.783	5.00567
True	Q9QYI8	DnaJ homolog subfamily B member 7 OS=Mus musculus GN=Dnajb7 PE=2 SV=2	4.80769	1	1	1	35.605	5.00567
True	P19253	60S ribosomal protein L13a OS=Mus musculus GN=Rpl13a PE=1 SV=4	9.35961	2	2	2	23.449	4.9383
True	P63037	DnaJ homolog subfamily A member 1 OS=Mus musculus GN=Dnaja1 PE=1 SV=1	3.77834	1	1	1	44.839	4.88528
True	Q6ZPZ3	Zinc finger CCCH domain-containing protein 4 OS=Mus musculus GN=Zc3h4 PE=1 SV=2	1.45706	1	1	1	140.88	4.85522
True	Q8VCN5	Cystathionine gamma-lyase OS=Mus musculus GN=Cth PE=1 SV=1	4.27136	1	1	1	43.539	4.84548
True	Q8VBZ3	Cleft lip and palate transmembrane protein 1 homolog OS=Mus musculus GN=Clptm1 PE=1 SV=1	2.40964	1	1	1	75.243	4.83922
True	Q9Z1Q9	Valine--tRNA ligase OS=Mus musculus GN=Vars PE=1 SV=1	1.346	2	2	2	140.127	4.82525
True	P02104	Hemoglobin subunit epsilon-Y2 OS=Mus musculus GN=Hbb-y PE=1 SV=2	6.80272	1	2	1	16.126	4.82
True	O35945	Aldehyde dehydrogenase, cytosolic 1 OS=Mus musculus GN=Aldh1a7 PE=1 SV=1	3.39321	2	2	1	54.553	4.81449
True	P67778	Prohibitin OS=Mus musculus GN=Phb PE=1 SV=1	6.61765	2	2	2	29.802	4.80318
True	P60843	Eukaryotic initiation factor 4A-I OS=Mus musculus GN=Eif4a1 PE=1 SV=1	5.17241	2	2	2	46.125	4.78505
True	P10630	Eukaryotic initiation factor 4A-II OS=Mus musculus GN=Eif4a2 PE=1 SV=2	5.15971	2	2	2	46.373	4.78505
True	Q8VCT4	Carboxylesterase 1D OS=Mus musculus GN=Ces1d PE=1 SV=1	4.60177	2	2	2	61.749	4.75295
True	P25444	40S ribosomal protein S2 OS=Mus musculus GN=Rps2 PE=1 SV=3	6.48464	2	2	2	31.212	4.73731
True	P26043	Radixin OS=Mus musculus GN=Rdx PE=1 SV=3	3.08748	2	2	2	68.5	4.6993
True	P24549	Retinal dehydrogenase 1 OS=Mus musculus GN=Aldh1a1 PE=1 SV=5	3.39321	2	2	1	54.433	4.69272
True	Q61768	Kinesin-1 heavy chain OS=Mus musculus GN=Kif5b PE=1 SV=3	1.34995	1	1	1	109.484	4.56569
True	P62806	Histone H4 OS=Mus musculus GN=Hist1h4a PE=1 SV=2	17.4757	2	2	2	11.36	4.48838
True	Q9Z1Z0	General vesicular transport factor p115 OS=Mus musculus GN=Uso1 PE=1 SV=2	1.35558	1	1	1	106.917	4.42063
True	Q64213	Splicing factor 1 OS=Mus musculus GN=Sf1 PE=1 SV=6	1.99081	1	1	1	70.358	4.41093
True	P15532	Nucleoside diphosphate kinase A OS=Mus musculus GN=Nme1 PE=1 SV=1	11.1842	1	1	1	17.197	4.39922
True	P68510	14-3-3 protein eta OS=Mus musculus GN=Ywhah PE=1 SV=2	5.69106	1	1	1	28.194	4.39638
True	P61982	14-3-3 protein gamma OS=Mus musculus GN=Ywhag PE=1 SV=2	5.66802	1	1	1	28.285	4.36408
True	Q9D0E1	Heterogeneous nuclear ribonucleoprotein M OS=Mus musculus GN=Hnrnpm PE=1 SV=3	2.05761	1	1	1	77.597	4.35906
True	P62774	Myotrophin OS=Mus musculus GN=Mtpn PE=1 SV=2	14.4068	1	1	1	12.853	4.34568
True	Q6ZWX6	Eukaryotic translation initiation factor 2 subunit 1 OS=Mus musculus GN=Eif2s1 PE=1 SV=3	5.07937	2	2	2	36.085	4.3395
True	P00329	Alcohol dehydrogenase 1 OS=Mus musculus GN=Adh1 PE=1 SV=2	4.26667	1	1	1	39.746	4.30416
True	Q921F4	Heterogeneous nuclear ribonucleoprotein L-like OS=Mus musculus GN=Hnrnpll PE=1 SV=3	2.53807	1	1	1	64.084	4.28964
True	Q99KV1	DnaJ homolog subfamily B member 11 OS=Mus musculus GN=Dnajb11 PE=1 SV=1	3.91061	1	1	1	40.53	4.2683
True	Q8BGD9	Eukaryotic translation initiation factor 4B OS=Mus musculus GN=Eif4b PE=1 SV=1	2.45499	1	1	1	68.799	4.2665
True	P68040	Guanine nucleotide-binding protein subunit beta-2-like 1 OS=Mus musculus GN=Gnb2l1 PE=1 SV=3	5.04732	1	1	1	35.055	4.25041
True	Q8VIJ6	Splicing factor, proline- and glutamine-rich OS=Mus musculus GN=Sfpq PE=1 SV=1	2.14592	1	1	1	75.394	4.2282
True	P62962	Profilin-1 OS=Mus musculus GN=Pfn1 PE=1 SV=2	11.4286	1	1	1	14.948	4.20913
True	Q99MN1	Lysine--tRNA ligase OS=Mus musculus GN=Kars PE=1 SV=1	2.18487	1	1	1	67.796	4.07099
True	Q9D379	Epoxide hydrolase 1 OS=Mus musculus GN=Ephx1 PE=1 SV=2	3.95604	2	2	2	52.543	4.06349
True	Q8BMS1	Trifunctional enzyme subunit alpha, mitochondrial OS=Mus musculus GN=Hadha PE=1 SV=1	3.01442	2	2	2	82.617	4.04345
True	Q8VDM4	26S proteasome non-ATPase regulatory subunit 2 OS=Mus musculus GN=Psmd2 PE=1 SV=1	1.65198	1	1	1	100.139	4.03352
True	Q91X79	Chymotrypsin-like elastase family member 1 OS=Mus musculus GN=Cela1 PE=1 SV=1	5.6391	1	1	1	28.882	3.97967
True	P62748	Hippocalcin-like protein 1 OS=Mus musculus GN=Hpcal1 PE=1 SV=2	9.32642	2	2	2	22.324	3.96949
True	Q8BU14	Translocation protein SEC62 OS=Mus musculus GN=Sec62 PE=1 SV=1	3.01508	1	1	1	45.552	3.94645
True	P62855	40S ribosomal protein S26 OS=Mus musculus GN=Rps26 PE=1 SV=3	13.0435	1	1	1	13.007	3.93223
True	Q62425	Cytochrome c oxidase subunit NDUFA4 OS=Mus musculus GN=Ndufa4 PE=1 SV=2	14.6341	1	1	1	9.321	3.87065
True	Q9D1M0	Protein SEC13 homolog OS=Mus musculus GN=Sec13 PE=1 SV=3	3.72671	1	1	1	35.543	3.86927
True	Q6P5E4	UDP-glucose:glycoprotein glucosyltransferase 1 OS=Mus musculus GN=Uggt1 PE=1 SV=4	0.902643	1	1	1	176.323	3.80817
True	Q8QZT1	Acetyl-CoA acetyltransferase, mitochondrial OS=Mus musculus GN=Acat1 PE=1 SV=1	2.83019	1	1	1	44.787	3.80394
True	Q61081	Hsp90 co-chaperone Cdc37 OS=Mus musculus GN=Cdc37 PE=1 SV=1	4.48549	1	1	1	44.565	3.80296
True	P09405	Nucleolin OS=Mus musculus GN=Ncl PE=1 SV=2	1.9802	1	1	1	76.677	3.79743
True	Q922D8	C-1-tetrahydrofolate synthase, cytoplasmic OS=Mus musculus GN=Mthfd1 PE=1 SV=4	1.71123	1	1	1	101.136	3.79596
True	P35980	60S ribosomal protein L18 OS=Mus musculus GN=Rpl18 PE=1 SV=3	6.91489	1	1	1	21.631	3.76605
True	P68037	Ubiquitin-conjugating enzyme E2 L3 OS=Mus musculus GN=Ube2l3 PE=1 SV=1	9.74026	1	1	1	17.85	3.75976
True	P67984	60S ribosomal protein L22 OS=Mus musculus GN=Rpl22 PE=1 SV=2	10.1562	1	1	1	14.75	3.68928
True	P60904	DnaJ homolog subfamily C member 5 OS=Mus musculus GN=Dnajc5 PE=1 SV=1	7.57576	1	1	1	22.086	3.64341
True	Q8BH04	Phosphoenolpyruvate carboxykinase [GTP], mitochondrial OS=Mus musculus GN=Pck2 PE=1 SV=1	2.03125	1	1	1	70.482	3.60456
True	Q01853	Transitional endoplasmic reticulum ATPase OS=Mus musculus GN=Vcp PE=1 SV=4	1.6129	1	1	1	89.266	3.56432
True	Q9CR50	RING finger and CHY zinc finger domain-containing protein 1 OS=Mus musculus GN=Rchy1 PE=1 SV=1	4.98084	1	1	1	29.994	3.54072
True	O35381	Acidic leucine-rich nuclear phosphoprotein 32 family member A OS=Mus musculus GN=Anp32a PE=1 SV=1	4.45344	1	1	1	28.52	3.52632
True	Q64G17	Putative acidic leucine-rich nuclear phosphoprotein 32 family member C OS=Mus musculus GN=Anp32c PE=2 SV=3	8.94309	1	1	1	14.057	3.52632
True	P51410	60S ribosomal protein L9 OS=Mus musculus GN=Rpl9 PE=1 SV=2	6.25	1	1	1	21.868	3.48491
True	P62204	Calmodulin OS=Mus musculus GN=Calm1 PE=1 SV=2	7.38255	1	1	1	16.827	3.47332
True	Q9D6P8	Calmodulin-like protein 3 OS=Mus musculus GN=Calml3 PE=2 SV=1	7.38255	1	1	1	16.691	3.47332
True	P26039	Talin-1 OS=Mus musculus GN=Tln1 PE=1 SV=2	0.472255	1	1	1	269.653	3.47105
True	P08207	Protein S100-A10 OS=Mus musculus GN=S100a10 PE=1 SV=2	17.5258	1	1	1	11.179	3.4674
True	P17156	Heat shock-related 70 kDa protein 2 OS=Mus musculus GN=Hspa2 PE=1 SV=2	2.52765	1	1	1	69.599	3.46087
True	Q9D8E6	60S ribosomal protein L4 OS=Mus musculus GN=Rpl4 PE=1 SV=3	3.34129	1	1	1	47.124	3.39534
True	Q922H4	Mannose-1-phosphate guanyltransferase alpha OS=Mus musculus GN=Gmppa PE=1 SV=1	3.33333	1	1	1	46.215	3.39483
True	P81117	Nucleobindin-2 OS=Mus musculus GN=Nucb2 PE=1 SV=2	2.61905	1	1	1	50.273	3.3656
True	Q8BK63	Casein kinase I isoform alpha OS=Mus musculus GN=Csnk1a1 PE=1 SV=2	6.23145	1	1	1	38.89	3.36531
True	P70349	Histidine triad nucleotide-binding protein 1 OS=Mus musculus GN=Hint1 PE=1 SV=3	11.1111	1	1	1	13.768	3.36236
True	P22599	Alpha-1-antitrypsin 1-2 OS=Mus musculus GN=Serpina1b PE=1 SV=2	2.17918	1	1	1	45.946	3.35711
True	Q00898	Alpha-1-antitrypsin 1-5 OS=Mus musculus GN=Serpina1e PE=1 SV=1	2.17918	1	1	1	45.862	3.35711
True	Q00896	Alpha-1-antitrypsin 1-3 OS=Mus musculus GN=Serpina1c PE=1 SV=2	2.18447	1	1	1	45.794	3.35711
True	P07758	Alpha-1-antitrypsin 1-1 OS=Mus musculus GN=Serpina1a PE=1 SV=4	2.17918	1	1	1	45.974	3.35711
True	Q00897	Alpha-1-antitrypsin 1-4 OS=Mus musculus GN=Serpina1d PE=1 SV=1	2.17918	1	1	1	45.969	3.35711
True	P00493	Hypoxanthine-guanine phosphoribosyltransferase OS=Mus musculus GN=Hprt1 PE=1 SV=3	5.9633	1	1	1	24.555	3.34743
True	P17751	Triosephosphate isomerase OS=Mus musculus GN=Tpi1 PE=1 SV=4	4.34783	1	1	1	32.171	3.34127
True	P80314	T-complex protein 1 subunit beta OS=Mus musculus GN=Cct2 PE=1 SV=4	2.24299	1	1	1	57.441	3.33674
True	Q9CW03	Structural maintenance of chromosomes protein 3 OS=Mus musculus GN=Smc3 PE=1 SV=2	1.72555	1	1	1	141.468	3.31529
True	Q8BWY3	Eukaryotic peptide chain release factor subunit 1 OS=Mus musculus GN=Etf1 PE=1 SV=4	2.51716	1	1	1	49	3.30908
True	Q64475	Histone H2B type 1-B OS=Mus musculus GN=Hist1h2bb PE=1 SV=3	7.14286	1	2	1	13.944	3.27985
True	Q64524	Histone H2B type 2-E OS=Mus musculus GN=Hist2h2be PE=1 SV=3	7.14286	1	2	1	13.985	3.27985
True	Q6ZWY9	Histone H2B type 1-C/E/G OS=Mus musculus GN=Hist1h2bc PE=1 SV=3	7.14286	1	2	1	13.898	3.27985
True	Q8CGP1	Histone H2B type 1-K OS=Mus musculus GN=Hist1h2bk PE=1 SV=3	7.14286	1	2	1	13.912	3.27985
True	Q9D2U9	Histone H2B type 3-A OS=Mus musculus GN=Hist3h2ba PE=1 SV=3	7.14286	1	2	1	13.986	3.27985
True	Q8CGP2	Histone H2B type 1-P OS=Mus musculus GN=Hist1h2bp PE=1 SV=3	7.14286	1	2	1	13.984	3.27985
True	P70696	Histone H2B type 1-A OS=Mus musculus GN=Hist1h2ba PE=1 SV=3	7.08661	1	2	1	14.228	3.27985
True	Q8CGP0	Histone H2B type 3-B OS=Mus musculus GN=Hist3h2bb PE=1 SV=3	7.14286	1	2	1	13.9	3.27985
True	Q64478	Histone H2B type 1-H OS=Mus musculus GN=Hist1h2bh PE=1 SV=3	7.14286	1	2	1	13.912	3.27985
True	P10853	Histone H2B type 1-F/J/L OS=Mus musculus GN=Hist1h2bf PE=1 SV=2	7.14286	1	2	1	13.928	3.27985
True	Q64525	Histone H2B type 2-B OS=Mus musculus GN=Hist2h2bb PE=1 SV=3	7.14286	1	2	1	13.912	3.27985
True	P10854	Histone H2B type 1-M OS=Mus musculus GN=Hist1h2bm PE=1 SV=2	7.14286	1	2	1	13.928	3.27985
True	Q9JIF7	Coatomer subunit beta OS=Mus musculus GN=Copb1 PE=1 SV=1	1.36411	1	1	1	106.998	3.25978
True	Q9JII6	Alcohol dehydrogenase [NADP(+)] OS=Mus musculus GN=Akr1a1 PE=1 SV=3	4	1	1	1	36.564	3.25926
True	Q8BP47	Asparagine--tRNA ligase, cytoplasmic OS=Mus musculus GN=Nars PE=1 SV=2	1.9678	1	1	1	64.238	3.25244
True	Q3UPL0	Protein transport protein Sec31A OS=Mus musculus GN=Sec31a PE=1 SV=2	0.894309	1	1	1	133.486	3.238
True	Q8R2E9	ERO1-like protein beta OS=Mus musculus GN=Ero1b PE=1 SV=1	2.56959	1	1	1	53.484	3.23515
True	P63028	Translationally-controlled tumor protein OS=Mus musculus GN=Tpt1 PE=1 SV=1	7.55814	1	1	1	19.45	3.22889
True	P29595	NEDD8 OS=Mus musculus GN=Nedd8 PE=1 SV=2	17.284	1	1	1	8.967	3.2229
True	O08749	Dihydrolipoyl dehydrogenase, mitochondrial OS=Mus musculus GN=Dld PE=1 SV=2	2.35756	1	1	1	54.238	3.2221
True	Q9QYC0	Alpha-adducin OS=Mus musculus GN=Add1 PE=1 SV=2	2.04082	1	1	1	80.596	3.19049
True	Q9JJU8	SH3 domain-binding glutamic acid-rich-like protein OS=Mus musculus GN=Sh3bgrl PE=1 SV=1	11.4035	1	1	1	12.803	3.18225
True	Q9D8B4	NADH dehydrogenase [ubiquinone] 1 alpha subcomplex subunit 11 OS=Mus musculus GN=Ndufa11 PE=1 SV=2	7.80142	1	1	1	14.972	3.17636
True	Q99LW6	YY1-associated factor 2 OS=Mus musculus GN=Yaf2 PE=1 SV=1	13.4078	1	1	1	19.643	3.17452
True	Q60864	Stress-induced-phosphoprotein 1 OS=Mus musculus GN=Stip1 PE=1 SV=1	2.39411	1	1	1	62.542	3.16435
True	Q8BFZ3	Beta-actin-like protein 2 OS=Mus musculus GN=Actbl2 PE=1 SV=1	4.25532	1	1	1	41.977	3.1547
True	P70333	Heterogeneous nuclear ribonucleoprotein H2 OS=Mus musculus GN=Hnrnph2 PE=1 SV=1	2.22717	1	1	1	49.248	3.13037
True	O35737	Heterogeneous nuclear ribonucleoprotein H OS=Mus musculus GN=Hnrnph1 PE=1 SV=3	2.22717	1	1	1	49.168	3.13037
True	Q9Z2X1	Heterogeneous nuclear ribonucleoprotein F OS=Mus musculus GN=Hnrnpf PE=1 SV=3	2.40964	1	1	1	45.701	3.13037
True	P05202	Aspartate aminotransferase, mitochondrial OS=Mus musculus GN=Got2 PE=1 SV=1	3.48837	1	1	1	47.381	3.12987
True	Q63836	Selenium-binding protein 2 OS=Mus musculus GN=Selenbp2 PE=1 SV=2	2.33051	1	1	1	52.576	3.12753
True	P17563	Selenium-binding protein 1 OS=Mus musculus GN=Selenbp1 PE=1 SV=2	2.33051	1	1	1	52.48	3.12753
True	Q9Z204	Heterogeneous nuclear ribonucleoproteins C1/C2 OS=Mus musculus GN=Hnrnpc PE=1 SV=1	3.19489	1	1	1	34.364	3.12682
True	P14115	60S ribosomal protein L27a OS=Mus musculus GN=Rpl27a PE=1 SV=5	8.10811	1	1	1	16.595	3.11696
True	Q61249	Immunoglobulin-binding protein 1 OS=Mus musculus GN=Igbp1 PE=1 SV=1	5.29412	1	1	1	38.947	3.09665
True	P62754	40S ribosomal protein S6 OS=Mus musculus GN=Rps6 PE=1 SV=1	4.81928	1	1	1	28.663	3.09631
True	Q91VI7	Ribonuclease inhibitor OS=Mus musculus GN=Rnh1 PE=1 SV=1	2.63158	1	1	1	49.784	3.09321
True	P28271	Cytoplasmic aconitate hydratase OS=Mus musculus GN=Aco1 PE=1 SV=3	1.34983	1	1	1	98.063	3.08162
True	Q99020	Heterogeneous nuclear ribonucleoprotein A/B OS=Mus musculus GN=Hnrnpab PE=1 SV=1	3.50877	1	1	1	30.812	3.07602
True	Q9Z130	Heterogeneous nuclear ribonucleoprotein D-like OS=Mus musculus GN=Hnrnpdl PE=1 SV=1	3.32226	1	1	1	33.538	3.07602
True	P62852	40S ribosomal protein S25 OS=Mus musculus GN=Rps25 PE=1 SV=1	7.2	1	1	1	13.734	3.05553
True	Q6ZQ38	Cullin-associated NEDD8-dissociated protein 1 OS=Mus musculus GN=Cand1 PE=1 SV=2	0.97561	1	1	1	136.245	3.0497
True	P14206	40S ribosomal protein SA OS=Mus musculus GN=Rpsa PE=1 SV=4	3.72881	1	1	1	32.817	3.0487
True	Q3UZ39	Leucine-rich repeat flightless-interacting protein 1 OS=Mus musculus GN=Lrrfip1 PE=1 SV=2	2.33196	1	1	1	79.201	3.01103
True	Q62095	ATP-dependent RNA helicase DDX3Y OS=Mus musculus GN=Ddx3y PE=1 SV=2	1.82371	1	1	1	73.382	3.00334
True	Q62167	ATP-dependent RNA helicase DDX3X OS=Mus musculus GN=Ddx3x PE=1 SV=3	1.81269	1	1	1	73.056	3.00334
True	P16381	Putative ATP-dependent RNA helicase Pl10 OS=Mus musculus GN=D1Pas1 PE=1 SV=1	1.81818	1	1	1	73.095	3.00334
True	P06151	L-lactate dehydrogenase A chain OS=Mus musculus GN=Ldha PE=1 SV=3	4.81928	1	1	1	36.475	2.99586
True	Q8BJU0	Small glutamine-rich tetratricopeptide repeat-containing protein alpha OS=Mus musculus GN=Sgta PE=1 SV=2	4.12698	1	1	1	34.301	2.98602
True	P14427	H-2 class I histocompatibility antigen, D-P alpha chain OS=Mus musculus GN=H2-D1 PE=1 SV=1	2.44565	1	1	1	41.316	2.97745
True	P14431	H-2 class I histocompatibility antigen, Q9 alpha chain (Fragment) OS=Mus musculus GN=H2-Q9 PE=3 SV=1	4.5	1	1	1	23.01	2.97745
True	P01897	H-2 class I histocompatibility antigen, L-D alpha chain OS=Mus musculus GN=H2-L PE=1 SV=2	2.48619	1	1	1	40.685	2.97745
True	P14426	H-2 class I histocompatibility antigen, D-K alpha chain OS=Mus musculus GN=H2-D1 PE=1 SV=1	2.48619	1	1	1	40.594	2.97745
True	P01901	H-2 class I histocompatibility antigen, K-B alpha chain OS=Mus musculus GN=H2-K1 PE=1 SV=1	2.43902	1	1	1	41.276	2.97745
True	P14430	H-2 class I histocompatibility antigen, Q8 alpha chain OS=Mus musculus GN=H2-Q8 PE=3 SV=1	2.76074	1	1	1	37.387	2.97745
True	P01899	H-2 class I histocompatibility antigen, D-B alpha chain OS=Mus musculus GN=H2-D1 PE=1 SV=2	2.48619	1	1	1	40.81	2.97745
True	P14429	H-2 class I histocompatibility antigen, Q7 alpha chain OS=Mus musculus GN=H2-Q7 PE=1 SV=1	2.69461	1	1	1	37.9	2.97745
True	P01900	H-2 class I histocompatibility antigen, D-D alpha chain OS=Mus musculus GN=H2-D1 PE=1 SV=1	2.46575	1	1	1	41.084	2.97745
True	P03991	H-2 class I histocompatibility antigen, K-W28 alpha chain OS=Mus musculus GN=H2-K1 PE=1 SV=2	2.44565	1	1	1	41.078	2.97745
True	P04223	H-2 class I histocompatibility antigen, K-K alpha chain OS=Mus musculus GN=H2-K1 PE=1 SV=1	2.43902	1	1	1	41.62	2.97745
True	P14428	H-2 class I histocompatibility antigen, K-Q alpha chain (Fragment) OS=Mus musculus GN=H2-K1 PE=1 SV=1	2.7439	1	1	1	36.832	2.97745
True	P06339	H-2 class I histocompatibility antigen, D-37 alpha chain OS=Mus musculus GN=H2-T23 PE=1 SV=1	2.52101	1	1	1	40.849	2.97745
True	Q8VCT3	Aminopeptidase B OS=Mus musculus GN=Rnpep PE=1 SV=2	1.84615	1	1	1	72.37	2.97239
True	Q68FD5	Clathrin heavy chain 1 OS=Mus musculus GN=Cltc PE=1 SV=3	0.656716	1	1	1	191.435	2.96808
True	Q6IFZ6	Keratin, type II cytoskeletal 1b OS=Mus musculus GN=Krt77 PE=1 SV=1	1.57343	1	1	1	61.322	2.96552
True	P11679	Keratin, type II cytoskeletal 8 OS=Mus musculus GN=Krt8 PE=1 SV=4	1.83673	1	1	1	54.531	2.96552
True	Q922U2	Keratin, type II cytoskeletal 5 OS=Mus musculus GN=Krt5 PE=1 SV=1	1.55172	1	1	1	61.729	2.96552
True	Q8VED5	Keratin, type II cytoskeletal 79 OS=Mus musculus GN=Krt79 PE=1 SV=2	1.69492	1	1	1	57.517	2.96552
True	P68254	14-3-3 protein theta OS=Mus musculus GN=Ywhaq PE=1 SV=1	4.4898	1	1	1	27.761	2.94066
True	P61211	ADP-ribosylation factor-like protein 1 OS=Mus musculus GN=Arl1 PE=1 SV=1	6.07735	1	1	1	20.398	2.93993
True	Q6W8Q3	Purkinje cell protein 4-like protein 1 OS=Mus musculus GN=Pcp4l1 PE=1 SV=1	20.5882	1	1	1	7.498	2.92651
True	P10649	Glutathione S-transferase Mu 1 OS=Mus musculus GN=Gstm1 PE=1 SV=2	5.04587	1	1	1	25.953	2.92217
True	Q9CPU0	Lactoylglutathione lyase OS=Mus musculus GN=Glo1 PE=1 SV=3	4.34783	1	1	1	20.796	2.91897
True	Q64442	Sorbitol dehydrogenase OS=Mus musculus GN=Sord PE=1 SV=3	2.52101	1	1	1	38.225	2.91692
True	Q9JM76	Actin-related protein 2/3 complex subunit 3 OS=Mus musculus GN=Arpc3 PE=1 SV=3	6.17978	1	1	1	20.511	2.90717
True	Q91YW3	DnaJ homolog subfamily C member 3 OS=Mus musculus GN=Dnajc3 PE=1 SV=1	1.78571	1	1	1	57.428	2.89946
True	P07759	Serine protease inhibitor A3K OS=Mus musculus GN=Serpina3k PE=1 SV=2	2.39234	1	1	1	46.85	2.88869
True	Q9DCX2	ATP synthase subunit d, mitochondrial OS=Mus musculus GN=Atp5h PE=1 SV=3	8.69565	1	1	1	18.738	2.88849
True	Q00623	Apolipoprotein A-I OS=Mus musculus GN=Apoa1 PE=1 SV=2	3.40909	1	1	1	30.597	2.85468
True	O54774	AP-3 complex subunit delta-1 OS=Mus musculus GN=Ap3d1 PE=1 SV=1	0.917431	1	1	1	134.996	2.85047
True	P08003	Protein disulfide-isomerase A4 OS=Mus musculus GN=Pdia4 PE=1 SV=3	3.1348	1	2	1	71.938	2.84469
True	P19536	Cytochrome c oxidase subunit 5B, mitochondrial OS=Mus musculus GN=Cox5b PE=1 SV=1	9.375	1	1	1	13.804	2.84446
True	Q9ERD7	Tubulin beta-3 chain OS=Mus musculus GN=Tubb3 PE=1 SV=1	2.22222	1	1	1	50.386	2.84087
True	A2AQ07	Tubulin beta-1 chain OS=Mus musculus GN=Tubb1 PE=1 SV=1	2.21729	1	1	1	50.409	2.84087
True	Q922F4	Tubulin beta-6 chain OS=Mus musculus GN=Tubb6 PE=1 SV=1	2.23714	1	1	1	50.058	2.84087
True	Q9D733	Pancreatic secretory granule membrane major glycoprotein GP2 OS=Mus musculus GN=Gp2 PE=1 SV=3	1.88324	1	1	1	59.115	2.8407
True	P32067	Lupus La protein homolog OS=Mus musculus GN=Ssb PE=1 SV=1	2.6506	1	1	1	47.727	2.84058
True	P61458	Pterin-4-alpha-carbinolamine dehydratase OS=Mus musculus GN=Pcbd1 PE=1 SV=2	9.61538	1	1	1	11.978	2.84052
True	P37804	Transgelin OS=Mus musculus GN=Tagln PE=1 SV=3	5.47264	1	1	1	22.561	2.82367
True	P58389	Serine/threonine-protein phosphatase 2A activator OS=Mus musculus GN=Ppp2r4 PE=1 SV=1	3.09598	1	1	1	36.687	2.81683
True	Q9CX34	Protein SGT1 homolog OS=Mus musculus GN=Sugt1 PE=1 SV=3	3.27381	1	1	1	38.135	2.81285
True	Q8BPB0	MOB kinase activator 1B OS=Mus musculus GN=Mob1b PE=1 SV=3	5.09259	1	1	1	25.075	2.80472
True	Q921Y0	MOB kinase activator 1A OS=Mus musculus GN=Mob1a PE=2 SV=3	5.09259	1	1	1	25.064	2.80472
True	P45878	Peptidyl-prolyl cis-trans isomerase FKBP2 OS=Mus musculus GN=Fkbp2 PE=1 SV=1	8.57143	1	1	1	15.334	2.79619
True	Q8K4F5	Alpha/beta hydrolase domain-containing protein 11 OS=Mus musculus GN=Abhd11 PE=1 SV=1	3.90879	1	1	1	33.54	2.79483
True	Q6ZWV7	60S ribosomal protein L35 OS=Mus musculus GN=Rpl35 PE=1 SV=1	8.13008	1	1	1	14.544	2.79401
True	Q9D1J3	SAP domain-containing ribonucleoprotein OS=Mus musculus GN=Sarnp PE=1 SV=3	4.7619	1	1	1	23.518	2.79314
True	Q05816	Fatty acid-binding protein, epidermal OS=Mus musculus GN=Fabp5 PE=1 SV=3	6.66667	1	1	1	15.127	2.79211
True	P70202	Latexin OS=Mus musculus GN=Lxn PE=1 SV=2	4.05405	1	1	1	25.476	2.78164
True	Q8R1B4	Eukaryotic translation initiation factor 3 subunit C OS=Mus musculus GN=Eif3c PE=1 SV=1	1.09769	1	1	1	105.465	2.77751
True	Q80WJ7	Protein LYRIC OS=Mus musculus GN=Mtdh PE=1 SV=1	2.07254	1	1	1	63.808	2.76365
True	Q9CY64	Biliverdin reductase A OS=Mus musculus GN=Blvra PE=1 SV=1	3.38983	1	1	1	33.504	2.75425
True	P41216	Long-chain-fatty-acid--CoA ligase 1 OS=Mus musculus GN=Acsl1 PE=1 SV=2	1.71674	1	1	1	77.901	2.73566
True	Q9QZE5	Coatomer subunit gamma-1 OS=Mus musculus GN=Copg1 PE=1 SV=1	1.14416	1	1	1	97.45	2.72097
True	P45952	Medium-chain specific acyl-CoA dehydrogenase, mitochondrial OS=Mus musculus GN=Acadm PE=1 SV=1	2.85036	1	1	1	46.452	2.71817
True	P23953	Carboxylesterase 1C OS=Mus musculus GN=Ces1c PE=1 SV=4	1.62455	1	1	1	61.017	2.7117
True	Q8VCC2	Liver carboxylesterase 1 OS=Mus musculus GN=Ces1 PE=1 SV=1	1.59292	1	1	1	62.64	2.7117
True	P43277	Histone H1.3 OS=Mus musculus GN=Hist1h1d PE=1 SV=2	5.42986	1	1	1	22.086	2.68987
True	P15864	Histone H1.2 OS=Mus musculus GN=Hist1h1c PE=1 SV=2	5.66038	1	1	1	21.254	2.68987
True	O89086	RNA-binding protein 3 OS=Mus musculus GN=Rbm3 PE=1 SV=1	7.18954	1	1	1	16.595	2.6895
True	P61358	60S ribosomal protein L27 OS=Mus musculus GN=Rpl27 PE=1 SV=2	6.61765	1	1	1	15.788	2.67519
True	Q8C1A5	Thimet oligopeptidase OS=Mus musculus GN=Thop1 PE=1 SV=1	1.4556	1	1	1	77.976	2.66555
True	P51150	Ras-related protein Rab-7a OS=Mus musculus GN=Rab7a PE=1 SV=2	5.31401	1	1	1	23.475	2.65392
True	P30416	Peptidyl-prolyl cis-trans isomerase FKBP4 OS=Mus musculus GN=Fkbp4 PE=1 SV=5	2.18341	1	1	1	51.54	2.64992
True	P61804	Dolichyl-diphosphooligosaccharide--protein glycosyltransferase subunit DAD1 OS=Mus musculus GN=Dad1 PE=1 SV=3	8.84956	1	1	1	12.489	2.64445
True	P26339	Chromogranin-A OS=Mus musculus GN=Chga PE=1 SV=1	2.37581	1	1	1	51.758	2.63344
True	O35685	Nuclear migration protein nudC OS=Mus musculus GN=Nudc PE=1 SV=1	2.71084	1	1	1	38.334	2.63295
True	P50580	Proliferation-associated protein 2G4 OS=Mus musculus GN=Pa2g4 PE=1 SV=3	2.79188	1	1	1	43.671	2.60267
True	P60867	40S ribosomal protein S20 OS=Mus musculus GN=Rps20 PE=1 SV=1	10.084	1	1	1	13.364	2.5902
True	Q99P72	Reticulon-4 OS=Mus musculus GN=Rtn4 PE=1 SV=2	1.11876	1	1	1	126.535	2.58226
True	P59279	Ras-related protein Rab-2B OS=Mus musculus GN=Rab2b PE=1 SV=1	5.09259	1	1	1	24.183	2.57245
True	P53994	Ras-related protein Rab-2A OS=Mus musculus GN=Rab2a PE=1 SV=1	5.18868	1	1	1	23.533	2.57245
True	P34884	Macrophage migration inhibitory factor OS=Mus musculus GN=Mif PE=1 SV=2	7.82609	1	1	1	12.496	2.5532
True	P16332	Methylmalonyl-CoA mutase, mitochondrial OS=Mus musculus GN=Mut PE=1 SV=2	1.3369	1	1	1	82.792	2.53969
True	P48758	Carbonyl reductase [NADPH] 1 OS=Mus musculus GN=Cbr1 PE=1 SV=3	3.2491	1	1	1	30.622	2.5346
True	Q8R050	Eukaryotic peptide chain release factor GTP-binding subunit ERF3A OS=Mus musculus GN=Gspt1 PE=1 SV=2	1.57233	1	1	1	68.582	2.53112
True	Q9Z110	Delta-1-pyrroline-5-carboxylate synthase OS=Mus musculus GN=Aldh18a1 PE=1 SV=2	1.00629	1	1	1	87.212	2.52877
True	Q62093	Serine/arginine-rich splicing factor 2 OS=Mus musculus GN=Srsf2 PE=1 SV=4	3.61991	1	1	1	25.461	2.5036
True	P32233	Developmentally-regulated GTP-binding protein 1 OS=Mus musculus GN=Drg1 PE=1 SV=1	2.99728	1	1	1	40.487	2.47953
True	Q62465	Synaptic vesicle membrane protein VAT-1 homolog OS=Mus musculus GN=Vat1 PE=1 SV=3	2.21675	1	1	1	43.069	2.47884
True	O09117	Synaptophysin-like protein 1 OS=Mus musculus GN=Sypl1 PE=1 SV=2	3.44828	1	1	1	28.881	2.47859
True	P00920	Carbonic anhydrase 2 OS=Mus musculus GN=Ca2 PE=1 SV=4	3.46154	1	1	1	29.015	2.47104
True	Q99K85	Phosphoserine aminotransferase OS=Mus musculus GN=Psat1 PE=1 SV=1	2.7027	1	1	1	40.447	2.46998
True	Q8BGQ7	Alanine--tRNA ligase, cytoplasmic OS=Mus musculus GN=Aars PE=1 SV=1	1.13636	1	1	1	106.841	2.46665
True	Q9DB16	Calcium-binding protein 39-like OS=Mus musculus GN=Cab39l PE=1 SV=3	2.67062	1	1	1	39.081	2.45925
True	Q06138	Calcium-binding protein 39 OS=Mus musculus GN=Cab39 PE=1 SV=2	2.6393	1	1	1	39.818	2.45925
True	Q3UBX0	Transmembrane protein 109 OS=Mus musculus GN=Tmem109 PE=1 SV=2	4.93827	1	1	1	26.289	2.4569
True	Q99LM2	CDK5 regulatory subunit-associated protein 3 OS=Mus musculus GN=Cdk5rap3 PE=1 SV=1	1.59046	1	1	1	56.955	2.4384
True	Q9CQQ7	ATP synthase F(0) complex subunit B1, mitochondrial OS=Mus musculus GN=Atp5f1 PE=1 SV=1	3.125	1	1	1	28.93	2.43301
True	Q8VDW0	ATP-dependent RNA helicase DDX39A OS=Mus musculus GN=Ddx39a PE=1 SV=1	1.87354	1	1	1	49.036	2.42042
True	Q9Z1N5	Spliceosome RNA helicase Ddx39b OS=Mus musculus GN=Ddx39b PE=1 SV=1	1.86916	1	1	1	49.004	2.42042
True	Q91VR5	ATP-dependent RNA helicase DDX1 OS=Mus musculus GN=Ddx1 PE=1 SV=1	1.35135	1	1	1	82.448	2.41909
True	Q9Z0N1	Eukaryotic translation initiation factor 2 subunit 3, X-linked OS=Mus musculus GN=Eif2s3x PE=1 SV=2	2.33051	1	1	1	51.033	2.41508
True	Q76MZ3	Serine/threonine-protein phosphatase 2A 65 kDa regulatory subunit A alpha isoform OS=Mus musculus GN=Ppp2r1a PE=1 SV=3	1.69779	1	1	1	65.281	2.41277
True	Q9CQS8	Protein transport protein Sec61 subunit beta OS=Mus musculus GN=Sec61b PE=1 SV=3	10.4167	1	1	1	9.952	2.40826
True	Q62159	Rho-related GTP-binding protein RhoC OS=Mus musculus GN=Rhoc PE=1 SV=2	5.69948	1	1	1	21.992	2.39661
True	Q9QUI0	Transforming protein RhoA OS=Mus musculus GN=Rhoa PE=1 SV=1	5.69948	1	1	1	21.768	2.39661
True	Q99L47	Hsc70-interacting protein OS=Mus musculus GN=St13 PE=1 SV=1	2.69542	1	1	1	41.629	2.36066
True	P28654	Decorin OS=Mus musculus GN=Dcn PE=1 SV=1	3.10734	1	1	1	39.784	2.34934
True	Q6IRU5	Clathrin light chain B OS=Mus musculus GN=Cltb PE=1 SV=1	4.36681	1	1	1	25.156	2.34624
True	P46978	Dolichyl-diphosphooligosaccharide--protein glycosyltransferase subunit STT3A OS=Mus musculus GN=Stt3a PE=1 SV=1	1.2766	1	1	1	80.545	2.34201
True	P61924	Coatomer subunit zeta-1 OS=Mus musculus GN=Copz1 PE=1 SV=1	6.21469	1	1	1	20.185	2.33702
True	P51881	ADP/ATP translocase 2 OS=Mus musculus GN=Slc25a5 PE=1 SV=3	3.02013	1	1	1	32.91	2.33487
True	Q9CR68	Cytochrome b-c1 complex subunit Rieske, mitochondrial OS=Mus musculus GN=Uqcrfs1 PE=1 SV=1	2.91971	1	1	1	29.349	2.32073
True	Q9D154	Leukocyte elastase inhibitor A OS=Mus musculus GN=Serpinb1a PE=1 SV=1	2.63852	1	1	1	42.548	2.31774
True	Q9D8B6	Protein FAM210B OS=Mus musculus GN=Fam210b PE=1 SV=3	6.84211	1	1	1	20.331	2.31149
True	P16015	Carbonic anhydrase 3 OS=Mus musculus GN=Ca3 PE=1 SV=3	3.46154	1	1	1	29.348	2.29185
True	Q99KK9	Probable histidine--tRNA ligase, mitochondrial OS=Mus musculus GN=Hars2 PE=1 SV=1	1.78218	1	1	1	56.949	2.26343
True	Q61035	Histidine--tRNA ligase, cytoplasmic OS=Mus musculus GN=Hars PE=1 SV=2	1.76817	1	1	1	57.396	2.26343
True	P29341	Polyadenylate-binding protein 1 OS=Mus musculus GN=Pabpc1 PE=1 SV=2	1.57233	1	1	1	70.626	2.25842
True	Q9JLR1	Protein transport protein Sec61 subunit alpha isoform 2 OS=Mus musculus GN=Sec61a2 PE=2 SV=3	1.89076	1	1	1	52.214	2.24692
True	Q7TSV4	Phosphoglucomutase-2 OS=Mus musculus GN=Pgm2 PE=1 SV=1	1.29032	1	1	1	68.704	2.24576
True	Q6IRU2	Tropomyosin alpha-4 chain OS=Mus musculus GN=Tpm4 PE=1 SV=3	3.22581	1	1	1	28.45	2.24453
True	Q9CQ60	6-phosphogluconolactonase OS=Mus musculus GN=Pgls PE=1 SV=1	3.11284	1	1	1	27.237	2.23276
True	P19001	Keratin, type I cytoskeletal 19 OS=Mus musculus GN=Krt19 PE=1 SV=1	1.73697	1	1	1	44.515	2.23022
True	Q9QWL7	Keratin, type I cytoskeletal 17 OS=Mus musculus GN=Krt17 PE=1 SV=3	1.61663	1	1	1	48.132	2.23022
True	P08730	Keratin, type I cytoskeletal 13 OS=Mus musculus GN=Krt13 PE=1 SV=2	1.60183	1	1	1	47.724	2.23022
True	Q61414	Keratin, type I cytoskeletal 15 OS=Mus musculus GN=Krt15 PE=1 SV=2	1.54867	1	1	1	49.107	2.23022
True	O54734	Dolichyl-diphosphooligosaccharide--protein glycosyltransferase 48 kDa subunit OS=Mus musculus GN=Ddost PE=1 SV=2	2.49433	1	1	1	48.997	2.22486
True	Q8R0Y6	Cytosolic 10-formyltetrahydrofolate dehydrogenase OS=Mus musculus GN=Aldh1l1 PE=1 SV=1	0.886918	1	1	1	98.647	2.21766
True	Q8K009	Mitochondrial 10-formyltetrahydrofolate dehydrogenase OS=Mus musculus GN=Aldh1l2 PE=1 SV=2	0.866739	1	1	1	101.526	2.21766
True	P15946	Kallikrein 1-related peptidase b11 OS=Mus musculus GN=Klk1b11 PE=2 SV=1	3.44828	1	1	1	28.708	2.20883
True	Q61759	Kallikrein 1-related peptidase b21 OS=Mus musculus GN=Klk1b21 PE=2 SV=3	3.44828	1	1	1	28.671	2.20883
True	Q9JLQ0	CD2-associated protein OS=Mus musculus GN=Cd2ap PE=1 SV=3	1.72684	1	1	1	70.407	2.20166
True	Q8VCK7	Syncollin OS=Mus musculus GN=Sycn PE=1 SV=3	5.97015	1	1	1	14.585	2.19594
True	P55821	Stathmin-2 OS=Mus musculus GN=Stmn2 PE=1 SV=1	5.02793	1	1	1	20.815	2.19056
True	P54227	Stathmin OS=Mus musculus GN=Stmn1 PE=1 SV=2	6.04027	1	1	1	17.264	2.19056
True	Q61656	Probable ATP-dependent RNA helicase DDX5 OS=Mus musculus GN=Ddx5 PE=1 SV=2	1.30293	1	1	1	69.247	2.18702
True	Q3UGC7	Eukaryotic translation initiation factor 3 subunit J-A OS=Mus musculus GN=Eif3j1 PE=2 SV=1	4.21456	1	1	1	29.326	2.18209
True	Q66JS6	Eukaryotic translation initiation factor 3 subunit J-B OS=Mus musculus GN=Eif3j2 PE=1 SV=1	4.18251	1	1	1	29.468	2.18209
True	Q80X19	Collagen alpha-1(XIV) chain OS=Mus musculus GN=Col14a1 PE=1 SV=2	0.556483	1	1	1	192.892	2.16529
True	P53026	60S ribosomal protein L10a OS=Mus musculus GN=Rpl10a PE=1 SV=3	3.68664	1	1	1	24.901	2.15925
True	P56480	ATP synthase subunit beta, mitochondrial OS=Mus musculus GN=Atp5b PE=1 SV=2	2.0794	1	1	1	56.265	2.1561
True	Q6ZQ58	La-related protein 1 OS=Mus musculus GN=Larp1 PE=1 SV=3	1.1194	1	1	1	121.05	2.14702
True	Q3THW5	Histone H2A.V OS=Mus musculus GN=H2afv PE=1 SV=3	5.46875	1	1	1	13.501	2.13346
True	P0C0S6	Histone H2A.Z OS=Mus musculus GN=H2afz PE=1 SV=2	5.46875	1	1	1	13.545	2.13346
True	P27661	Histone H2AX OS=Mus musculus GN=H2afx PE=1 SV=2	4.8951	1	1	1	15.133	2.13346
True	P28474	Alcohol dehydrogenase class-3 OS=Mus musculus GN=Adh5 PE=1 SV=3	2.40642	1	1	1	39.522	2.12825
True	P00756	Kallikrein 1-related peptidase b3 OS=Mus musculus GN=Klk1b3 PE=1 SV=1	3.44828	1	1	1	28.979	2.08527
True	P84075	Neuron-specific calcium-binding protein hippocalcin OS=Mus musculus GN=Hpca PE=1 SV=2	5.18135	1	1	1	22.413	2.08458
True	Q91X97	Neurocalcin-delta OS=Mus musculus GN=Ncald PE=1 SV=4	5.18135	1	1	1	22.231	2.08458
True	Q80UM7	Mannosyl-oligosaccharide glucosidase OS=Mus musculus GN=Mogs PE=1 SV=1	1.79856	1	1	1	91.774	2.08166
True	O35129	Prohibitin-2 OS=Mus musculus GN=Phb2 PE=1 SV=1	2.67559	1	1	1	33.276	2.07705
True	P97364	Selenide, water dikinase 2 OS=Mus musculus GN=Sephs2 PE=1 SV=3	1.54867	1	1	1	47.804	2.07348
True	Q99LX0	Protein deglycase DJ-1 OS=Mus musculus GN=Park7 PE=1 SV=1	4.7619	1	1	1	20.008	2.06527
True	Q8VEM8	Phosphate carrier protein, mitochondrial OS=Mus musculus GN=Slc25a3 PE=1 SV=1	1.96078	1	1	1	39.606	2.06427
True	Q9D8V0	Minor histocompatibility antigen H13 OS=Mus musculus GN=Hm13 PE=1 SV=1	2.6455	1	1	1	41.721	2.06122
True	Q9JHI5	Isovaleryl-CoA dehydrogenase, mitochondrial OS=Mus musculus GN=Ivd PE=1 SV=1	2.12264	1	1	1	46.296	2.00838
True	Q6ZWV3	60S ribosomal protein L10 OS=Mus musculus GN=Rpl10 PE=1 SV=3	4.20561	1	1	1	24.588	2.00707
True	P86048	60S ribosomal protein L10-like OS=Mus musculus GN=Rpl10l PE=2 SV=1	4.20561	1	1	1	24.542	2.00707
True	O70492	Sorting nexin-3 OS=Mus musculus GN=Snx3 PE=1 SV=3	5.55556	1	1	1	18.746	2.00701
True	P26041	Moesin OS=Mus musculus GN=Msn PE=1 SV=3	1.38648	1	1	1	67.725	1.98998
True	P26040	Ezrin OS=Mus musculus GN=Ezr PE=1 SV=3	1.36519	1	1	1	69.364	1.98998
True	O08807	Peroxiredoxin-4 OS=Mus musculus GN=Prdx4 PE=1 SV=1	2.91971	1	1	1	31.033	1.9887
True	Q920F6	Structural maintenance of chromosomes protein 1B OS=Mus musculus GN=Smc1b PE=1 SV=1	0.560897	1	1	1	144.423	1.98336
True	Q8BHN3	Neutral alpha-glucosidase AB OS=Mus musculus GN=Ganab PE=1 SV=1	0.741525	1	1	1	106.844	1.97592
True	Q3UW53	Protein Niban OS=Mus musculus GN=Fam129a PE=1 SV=2	0.75594	1	1	1	102.585	1.95845
True	Q9D1R9	60S ribosomal protein L34 OS=Mus musculus GN=Rpl34 PE=1 SV=2	6.83761	1	1	1	13.284	1.94545
True	Q9DBP5	UMP-CMP kinase OS=Mus musculus GN=Cmpk1 PE=1 SV=1	4.08163	1	1	1	22.151	1.93667
True	Q9EQ20	Methylmalonate-semialdehyde dehydrogenase [acylating], mitochondrial OS=Mus musculus GN=Aldh6a1 PE=1 SV=1	1.49533	1	1	1	57.879	1.90651
True	Q80UG2	Plexin-A4 OS=Mus musculus GN=Plxna4 PE=1 SV=3	0.475436	1	1	1	212.423	1.90358
True	Q8BW75	Amine oxidase [flavin-containing] B OS=Mus musculus GN=Maob PE=1 SV=4	1.53846	1	1	1	58.52	1.87534
True	Q6NZJ6	Eukaryotic translation initiation factor 4 gamma 1 OS=Mus musculus GN=Eif4g1 PE=1 SV=1	0.4375	1	1	1	175.967	1.8703
True	P50396	Rab GDP dissociation inhibitor alpha OS=Mus musculus GN=Gdi1 PE=1 SV=3	2.01342	1	1	1	50.489	1.86603
True	P45376	Aldose reductase OS=Mus musculus GN=Akr1b1 PE=1 SV=3	2.8481	1	1	1	35.709	1.85182
True	Q91YR1	Twinfilin-1 OS=Mus musculus GN=Twf1 PE=1 SV=2	2.28571	1	1	1	40.054	1.85093
True	Q8BH95	Enoyl-CoA hydratase, mitochondrial OS=Mus musculus GN=Echs1 PE=1 SV=1	3.10345	1	1	1	31.454	1.84312
True	Q91YI0	Argininosuccinate lyase OS=Mus musculus GN=Asl PE=1 SV=1	1.93966	1	1	1	51.707	1.82982
True	P06467	Hemoglobin subunit zeta OS=Mus musculus GN=Hbz PE=2 SV=2	4.92958	1	2	1	16.224	1.82241
True	P24527	Leukotriene A-4 hydrolase OS=Mus musculus GN=Lta4h PE=1 SV=4	1.14566	1	1	1	69.007	1.81315
True	P70296	Phosphatidylethanolamine-binding protein 1 OS=Mus musculus GN=Pebp1 PE=1 SV=3	4.27807	1	1	1	20.817	1.80223
True	Q9CQA3	Succinate dehydrogenase [ubiquinone] iron-sulfur subunit, mitochondrial OS=Mus musculus GN=Sdhb PE=1 SV=1	2.48227	1	1	1	31.793	1.75598
True	Q8VCR2	17-beta-hydroxysteroid dehydrogenase 13 OS=Mus musculus GN=Hsd17b13 PE=1 SV=2	2.63158	1	1	1	33.437	1.75503
True	Q9EQ06	Estradiol 17-beta-dehydrogenase 11 OS=Mus musculus GN=Hsd17b11 PE=1 SV=1	2.68456	1	1	1	32.86	1.75503
True	P18760	Cofilin-1 OS=Mus musculus GN=Cfl1 PE=1 SV=3	4.81928	1	1	1	18.548	1.70782
True	P16331	Phenylalanine-4-hydroxylase OS=Mus musculus GN=Pah PE=1 SV=4	1.766	1	1	1	51.867	1.68919
True	Q91VC3	Eukaryotic initiation factor 4A-III OS=Mus musculus GN=Eif4a3 PE=1 SV=3	1.70316	1	1	1	46.81	1.65627
True	O35074	Prostacyclin synthase OS=Mus musculus GN=Ptgis PE=1 SV=1	2.99401	1	1	1	57.011	1.64123

## Sheet: E) UniProt_to_Gene_Name
WT			TG
From	To		From	To
P00687	Amy1		P19096	Fasn
Q9DBF1	Aldh7a1		P19324	Serpinh1
Q9CXI5	Manf		P07356	Anxa2
Q64285	Cel		P20152	Vim
P62960	Ybx1		Q8BG05	Hnrnpa3
Q8BVI4	Qdpr		P01027	C3
P55264	Adk		Q61233	Lcp1
Q02053	Uba1		P40124	Cap1
P17742	Ppia		P00687	Amy1
P32921	Wars1		Q91V92	Acly
Q9Z0N2	Eif2s3y		P13020	Gsn
Q8BJW6	Eif2a		Q8BTM8	Flna
P14152	Mdh1		Q61838	Pzp
Q9D1M7	Fkbp11		P29699	Ahsg
P63158	Hmgb1		Q64727	Vcl
Q9Z2C8	Ybx2		Q64285	Cel
Q9JKB3	Ybx3		Q02053	Uba1
O55029	Copb2		Q9JHU4	Dync1h1
Q9R0P3	Esd		Q8CIE6	Copa
O35855	Bcat2		P63158	Hmgb1
O88986	Gcat		Q8VDN2	Atp1a1
P55258	Rab8a		Q504N0	Cpa2
P17892	Pnliprp2		P14152	Mdh1
Q8K0C5	Zg16		O08553	Dpysl2
O08709	Prdx6		Q9DBG6	Rpn2
Q99LC5	Etfa		P48678	Lmna
Q8QZS1	Hibch		Q05920	Pc
P35276	Rab3d		P49312	Hnrnpa1
P62823	Rab3c		Q99PT1	Arhgdia
P63276	Rps17		Q03734	Serpina3m
Q922Q1	Mtarc2		Q9D8N0	Eef1g
Q9DB20	Atp5po		P17742	Ppia
O55143	Atp2a2		O55143	Atp2a2
Q8BSL7	Arf2		O08709	Prdx6
P61205	Arf3		Q64522	H2ac21
P84078	Arf1		P21614	Gc
Q91V41	Rab14		Q04447	Ckb
P97807	Fh		Q8VDD5	Myh9
Q504N0	Cpa2		P97429	Anxa4
P31254	Uba1y		P26443	Glud1
P60229	Eif3e		P62281	Rps11
Q9D8N0	Eef1g		O88844	Idh1
A2AFS3	Elapor1		P56959	Fus
Q9DBG6	Rpn2		Q9DCN2	Cyb5r3
Q9CZT8	Rab3b		P84228	H3c13
P63011	Rab3a		P84228	H3c14
P35279	Rab6a		P84228	H3c15
P57722	Pcbp3		P84228	H3c2
Q9D1Q6	Erp44		P84228	H3c3
Q80W21	Gstm7		P84228	H3c4
P60766	Cdc42		P84228	H3c6
Q9JHU4	Dync1h1		P84228	H3c7
Q9Z2I8	Suclg2		Q9JKF1	Iqgap1
P26443	Glud1		P47962	Rpl5
Q9DCH4	Eif3f		Q8K0C5	Zg16
Q9CZD3	Gars1		P23492	Pnp
P29699	Ahsg		Q61171	Prdx2
P59325	Eif5		P80318	Cct3
Q60931	Vdac3		Q8BWT1	Acaa2
Q9QXT0	Cnpy2		P14733	Lmnb1
Q8BGY2	Eif5a2		P62918	Rpl8
Q8VCM8	Ncln		Q9DCD0	Pgd
P06745	Gpi		P70168	Kpnb1
Q9CPY7	Lap3		P13707	Gpd1
Q921G7	Etfdh		Q99LC5	Etfa
Q9D1L0	Chchd2		O89053	Coro1a
Q9CQX2	Cyb5b		P55095	Gcg
P00683	Rnase1		O88986	Gcat
P57776	Eef1d		Q8CI94	Pygb
Q8CIE6	Copa		P97315	Csrp1
Q9D8S3	Arfgap3		Q8BGY2	Eif5a2
P97315	Csrp1		Q9CWJ9	Atic
Q9D855	Uqcrb		Q8BH64	Ehd2
Q8QZY1	Eif3l		P00683	Rnase1
Q9DCS3	Mecr		P16045	Lgals1
Q99LC3	Ndufa10		Q61830	Mrc1
P49312	Hnrnpa1		P43274	H1-4
Q9DCW4	Etfb		Q9DBG3	Ap2b1
Q8BG05	Hnrnpa3		P63323	Rps12
O08539	Bin1		Q60597	Ogdh
P56395	Cyb5a		Q99JY9	Actr3
Q8R429	Atp2a1		Q9DCW4	Etfb
P58321	Uchl4		Q6PIE5	Atp1a2
Q9JKB1	Uchl3		Q6PIC6	Atp1a3
P62746	Rhob		P97449	Anpep
P61089	Ube2n		P28798	Grn
Q9DC51	Gnai3		Q3U7R1	Esyt1
P47962	Rpl5		P80317	Cct6a
Q99PT1	Arhgdia		O54724	Cavin1
Q60605	Myl6		Q9DBJ1	Pgam1
P46471	Psmc2		P06728	Apoa4
Q8K4Z3	Naxe		Q9D1A2	Cndp2
P36536	Sar1a		P62301	Rps13
P50544	Acadvl		Q8BSL7	Arf2
Q7TMK9	Syncrip		P61205	Arf3
P35278	Rab5c		P84078	Arf1
P61021	Rab5b		P18242	Ctsd
Q9CQD1	Rab5a		P62245	Rps15a
P61750	Arf4		Q60710	Samhd1
Q8BMJ2	Lars1		P35278	Rab5c
Q60932	Vdac1		P63001	Rac1
Q9CZX8	Rps19		P50544	Acadvl
O88844	Idh1		P17225	Ptbp1
Q61792	Lasp1		Q9WV02	Rbmx
Q7TPV4	Mybbp1a		Q91VM5	Rbmxl1
Q8R1I1	Uqcr10		P42208	Septin2
P17225	Ptbp1		Q921F2	Tardbp
Q01279	Egfr		Q9Z1Q5	Clic1
P57759	Erp29		P17892	Pnliprp2
Q149F3	Gspt2		Q9CXI5	Manf
Q91X83	Mat1a		P63276	Rps17
Q8CDN6	Txnl1		P06801	Me1
P34022	Ranbp1		Q9CZX8	Rps19
Q64674	Srm		Q60605	Myl6
Q8BKZ9	Pdhx		Q62188	Dpysl3
O35658	C1qbp		P35550	Fbl
P18242	Ctsd		P68433	H3c1
Q6DFW4	Nop58		P68433	H3c10
Q9CQC2	Clps		P68433	H3c11
Q9DC61	Pmpca		P68433	H3c8
Q9R0P5	Dstn		P02301	H3-5
Q8BMB3	Eif4e2		P84244	H3-3a
P00416	mt-Co3		P84244	H3-3b
Q9QXF8	Gnmt		Q9CZM2	Rpl15
Q7TQI3	Otub1		E9PV24	Fga
Q9Z2G6	Sel1l		P55264	Adk
Q9D2R4	Tmed11		O35643	Ap1b1
O70194	Eif3d		O08795	Prkcsh
Q61699	Hsph1		Q91XV3	Basp1
Q9DB29	Iah1		P61089	Ube2n
P09055	Itgb1		Q99KC8	Vwa5a
P16045	Lgals1		P57776	Eef1d
O88990	Actn3		Q9D0F9	Pgm1
Q9Z2M7	Pmm2		P21550	Eno3
Q3UPH1	Prrc1		P70460	Vasp
Q9D1I5	Mcee		Q9WTI7	Myo1c
Q99KK7	Dpp3		P32921	Wars1
Q99JR1	Sfxn1		Q91ZX7	Lrp1
P12787	Cox5a		Q501J6	Ddx17
Q9Z0G9	Cldn3		Q61599	Arhgdib
Q61712	Dnajc1		Q9R0P3	Esd
Q78IS1	Tmed3		P80316	Cct5
P61087	Ube2k		Q91V41	Rab14
Q9JL35	Hmgn5		Q9CQX2	Cyb5b
Q9ESP1	Sdf2l1		O35639	Anxa3
Q8CG76	Akr7a2		P80315	Cct4
P84104	Srsf3		P51885	Lum
Q8BL97	Srsf7		P04919	Slc4a1
Q62426	Cstb		P84084	Arf5
Q8BHG1	Nrdc		Q3U0V1	Khsrp
P10639	Txn		P61750	Arf4
P19783	Cox4i1		Q9WV32	Arpc1b
Q9Z331	Krt6b		Q61937	Npm1
P50446	Krt6a		P48962	Slc25a4
Q8BGZ7	Krt75		P62264	Rps14
Q9D819	Ppa1		Q8VCM7	Fgg
Q99L04	Dhrs1		Q91VR2	Atp5f1c
Q8BI72	Cdkn2aip		Q9D1Q6	Erp44
Q9WUA2	Farsb		Q8K0E8	Fgb
Q91ZA3	Pcca		P50518	Atp6v1e1
P61202	Cops2		P00405	Mtco2
Q9DBG7	Srpra		Q923D2	Blvrb
Q80X50	Ubap2l		Q61425	Hadh
Q9DBJ1	Pgam1		P27546	Map4
Q6GQT9	Nomo1		P23116	Eif3a
P31230	Aimp1		P06745	Gpi
Q9R1Q7	Plp2		Q61147	Cp
O08605	Mknk1		Q9DB20	Atp5po
Q9QYJ0	Dnaja2		P47754	Capza2
Q9JKF1	Iqgap1		P08752	Gnai2
Q61820	Rasl2-9		P30681	Hmgb2
P62827	Ran		P43276	H1-5
Q3B7Z2	Osbp		Q9DCH4	Eif3f
Q9DCN2	Cyb5r3		P10107	Anxa1
Q5FWK3	Arhgap1		Q9CQI6	Cotl1
P51125	Cast		P62880	Gnb2
Q3U1J0	Slc38a5		O55029	Copb2
Q91XV3	Basp1		P08226	Apoe
O35387	Hax1		Q61316	Hspa4
P62880	Gnb2		Q9D819	Ppa1
P46638	Rab11b		Q9ESP1	Sdf2l1
P62492	Rab11a		P31786	Dbi
Q8C0C7	Farsa		P49817	Cav1
O55234	Psmb5		Q99JI6	Rap1b
P51174	Acadl		P62835	Rap1a
Q9JJW6	Alyref2		Q9CZD3	Gars1
O08583	Alyref		Q9Z2W0	Dnpep
P02535	Krt10		O55026	Entpd2
O35887	Calu		Q60997	Dmbt1
O70310	Nmt1		P02535	Krt10
O09167	Rpl21		Q8VHX6	Flnc
O08547	Sec22b		P09055	Itgb1
Q9CX56	Psmd8		Q9JLJ2	Aldh9a1
Q9CQK7	Rwdd1		Q9CVB6	Arpc2
Q921F2	Tardbp		Q9DBG5	Plin3
Q9Z0L8	Ggh		P38647	Hspa9
P23116	Eif3a		Q8CGN5	Plin1
Q9Z1Q5	Clic1		P46638	Rab11b
P62715	Ppp2cb		P17183	Eno2
P63330	Ppp2ca		Q9D1D4	Tmed10
Q91VR2	Atp5f1c		P31254	Uba1y
P20612	Gnat1		O55131	Septin7
Q3V3I2	Gnat3		P20108	Prdx3
P18872	Gnao1		P47963	Rpl13
P08752	Gnai2		P62960	Ybx1
P63094	Gnas		Q9Z2I8	Suclg2
P50149	Gnat2		P43275	H1-1
P27600	Gna12		Q9JK53	Prelp
Q8CGK7	Gnal		Q64471	Gstt1
Q6R0H7	Gnas		P28665	Mug1
B2RSH2	Gnai1		P51859	Hdgf
P27601	Gna13		Q9QXT0	Cnpy2
Q4KML4	Abracl		Q3THE2	Myl12b
Q9Z2W0	Dnpep		Q6WVG3	Kctd12
Q922Q8	Lrrc59		P40936	Inmt
Q99JY9	Actr3		P56395	Cyb5a
P62281	Rps11		Q8BH61	F13a1
Q60928	Ggt1		Q9WU78	Pdcd6ip
Q9D1A2	Cndp2		O35855	Bcat2
Q99JX3	Gorasp2		Q922Q8	Lrrc59
Q3U0V1	Khsrp		P24452	Capg
O35639	Anxa3		P47757	Capzb
Q9R0N0	Galk1		Q9D8V7	Sec11c
Q9EPE9	Atp13a1		Q9CX80	Cygb
Q60930	Vdac2		Q99JI4	Psmd6
P56376	Acyp1		P57722	Pcbp3
Q8VDN2	Atp1a1		P47856	Gfpt1
Q8CHT0	Aldh4a1		Q9D7G0	Prps1
P53996	Cnbp		O08638	Myh11
Q8BH64	Ehd2		P31230	Aimp1
P53657	Pklr		Q91W90	Txndc5
P58774	Tpm2		P97371	Psme1
Q9WTP7	Ak3		Q61207	Psap
P48962	Slc25a4		Q9EQH3	Vps35
Q9DCG6	Pbld1		Q64518	Atp2a3
Q9CXN7	Pbld2		Q9DBF1	Aldh7a1
Q9CQC9	Sar1b		Q99JR1	Sfxn1
Q03734	Serpina3m		Q9D964	Gatm
Q9WTP6	Ak2		Q62318	Trim28
Q60737	Csnk2a1		Q07076	Anxa7
Q9CQ37	Ube2t		P60229	Eif3e
Q9CQ62	Decr1		P32261	Serpinc1
Q9Z0S1	Bpnt1		Q64436	Atp4a
Q8BTZ7	Gmppb		O08529	Capn2
Q501J6	Ddx17		P19783	Cox4i1
Q9R099	Tbl2		Q61543	Glg1
O88824	Jtb		Q9CQC2	Clps
Q3UV17	Krt76		P48774	Gstm5
Q91W34	Rusf1		Q00612	G6pdx
Q9JLJ2	Aldh9a1		Q8K354	Cbr3
P84099	Rpl19		Q9Z1W8	Atp12a
Q791V5	Mtch2		Q9WV27	Atp1a4
P47915	Rpl29		P47753	Capza1
Q7TQ95	Lnpk		P31001	Des
Q9Z2I9	Sucla2		Q64310	Surf4
P30115	Gsta3		Q8C1B7	Septin11
P10648	Gsta2		P60766	Cdc42
P13745	Gsta1		P62137	Ppp1ca
Q9DAS9	Gng12		Q60854	Serpinb6
Q8BLF1	Nceh1		P51174	Acadl
Q9CR64	Tmem167a		P31428	Dpep1
Q9EQS3	Mycbp		P19639	Gstm3
Q8JZN5	Acad9		P97372	Psme2
P18572	Bsg		Q60932	Vdac1
Q99K23	Ufsp2		Q9CY58	Serbp1
Q8BXA5	Clptm1l		P59999	Arpc4
P56399	Usp5		P62196	Psmc5
P47757	Capzb		Q7TQI3	Otub1
Q62314	Tgoln2		P20065	Tmsb4x
Q62313	Tgoln1		P62814	Atp6v1b2
Q9D0I9	Rars1		Q62261	Sptbn1
Q9WVE8	Pacsin2		P62858	Rps28
Q01098	Grin2c		O08756	Hsd17b10
P62264	Rps14		O08677	Kng1
Q80W22	Thnsl2		Q9Z0N2	Eif2s3y
P38647	Hspa9		Q6PDN3	Mylk
O89079	Cope		P21619	Lmnb2
Q9CZY3	Ube2v1		P80313	Cct7
Q9D2M8	Ube2v2		P29758	Oat
Q9CY50	Ssr1		Q99K51	Pls3
P84096	Rhog		P62849	Rps24
P63001	Rac1		Q9Z2I9	Sucla2
Q05144	Rac2		Q61166	Mapre1
Q8R527	Rhoq		Q60930	Vdac2
P60764	Rac3		P62717	Rpl18a
Q9ER71	Rhoj		Q9JHU9	Isyna1
O55126	Nipsnap2		Q9QUM9	Psma6
P26231	Ctnna1		Q9D1M7	Fkbp11
Q8BWT1	Acaa2		Q9CQW2	Arl8b
Q9CWK8	Snx2		P09671	Sod2
Q68FL4	Ahcyl2		P40240	Cd9
Q80SW1	Ahcyl1		Q9R112	Sqor
Q60865	Caprin1		Q9DC51	Gnai3
P62071	Rras2		Q9R0P5	Dstn
P10833	Rras		Q9DB77	Uqcrc2
P14576	Srp54		P19221	F2
P17047	Lamp2		Q9CQR2	Rps21
Q9JKJ9	Cyp39a1		Q64467	Gapdhs
Q8BH24	Tm9sf4		Q61792	Lasp1
P61255	Rpl26		P07309	Ttr
Q9CWZ3	Rbm8a		Q99JY0	Hadhb
Q9DB27	Mcts1		Q8BGZ7	Krt75
P09671	Sod2		Q9WTQ5	Akap12
Q61166	Mapre1		Q61029	Tmpo
P20357	Map2		Q61033	Tmpo
P20108	Prdx3		P42225	Stat1
Q9D7B6	Acad8		Q63844	Mapk3
Q9D023	Mpc2		P62889	Rpl30
Q3TZ89	Sec31b		P97807	Fh
Q921J2	Rheb		P36536	Sar1a
P97823	Lypla1		Q8BSY0	Asph
Q8R4D1	Slc9a8		O70503	Hsd17b12
Q3TMX7	Qsox2		Q9WUM5	Suclg1
Q8K0C9	Gmds		Q9DCF9	Ssr3
Q64727	Vcl		O08547	Sec22b
Q9Z2Y8	Plpbp		Q9R1P4	Psma1
P61164	Actr1a		Q8QZY1	Eif3l
Q8R5C5	Actr1b		Q8K2C9	Hacd3
Q9D662	Sec23b		Q9D2M8	Ube2v2
Q8BGS7	Cept1		Q9CZY3	Ube2v1
P46737	Brcc3		Q99L45	Eif2s2
P21803	Fgfr2		Q9D662	Sec23b
P01942	Hba		Q9CPQ1	Cox6c
P07724	Alb		P46412	Gpx3
P02088	Hbb-b1		Q6URW6	Myh14
P14211	Calr		Q6P069	Sri
P35564	Canx		Q9DAS9	Gng12
P00688	Amy2a5		Q569Z6	Thrap3
Q99PL5	Rrbp1		Q3UPH1	Prrc1
Q5BKQ4	Pnliprp1		Q99KN9	Clint1
P09103	P4hb		Q9CYZ2	Tpd52l2
Q7TPZ8	Cpa1		P60122	Ruvbl1
P10126	Eef1a1		P30999	Ctnnd1
P11499	Hsp90ab1		Q9CQ65	Mtap
P47911	Rpl6		Q9CPY7	Lap3
Q8VDJ3	Hdlbp		P17047	Lamp2
P02089	Hbb-b2		Q8BMF4	Dlat
P20029	Hspa5		Q9CX86	Hnrnpa0
P63242	Eif5a		P62267	Rps23
P61979	Hnrnpk		Q91VW3	Sh3bgrl3
Q9CPR4	Rpl17		Q922Q1	Mtarc2
P14869	Rplp0		Q8BG32	Psmd11
P26350	Ptma		Q9CZ13	Uqcrc1
D3Z6P0	Pdia2		P70663	Sparcl1
Q3UHX2	Pdap1		O70423	Aoc3
P07901	Hsp90aa1		Q8BM55	Tmem214
P08113	Hsp90b1		Q9Z2U0	Psma7
P68134	Acta1		P42669	Pura
P63268	Actg2		Q9Z0L8	Ggh
P60710	Actb		Q9DAK9	Phpt1
P62737	Acta2		Q6PDM2	Srsf1
P68033	Actc1		P11352	Gpx1
P63260	Actg1		Q01339	Apoh
P15947	Klk1		Q9CY50	Ssr1
P97351	Rps3a		Q9D3D9	Atp5f1d
P52480	Pkm		Q9QZQ8	Macroh2a1
P05208	Cela2a		Q9R0Q9	Mpdu1
Q9D8U3	Erp27		Q9QWR8	Naga
Q61024	Asns		P63082	Atp6v0c
P27773	Pdia3		P60764	Rac3
P12970	Rpl7a		Q7TMY8	Huwe1
Q921I1	Tf		P01831	Thy1
P61027	Rab10		Q8BK64	Ahsa1
Q9CR35	Ctrb1		P01898	H2-Q10
P07146	Prss2		Q9Z2U1	Psma5
P97450	Atp5pf		Q8VEH3	Arl8a
P63101	Ywhaz		P08074	Cbr2
P62751	Rpl23a		Q9JJI8	Rpl38
P62270	Rps18		Q9Z0J0	Npc2
P15626	Gstm2		Q8R429	Atp2a1
Q91YQ5	Rpn1		Q60931	Vdac3
P54071	Idh2		Q9D358	Acp1
P62631	Eef1a2		Q99KF1	Tmed9
P99027	Rplp2		P62892	Rpl39
P08249	Mdh2		O09167	Rpl21
P47738	Aldh2		Q8VE88	Fam114a2
Q9JK88	Serpini2		P55258	Rab8a
Q9CQV8	Ywhab		P61021	Rab5b
P40142	Tkt		Q9CQD1	Rab5a
Q64523	H2ac20		Q9CQE8	RTRAF
P22752	H2ac11		P62897	Cycs
P22752	H2ac13		P28653	Bgn
P22752	H2ac4		Q9CQ62	Decr1
P22752	H2ac6		Q60692	Psmb6
P22752	H2ac7		Q99LD8	Ddah2
P22752	H2ac8		P70412	Cuzd1
P22752	Hist1h2an		Q00493	Cpe
P22752	Hist1h2ao		P48722	Hspa4l
P22752	Hist1h2ap		Q80X90	Flnb
Q8BFU2	H2ac25		Q62523	Zyx
Q8R1M2	H2aj		Q61581	Igfbp7
Q6GSS7	Hist2h2aa1		P62900	Rpl31
Q6GSS7	Hist2h2aa2		P42125	Eci1
Q8CGP7	H2ac15		Q9D8Y0	Efhd2
Q8CGP6	H2ac12		Q9DC70	Ndufs7
Q8CGP5	Hist1h2af		P61161	Actr2
P35979	Rpl12		Q9EST5	Anp32b
P24369	Ppib		P62911	Rpl32
P15945	Klk1b5		Q7TMK9	Syncrip
P58771	Tpm1		Q8BL66	Eea1
P21107	Tpm3		Q64105	Spr
Q922R8	Pdia6		Q9ET01	Pygl
P62908	Rps3		Q91VD9	Ndufs1
Q91WQ3	Yars1		Q05144	Rac2
P57780	Actn4		Q9DAW9	Cnn3
Q7TPR4	Actn1		Q01279	Egfr
Q9JI91	Actn2		Q64674	Srm
P68373	Tuba1c		O88456	Capns1
P05214	Tuba3a		Q9CYN2	Spcs2
P05214	Tuba3b		P26369	U2af2
P05213	Tuba1b		P62746	Rhob
P68369	Tuba1a		Q61496	Ddx4
P35700	Prdx1		P62320	Snrpd3
Q9D1P4	Chordc1		Q80X50	Ubap2l
Q9D0R2	Tars1		Q9EQP2	Ehd4
P48036	Anxa5		Q8BMK4	Ckap4
Q06890	Clu		Q9Z2Z9	Gfpt2
Q78PY7	Snd1		P35762	Cd81
Q01768	Nme2		P14576	Srp54
Q93092	Taldo1		Q9D880	Timm50
P62082	Rps7		Q9Z331	Krt6b
P19157	Gstp1		P50446	Krt6a
P46425	Gstp2		Q9CR16	Ppid
Q9JKR6	Hyou1		Q922Q4	Pycr2
Q9D1G1	Rab1b		Q9CWK8	Snx2
P62821	Rab1a		P00342	Ldhc
P10605	Ctsb		Q9CS42	Prps2
P26645	Marcks		Q7TPV4	Mybbp1a
Q99KI0	Aco2		P35831	Ptpn12
P58252	Eef2		P56399	Usp5
Q08731	Reg2		P70429	Evl
Q9CYA0	Creld2		P62827	Ran
P43137	Reg1		Q9DB43	Zfpl1
Q9D7S7	Rpl22l1		Q9D0K2	Oxct1
Q6P8U6	Pnlip		Q9WTP7	Ak3
Q8JZQ9	Eif3b		Q9CQC9	Sar1b
P17182	Eno1		Q99K48	Nono
P68368	Tuba4a		Q64012	Raly
Q9JJZ2	Tuba8		O35969	Gamt
Q03265	Atp5f1a		P56135	Atp5mf
Q31125	Slc39a7		O09061	Psmb1
P11983	Tcp1		Q8CDN6	Txnl1
P63038	Hspd1		Q5SWU9	Acaca
Q9QYB1	Clic4		O55023	Impa1
P26638	Sars1		O55098	Stk10
Q9CZU6	Cs		P97324	G6pd2
P62242	Rps8		O89079	Cope
P27659	Rpl3		Q3UV17	Krt76
P62830	Rpl23		P62874	Gnb1
Q8R081	Hnrnpl		P14483	H2-Ab1
Q91X72	Hpx		P61255	Rpl26
P08228	Sod1		Q9ERS2	Ndufa13
Q6ZWN5	Rps9		Q9R0P9	Uchl1
Q9D958	Spcs1		P61961	Ufm1
P99029	Prdx5		Q8BVE3	Atp6v1h
Q8BFR5	Tufm		Q9R1P1	Psmb3
P05784	Krt18		Q9WUA2	Farsb
Q60668	Hnrnpd		Q8K4Z3	Naxe
P47758	Srprb		P26231	Ctnna1
P61222	Abce1		P27048	Snrpb
Q8K2B3	Sdha		P63163	Snrpn
Q9CQ52	Cela3b		Q61235	Sntb2
P63017	Hspa8		Q99K01	Pdxdc1
Q6ZWY3	Rps27l		Q62186	Ssr4
Q9D0F3	Lman1		Q3TTY5	Krt2
Q61753	Phgdh		Q8BTZ7	Gmppb
Q9CZ30	Ola1		Q9JIK5	Ddx21
Q78ZA7	Nap1l4		P28666	Mug2
P28656	Nap1l1		Q9CQ19	Myl9
P05064	Aldoa		Q9D051	Pdhb
P62702	Rps4x		Q7TNP2	Ppp2r1b
Q91WJ8	Fubp1		P46471	Psmc2
Q8VEK3	Hnrnpu		Q00PI9	Hnrnpul2
P16858	Gapdh		Q9D6Y7	Msra
Q9EQU5	Set		P53996	Cnbp
O70251	Eef1b		Q8QZS1	Hibch
Q9WVA4	Tagln2		Q91WT9	Cbs
Q5XJY5	Arcn1		Q8BU30	Iars1
Q99LB7	Sardh		Q9D6Z1	Nop56
Q61990	Pcbp2		P35802	Gpm6a
P62259	Ywhae		O35658	C1qbp
Q64433	Hspe1		Q68FL4	Ahcyl2
P50247	Ahcy		Q80SW1	Ahcyl1
Q9ER72	Cars1		Q08619	Ifi204
P42932	Cct8		Q08619	Ifi211
P14131	Rps16		Q8CGE8	Ifi205a
Q9CWF2	Tubb2b		Q60973	Rbbp7
P68372	Tubb4b		P03953	Cfd
Q7TMM9	Tubb2a		P84099	Rpl19
Q9D6F9	Tubb4a		Q9JII5	Dazap1
P99024	Tubb5		P52825	Cpt2
Q6ZWU9	Rps27		Q9DCV7	Krt7
P60335	Pcbp1		Q8BJW6	Eif2a
P14148	Rpl7		P47226	Tes
Q9D6R2	Idh3a		P11680	Cfp
Q61598	Gdi2		P02468	Lamc1
P10852	Slc3a2		Q02248	Ctnnb1
P61620	Sec61a1		Q8VCF0	Mavs
Q91WK2	Eif3h		O88543	Cops3
Q8CGC7	Eprs1		Q9Z0P4	Palm
Q8BMA6	Srp68		Q8JZN5	Acad9
P62983	Rps27a		P50637	Tspo
P0CG50	Ubc		P09470	Ace
[truncated: 952 more rows]
